# Supplementary material for: Metabolome and Transcriptome Analyses of Cucurbitacin Biosynthesis in Luffa (Luffa acutangula)
Source: Front Plant Sci. 2022 Jun 7;13:886870. doi: 10.3389/fpls.2022.886870 (PMC9209774; doi:10.3389/fpls.2022.886870)
Supplement: Supplementary file 6 [file Table_1.xlsx]

## Sheet: Sheet1
Supplemental Table S1: The primers used in this study
ID	F(5′-3′)	R(5′-3′)
Lac02g004580	CGACCTGTTTGCGATAATGC	CCGTCCTGTTGATCGTGTTG
Lac02g016040	CCCATTCTCGTTTGACCTTG	AGTGGACATCTCCTGCCTTC
Lac02g016090	CTACGCCTGCGGAACTTGCT	GAACCCTGCGGTATTGGACG
Lac05g013040	GCAGTGACAATAGAGTGGGC	CGGCAGAAGACCTATGTGGA
Lac05g013060	AAACGGGTGGAAAGTCTGGG	TGCTTCGGGATGGTTGAGTA
Lac05g013070	CGATACCACTTTAGCCAAGGCA	CCTATTCTGACAGGAAAGGTAACTCT
Lac05g013080	TTCAGATCATCAGCGAGGAAA	GCAAATGGGTAATATTGGGTTAA
Lac05g013090	TACAACAAGTGTCTCAAGGCG	GTCAACTCTTGCACGACCGA
Lac06g003140	GAAGGGCTGTGGAAATGTGG	TCTTTGACTTCAACGCTGGA
Lac06g003150	TTCTTGTTCAGGTGACATTATTCG	GCATTTGACTTTGGCTCCTAAGT
Lac07g007960	CAGCAACCAGCCCAACATCA	GTTTCGTCAAGCCTGTCCCC
Lac07g007970	ACCAGCAACCAGCACAGCAT	TCCAAAGCACATCAACACCA
Lac07g007980	GAAGGATTGCGAAGACACCC	CGAACGGCATCATCTTTATTT
Lac08g011790	GCTCAAAGGTTATGCGATTC	TCCTGTGCCCTGGGTGTAGT
Lac10g017840	GTTGGCTGTGGTGAAATGGG	CTGAAAGGCTTCGTCGTCTG
Lac10g017850	AAGCACTCAAGGCTCGGAAG	GTTGCCCACATCATGGTATG
Lac11g020550	AGAATTGGTTGGTGTTGATTGTT	CAGCTTTCCCATATCTGGTGTAG
Lac08g020620	AGGGTAAGACTCCTGAGAATAACAA	GCTAAATTAACCACTCCCATCC
Lac05g022090	GGTGGTTGGTTTGGGATAAGGG	GCACGGTGTAACGGTGTTGGAT
Lc18SRNA-F	GTGTTCTTCGGAATGACTGG	ATCGTTTACGGCATGGACTA
