# Supplementary material for: Metabolome and Transcriptome Analyses of Cucurbitacin Biosynthesis in Luffa (Luffa acutangula)
Source: Front Plant Sci. 2022 Jun 7;13:886870. doi: 10.3389/fpls.2022.886870 (PMC9209774; doi:10.3389/fpls.2022.886870)
Supplement: Supplementary file 7 [file Table_2.xlsx]

## Sheet: Sheet1
Supplemental Table S2: The metabolites detected in this study.
Index	Q1 (Da)	Molecular Weight (Da)	Formula	Ionization model	Compounds	Class I	Class II	CAS	Level	S1174-1	S1174-2	S1174-3	WM709-1	WM709-2	WM709-3	cpd_ID	kegg_map
pmf0420	149	150.068	C9H10O2	[M-H]-	Benzyl acetate	Organic acids	Organic acids	140-11-4	B	9	16047	13367	18299	9	17665	C15513	--
pme0281	165.03	166.027	C8H6O4	[M-H]-	Terephthalic acid	Phenolic acids	Phenolic acids	100-21-0	B	9	472260	668400	731470	815700	808220	C06337	ko01100
mws2125	166.97	166.975	C3H4KO6P	[M-K]-	Phosphoenolpyruvic acid	Organic acids	Organic acids	4265-07-0	B	9	9	9	139180	168000	9	--	--
pme3009	175	174.016	C6H6O6	[M+H]+	Trans-Citridic acid	Organic acids	Organic acids	4023-65-8	B	9	897040	899750	782770	614470	936480	--	--
pmn001669	237.1	238.084	C12H14O5	[M-H]-	Methyl sinapate	Phenolic acids	Phenolic acids	20733-94-2	A	9	9	9	9	2399.9	9	--	--
mws0058	299.06	300.063	C16H12O6	[M-H]-	Diosmetin	Flavonoids	Flavonoid	520-34-3	A	9	9	2849.9	9	9	9	--	--
pme3188	323	324.036	C9H13N2O9P	[M-H]-	Uridine 5'-monophosphate	Nucleotides and derivatives	Nucleotides and derivatives	58-97-9	B	9	66190	9	95757	168520	54929	C00105	ko00240,ko01100
pmb2363	357.2	356.293	C21H40O4	[M+H]+	MAG(18:1)isomer1	Lipids	Glycerol ester	-	B	9	4503.9	12045	9	9	7603.8	--	--
mws0407	515.3	516.309	C30H44O7	[M-H]-	Cucurbitacin D	Terpenoids	Triterpene	3877-86-9	B	9	9	9	7361	3215.6	35162	C08796	--
pmn001433	517.2	518.325	C30H46O7	[M-H]-	Cucurbitacin F	Terpenoids	Triterpene	5939-57-1	B	9	9	9	47479	51813	393420	--	--
Lmhn003801	531.12	532.122	C25H24O13	[M-H]-	feruloylsinapoyltartaric acid	Phenolic acids	Phenolic acids	-	B	9	9	9	9	9	9	--	--
cub060	557.31	558.319	C32H46O8	[M-H]-	23,24-Dihydro cucurbitacin E	Terpenoids	Triterpene	-	B	9	9	9	386910	69376	1218800	--	--
pmp000896	1134.66	558.319	C32H46O8	[2M+NH4]+	Isocucurbitacin B	Terpenoids	Triterpene	17278-28-3	B	9	9	9	40412	2139.2	167350	--	--
mws1290	593.14	594.137	C30H26O13	[M-H]-	Tiliroside	Flavonoids	Flavonols	20316-62-5	B	9	9	9	6223.4	9	9	C17140	--
Hmjn004446	593.13	594.138	C30H26O13	[M-H]-	Luteolin-caffeoyl-O-rhamnoside	Flavonoids	Flavonoid	-	B	9	9	9	3973.9	9	9	--	--
pmp000595	611.16	610.153	C27H30O16	[M+H]+	Luteolin-7,3'-Di-O-β-D-Glucoside	Flavonoids	Flavonoid	257-724-7	B	9	9	9	9	6935.7	9	--	--
Zmhp002897	625.18	624.168	C28H32O16	[M+H]+	Isochrysoeriol C-hexosyl-O-hexoside	Flavonoids	Flavonoid	-	B	9	5958.7	9	9	9	9	--	--
pmp000898	663.37	662.367	C36H54O11	[M+H]+	Deacetoxycucurbitacin B 3-O-glucoside	Terpenoids	Triterpene Saponin	-	B	9	9	9	109210	93822	637040	--	--
pmb0530	664.2	663.109	C21H27N7O14P2	[M+H]+	Nicotinic acid adenine dinucleotide	Nucleotides and derivatives	Nucleotides and derivatives	53-84-9	B	9	8817.6	5211.8	216710	328380	30688	C00003	ko00190,ko00730,ko00760,ko01100
mab0310	677.36	678.362	C36H54O12	[M-H]-	Cucurbitacin D O-glucoside	Terpenoids	Triterpene Saponin	-	B	9	9	9	172160	231800	332000	--	--
pmp001271	679.39	678.383	C33H58O14	[M+H]+	2,3-Dihydroxypropyl-9,12-octadecadienoate-hexose-hexose	Lipids	Free fatty acids	-	B	9	2465.9	4364	9	9	3260.3	--	--
pme2651	742.1	743.075	C21H28N7O17P3	[M-H]-	NADP	Nucleotides and derivatives	Nucleotides and derivatives	53-59-8	B	9	9	9	89021	101160	9936.1	C00006	ko00195,ko00480,ko00760,ko01100
mab0353	763.36	764.362	C39H56O15	[M-H]-	Dihydroisocucurbitacin I-malGlu	Terpenoids	Triterpene Saponin	-	B	9	9	9	12488	10982	39947	--	--
vlmsn08201	779.46	780.466	C42H68O13	[M-H]-	Lucyoside H	Terpenoids	Triterpene Saponin	-	A	9	9	9	2798.9	9	2445.3	--	--
pme2746	784.2	785.157	C27H33N9O15P2	[M-H]-	Flavin adenine dinucleotide(FAD)	Nucleotides and derivatives	Nucleotides and derivatives	146-14-5	B	9	9	4121.3	186980	142730	14780	C00016	ko00740,ko01100,ko01110
pmn001728	289.08	290.127	C15H18N2O4	[M-H]-	N-Acetyl-DL-tryptophan	Amino acids and derivatives	Amino acids and derivatives	87-32-1	A	1638.8	2181.5	9	3825	9	9	--	--
pmp000901	721.38	720.372	C38H56O13	[M+H]+	Isocucurbitacin B 2-O-glucoside	Terpenoids	Triterpene Saponin	-	B	2340.9	9	9	224740	286160	558340	--	--
pmb2591	245	246.1	C13H14N2O3	[M-H]-	Acetyltryptophan	Amino acids and derivatives	Amino acids and derivatives	2280-01-5	A	2725.2	9	2714.5	9	7420.8	1639	C03137	--
pmn001689	311.22	312.23	C18H32O4	[M-H]-	9-Hydroxy-12-oxo-10-octadecenoic acid	Lipids	Free fatty acids	-	B	2956.7	2716.3	4290.2	4257.2	2271.5	6466.4	--	--
pmd0158	424.2	425.2	C19H40NO7P	[M-H]-	LysoPE 14:0 (2n isomer)	Lipids	LPE	-	A	3160.6	3539.7	2994.4	14474	8518.4	11719	--	--
pme1187	257.08	258.085	C10H14N2O6	[M-H]-	5-Methyluridine	Nucleotides and derivatives	Nucleotides and derivatives	1463-10-1	B	3690.2	4923.1	4871	2566.4	2225.3	3800.5	--	--
mws0274	165	166.063	C9H10O3	[M-H]-	Phenyllactate(PLA)	Organic acids	Organic acids	828-01-3	B	3825	2728.8	3828.2	9	9	9	--	--
pmp001283	355.29	354.277	C21H38O4	[M+H]+	Glyceryl linoleate	Lipids	Glycerol ester	26545-74-4	A	3984.9	3441.6	5395.1	1734.7	2718.8	3572.1	--	--
pmp000589	551.1	550.096	C24H22O15	[M+H]+	Quercetin-7-O-(6'-O-malonyl)-β-D-glucoside	Flavonoids	Flavonols	-	B	4507.1	5905.6	4364.2	3899.8	3388.8	2253.9	--	--
pmb3072	481.1	482.142	C22H26O12	[M-H]-	3-O-p-coumaroyl shikimic acid O-hexoside	Phenolic acids	Phenolic acids	-	B	4764.4	9	9	9	15716	19369	--	--
pmb2388	524.1	523.1	C26H54NO7P	[M+H]+	LysoPC 18:0 (2n isomer)	Lipids	LPC	-	A	4819.4	2954	9	7440.3	18228	25458	--	--
pmb3024	447.1	448.101	C21H20O11	[M-H]-	Luteolin C-hexoside	Flavonoids	Flavonoid	-	A	5805.6	9	9	9	9	9	--	--
pmb0296	357.2	356.293	C21H40O4	[M+H]+	MAG(18:1)isomer2	Lipids	Glycerol ester	-	B	6127.1	5415.4	15257	9	4862.2	6136.5	--	--
Hmjp006575	677.37	676.358	C33H56O14	[M+H]+	Glyceryl linoleate-O-Hexoside-O-Hexoside 1	Lipids	Glycerol ester	-	B	6258.3	7353.4	14649	4989.7	6148.1	12420	--	--
pmb2325	353.1	352.262	C21H36O4	[M+H]+	MAG(18:3)isomer2	Lipids	Glycerol ester	-	A	6332.7	5848.1	10878	4755	6906.5	12221	--	--
pmb0882	522.1	521.1	C26H52NO7P	[M+H]+	LysoPC 18:1	Lipids	LPC	-	A	6396.4	6387.7	5491.4	20902	43848	59688	--	--
pmb2640	199	200.178	C12H24O2	[M-H]-	Lauric acid	Lipids	Free fatty acids	143-07-7	A	6402.6	4858.4	5994.7	6842.4	6046.8	7868.6	C02679	ko00061,ko01100
pmb0803	508.1	507.174	C24H29NO11	[M+H]+	Pyridoxine O-feruloyl hexoside	Others	Vitamin	-	B	6410.6	6073.3	8136.2	4692.1	3643.7	6798.5	--	--
pmb0764	144.1	143.041	C6H9NOS	[M+H]+	4-Methyl-5-thiazoleethanol	Others	Others	137-00-8	B	6698.5	5410.7	4515.9	19996	13282	4476.3	C04294	ko00730,ko01100
mws0520	224.1	223.084	C11H13NO4	[M+H]+	N-Acetyl-L-tyrosine	Amino acids and derivatives	Amino acids and derivatives	537-55-3	B	6702	3988.3	6809.1	4903.1	4386.5	5552.9	--	--
pmb2643	225	226.193	C14H26O2	[M-H]-	Myristoleic acid	Lipids	Free fatty acids	544-64-9	B	6932.6	5846.8	6332	12239	9716.7	7136.2	C08322	--
pmb2799	295	296.235	C18H32O3	[M-H]-	12,13-EODE	Lipids	Free fatty acids	6799-85-5	B	7198	8096.3	6415.1	4197.5	8744.2	6566.5	--	--
Hmln001933	479.09	480.091	C21H20O13	[M-H]-	Myricetin 3-O-galactoside	Flavonoids	Flavonoid	-	B	7414.5	13229	10624	43097	52911	40459	--	--
pmb0508	277.1	276.159	C14H20N4O2	[M+H]+	N-p-Coumaroyl agmatine	Alkaloids	Phenolamine	7295-86-5	B	7573.9	7491.6	13521	7582.2	6178.2	3221.7	C04498	ko00330,ko01100
pma1751	286	285	C12H15NO7	[M+H]+	Nicotinic acid-hexoside	Others	Vitamin	-	B	8005	7383.3	11812	13182	20948	9913.4	--	--
pmp001280	480.31	479.301	C23H46NO7P	[M+H]+	3-{[(2-Aminoethoxy)(hydroxy)phosphoryl]oxy}-2-hydroxypropyl-9,12-octadecenoate	Alkaloids	Alkaloids	-	B	8109	9549.1	9809.3	34690	34744	43088	--	--
mab0543	719.37	720.372	C38H56O13	[M-H]-	23,24-Dihydro cucurbitacin E O-glucoside	Terpenoids	Triterpene Saponin	-	B	8286.4	9	4524.9	1337400	1561900	2643900	--	--
pmp000491	312.2	311.152	C19H21NO3	[M+H]+	1-[1-Oxo-7(3,4-methylenedioxyphenyl)-2E,4E,6E-heptatrienyl]-piperidine	Alkaloids	Piperidine alkaloids	-	B	8581.4	4749.2	13693	2471.1	24843	82139	--	--
pmb0885	291	290	C18H26O3	[M+H]+	4-oxo-9Z,11Z,13E,15E-octadecatetraenoic acid	Lipids	Free fatty acids	-	B	8653.5	13371	12465	9813.6	6238.3	8033.6	--	--
pmp001260	364.29	363.278	C22H37NO3	[M+H]+	N-(2-Hydroxyethyl)eicosapentaenoic acid	Lipids	Free fatty acids	-	B	9536	5378.9	9473.7	8517.5	9305.3	7728.8	--	--
pmn001606	309.3	310.287	C20H38O2	[M-H]-	Eicosenoic acid	Lipids	Free fatty acids	26764-41-0	A	10464	8708	8948.5	8770.8	14453	10242	C16526	ko01040
mws0367	277.1	278.225	C18H30O2	[M-H]-	α-Linolenic Acid	Lipids	Free fatty acids	463-40-1	A	10808	8845	7426.7	4455	8098	7423.2	C06427	ko00592,ko01040,ko01100,ko01110
mws1200	177	178.063	C10H10O3	[M-H]-	Trans-4-Hydroxycinnamic Acid Methyl Ester	Phenolic acids	Phenolic acids	19367-38-5	A	11387	9527.8	7506.4	7466.4	10350	7898.8	--	--
mws0355	441.3	442.09	C22H18O10	[M-H]-	(-)-Catechin gallate	Flavonoids	Flavanols	130405-40-2	A	11719	50514	71900	9	81826	37915	--	--
mws2218	195.08	194.08	C8H10N4O2	[M+H]+	Caffeine	Alkaloids	Alkaloids	58-08-2	A	11769	4675.2	4390.9	2346.9	6145	17169	C07481	ko00232,ko01100,ko01110
Rfmb087	311.22	312.23	C18H32O4	[M-H]-	13-Oxo-9-hydroxy-10-octadecenoic acid	Lipids	Free fatty acids	-	B	11813	52659	16129	8219.9	8857.2	13893	--	--
pmb0864	426.3	425.254	C19H40NO7P	[M+H]+	LysoPE 14:0	Lipids	LPE	-	A	12193	14142	13989	17433	18397	20980	--	--
mws1397	441.3	442.09	C22H18O10	[M-H]-	(-)-Epicatechin gallate	Flavonoids	Flavanols	1257-08-5	B	12205	62200	99714	9	92730	39488	--	--
pme0253	174.1	173.105	C8H15NO3	[M+H]+	N-Acetyl-L-leucine	Amino acids and derivatives	Amino acids and derivatives	1188-21-2	B	12546	12310	14925	14530	11154	10155	C02710	--
pmn001686	287.23	288.23	C16H32O4	[M-H]-	10,16-Dihydroxy-palmitic acid	Lipids	Free fatty acids	3233-90-7	A	12857	9909.7	13959	9	9	9187	--	--
pmp000899	681.37	680.377	C36H56O12	[M+H]+	Cucurbitacin F O-glucoside	Terpenoids	Triterpene Saponin	-	B	12898	14308	16339	18582	13083	7426.8	--	--
pmb0866	468.1	467.1	C22H46NO7P	[M+H]+	LysoPC 14:0	Lipids	LPC	-	A	13367	12828	16986	13324	16839	18950	--	--
pme2890	269	268.055	C8H16N2O4S2	[M+H]+	L-Homocystine	Amino acids and derivatives	Amino acids and derivatives	626-72-2	B	13687	9778.5	14710	3046.3	3952.5	9	C01817	ko00270
pmb0752	369.1	368.111	C17H20O9	[M+H]+	3-O-Feruloyl quinic acid	Phenolic acids	Phenolic acids	1899-29-2	B	13694	13260	9292.8	33883	27499	32999	C02572	--
mws0279	170	169.085	C7H11N3O2	[M+H]+	3-N-Methyl-L-histidine	Amino acids and derivatives	Amino acids and derivatives	368-16-1	B	13707	15411	17940	17470	13200	15225	--	--
mws0636	313.4	312.147	C18H20N2O3	[M+H]+	Phe-Phe	Amino acids and derivatives	Amino acids and derivatives	2577-40-4	B	13750	12368	9191.7	9340.1	11460	6098.3	--	--
pme3968	166	165.065	C6H7N5O	[M+H]+	7-Methylguanine	Nucleotides and derivatives	Nucleotides and derivatives	578-76-7	B	14598	8863.6	16105	9513	5700.5	6532.1	C02242	--
pmb3006	431.1	432.106	C21H20O10	[M-H]-	Apigenin 7-O-glucoside(Cosmosiin)	Flavonoids	Flavonoid	578-74-5	A	14948	9190.9	9	9	9	9	C04608	ko00944
mab0406	719.37	720.372	C38H56O13	[M-H]-	Cucurbitacin D-aceGlu	Terpenoids	Triterpene Saponin	-	A	14960	9	4311.1	2158500	2311300	4469800	--	--
mws0057	451	450.116	C21H22O11	[M+H]+	Eriodictyol 7-O-glucoside	Flavonoids	Dihydroflavone	38965-51-4	B	15287	17570	10578	9591.4	11728	10944	--	--
pmd0136	524.36	523.364	C26H54NO7P	[M+H]+	LysoPC 18:0	Lipids	LPC	-	A	15406	16252	12349	69521	46524	68562	--	--
Zmhn002227	385.11	386.121	C17H22O10	[M-H]-	Sinapic acid-hexoside	Phenolic acids	Phenolic acids	-	A	15558	12380	24847	9	28484	54913	--	--
Zmhp002303	625.18	624.168	C28H32O16	[M+H]+	Isochrysoeriol O-dihexoside	Flavonoids	Flavonoid	-	B	15679	16065	9261.1	9346.1	15663	9	--	--
Lmlp002133	165.05	164.047	C9H8O3	[M+H]+	trans-p-Hydroxycinnamic acid	Phenolic acids	Phenolic acids	-	B	15859	16065	19756	5839.4	6303.8	15700	--	--
mws0328	181	182.058	C9H10O4	[M-H]-	DL-P-hydroxyphenyllactic acid	Organic acids	Organic acids	6482-9-80	B	15890	16273	18925	11611	9005.6	8743.3	--	--
mws1336	138.05	137.048	C7H7NO2	[M+H]+	4-Aminobenzoic acid	Phenolic acids	Phenolic acids	150-13-0	B	15967	26814	19326	11153	14627	10584	--	--
pme1218	124.03	123.032	C6H5NO2	[M+H]+	2-Picolinic acid	Organic acids	Organic acids	98-98-6	B	16433	11395	14035	9	9	15219	C10164	ko00380,ko01100
pmb2791	309.1	310.1	C18H30O4	[M-H]-	9-HpOTrE	Lipids	Free fatty acids	111004-08-1	B	16789	31979	23166	35149	31164	49644	--	--
mws0200	132.07	131.07	C4H9N3O2	[M+H]+	Creatine	Organic acids	Organic acids	57-00-1	B	17387	15167	14109	9025.9	9907.5	19909	C00300	ko00260,ko00330,ko01100
pme2723	146.1	145.053	C9H7NO	[M+H]+	Indole-3-carboxaldehyde	Alkaloids	Plumerane	487-89-8	B	17511	24809	27077	41925	25678	13575	C08493	--
pme2758	162	163.048	C5H9NO5	[M-H]-	4-Hydroxy-L-glutamic acid	Amino acids and derivatives	Amino acids and derivatives	3913-68-6	B	17772	10129	17397	9485.6	12232	12907	C03079	--
Lmnp001551	167.07	166.063	C9H10O3	[M+H]+	3-methoxy-4-hydroxy-acetophenone	Phenolic acids	Phenolic acids	-	B	17843	21223	23375	5783.8	8521.5	13514	--	--
pme0543	160.05	161.048	C9H7NO2	[M-H]-	Indole-5-carboxylic acid	Alkaloids	Plumerane	1670-81-1	B	18495	21786	16396	23679	13745	18044	--	--
pme2237	181.08	182.079	C6H14O6	[M-H]-	Dulcitol	Others	Saccharides and Alcohols	608-66-2	B	18772	23304	26717	18835	31014	16553	C01697	ko00052,ko01100
mws0009	179.06	178.063	C10H10O3	[M+H]+	Coniferaldehyde	Phenolic acids	Phenolic acids	20649-42-7	A	20272	13745	18350	17174	20641	18069	C02666	ko00940,ko01100,ko01110
pme3186	169	169.998	C3H7O6P	[M-H]-	Dl-Glyceraldehyde3-phosphate	Organic acids	Organic acids	591-59-3	B	20488	18025	6806.1	28593	50285	21353	--	--
Hmqp006235	516.3	515.297	C21H46N3O9P	[M+H]+	LysoPC 18:4	Lipids	LPC	-	A	20648	20987	14474	54325	33723	71191	--	--
pmp001282	544.34	543.333	C28H50NO7P	[M+H]+	Propyl2-(trimethylammonio)ethyl phosphate	Others	Others	-	B	20759	24019	30493	31200	51818	54503	--	--
Rfmb26203	579.21	580.216	C28H36O13	[M-H]-	Syringaresinol-Hex	Lignans and Coumarins	Lignans	-	B	21205	24813	14494	9	9	9	--	--
mws2523	421.1	422.083	C12H23O14P	[M-H]-	Trehalose 6-phosphate	Others	Saccharides and Alcohols	4484-88-2	B	22225	21607	19617	21818	65069	39323	C00689	ko00500,ko01100
Hmyn005706	653.38	654.38	C31H58O14	[M-H]-	DMGM(16:0)	Lipids	Glycerol ester	-	B	22454	26290	26109	14870	13299	14148	--	--
pmn001642	503.1	504.09	C23H20O13	[M-H]-	Kaempferol 3-O-β-(2''-O-acetyl-β-D-glucuronide)	Flavonoids	Flavonols	-	B	22691	9	24785	9	9	9	--	--
pmp000545	355.1	354.095	C16H18O9	[M+H]+	4-Caffeoylquinic acid	Phenolic acids	Phenolic acids	905-99-7	A	22743	34199	31382	78373	41671	108590	--	--
pme2987	147.1	148.052	C9H8O2	[M-H]-	3,4-Dihydrocoumarin	Lignans and Coumarins	Coumarins	119-84-6	B	23573	24387	26905	9094.3	11117	8374.5	C02274	--
pmn001429	573.18	574.314	C32H46O9	[M-H]-	Cucurbitacin A	Terpenoids	Triterpene	6040-19-3	B	23672	15678	14757	9	17442	17120	--	--
pmb2789	309	310	C18H30O4	[M-H]-	13-HpOTrE(r)	Lipids	Free fatty acids	121107-97-9	B	23854	49675	35793	50927	43010	68445	--	--
mws0289	478.1	479.301	C23H46NO7P	[M-H]-	LysoPE 18:1	Lipids	LPE	89576-29-4	A	24072	30112	28246	103770	93035	101410	--	--
pmp001275	672.42	671.409	C31H61O14N	[M+H]+	3-Hydroxypropyl palmitate glc-glucosamine	Alkaloids	Alkaloids	-	A	25209	25650	33848	19763	17599	20816	--	--
mws0089	447.09	448.101	C21H20O11	[M-H]-	Kaempferol 7-O-glucosdie	Flavonoids	Flavonols	16290-07-6	B	25318	46989	9	50237	109770	9	--	--
mws0574	103.05	104.047	C4H8O3	[M-H]-	α-Hydroxyisobutyric acid	Organic acids	Organic acids	594-61-6	B	26011	21213	68969	39450	12649	43255	--	--
Hmpp003270	449.1	448.091	C21H20O11	[M+H]+	Luteolin-4'-O-β-D-glucoside	Flavonoids	Flavonoid	-	B	26080	36971	18784	34010	81853	4660.8	--	--
pme1738	138.07	137.072	C7H9N2O	[M+H]+	3-Carbamyl-1-methylpyridinium(1-Methylnicotinamide)	Others	Others	1005-24-9	A	26407	13661	14224	27875	32621	17527	C02918	ko00760,ko01100
mws4085	223.07	224.069	C11H12O5	[M-H]-	Sinapic acid	Phenolic acids	Phenolic acids	530-59-6	B	27794	14970	33114	18350	12901	30438	C00482	ko00940,ko01100,ko01110
pme2527	133	132.16	C11H20N2O6	[M+H]+	L(+)-Ornithine	Amino acids and derivatives	Amino acids and derivatives	70-26-8	A	28238	34624	38437	153250	98652	25451	C00077	ko00220,ko00330,ko00472,ko00480,ko00998,ko00999,ko01100,ko01110,ko01210,ko01230,ko02010
pmb2620	207.1	208.074	C11H12O4	[M-H]-	3,4-Dimethoxycinnamic acid	Phenolic acids	Phenolic acids	14737-89-4	A	28988	24084	24001	10670	14412	14410	--	--
Lmbp003393	449.11	448.1	C21H20O11	[M+H]+	Quercetin-3-O-α-L-rhamnopyranoside	Flavonoids	Flavonols	-	B	31301	29900	14425	34857	87746	3223.5	--	--
pmb2804	311.1	312.1	C18H32O4	[M-H]-	13-HPODE	Lipids	Free fatty acids	33964-75-9	B	31971	70148	33641	9322.8	9720.6	24632	C04717	ko00591,ko01100
mws0629	281.3	280.106	C13H16N2O5	[M+H]+	Asp-phe	Amino acids and derivatives	Amino acids and derivatives	13433-09-5	B	32147	35426	38167	52788	46299	39113	--	--
pmp000579	463.12	462.116	C22H22O11	[M+H]+	Diosmetin-7-O-galactoside	Flavonoids	Flavonoid	-	B	32362	36657	13114	10764	16235	9	--	--
mws2209	447.1	448.101	C21H20O11	[M-H]-	Astragalin	Flavonoids	Flavonols	480-10-4	A	32441	45645	18193	57521	120510	7052.6	--	--
pmf0256	101.1	102.104	C6H14O	[M-H]-	3-Methyl-1-pentanol	Others	Saccharides and Alcohols	589-35-5	B	32617	27429	39530	37395	42512	9562.9	--	--
YC512118	282.28	281.272	C18H35NO	[M+H]+	Octadecenoic amide	Others	Others	-	A	34264	32950	24307	52065	42350	12785	--	--
Hmjp007381	515.31	514.303	C27H46O9	[M+H]+	Glyceryl linoleate-O-Hexoside 1	Lipids	Glycerol ester	-	A	34555	35505	57016	29762	37366	59816	--	--
pmb0197	298.1	297.1	C11H15N5O5	[M+H]+	N2-methylguanosine	Nucleotides and derivatives	Nucleotides and derivatives	-	B	35761	25952	38075	29802	24540	30258	--	--
mws0206	103.05	104.047	C4H8O3	[M-H]-	(S)-2-Hydroxybutanoicacid	Organic acids	Organic acids	3347-90-8	B	36600	25414	64648	42133	16829	47405	--	--
Hmpp003391	449.1	448.091	C21H20O11	[M+H]+	Luteolin-3'-O-β-D-glucoside	Flavonoids	Flavonoid	-	B	36961	32382	16389	19901	22716	3580.5	--	--
mws0884	328.1	329.053	C10H12N5O6P	[M-H]-	Cyclic AMP	Nucleotides and derivatives	Nucleotides and derivatives	60-92-4	B	37906	36290	36337	8045.6	11593	15009	C00575	ko00230,ko01100
Hmbp002333	387.13	386.121	C17H22O10	[M+H]+	10-dehydrogeniposide	Others	Others	-	B	38098	40169	63782	42799	28834	58634	--	--
pmb2792	293	294.22	C18H30O3	[M-H]-	13-HOTrE(r)	Lipids	Free fatty acids	74784-20-6	B	38099	45006	61913	46010	60209	40311	--	--
pme2433	106	105.079	C4H11NO2	[M+H]+	Diethanolamine	Others	Others	111-42-2	B	39063	33426	29918	52526	45749	48768	C06772	ko00564
pmb3079	300.1	301.056	C8H16NO9P	[M-H]-	N-Acetyl-D-glucosamine 1-phosphate	Others	Others	-	A	39337	42321	73258	86282	61006	39208	C04256	--
pme1373	306	307.057	C9H14N3O7P	[M-H]-	2'-Deoxycytidine-5'-monophosphate	Nucleotides and derivatives	Nucleotides and derivatives	1032-65-1	B	40193	25192	21488	14216	22462	11547	C00239	ko00240,ko01100
mws0214	181	182.079	C6H14O6	[M-H]-	D-Sorbitol	Others	Saccharides and Alcohols	50-70-4	B	40409	37650	27281	34970	50076	23818	C00794	ko00051,ko00052,ko01100,ko02010
pme0241	123.04	122.037	C7H6O2	[M+H]+	Benzoic acid	Phenolic acids	Phenolic acids	65-85-0	B	41143	20147	38494	9	22102	15232	C00180	ko00360,ko01100,ko01110
pme2122	112.08	111.08	C5H9N3	[M+H]+	Histamine	Amino acids and derivatives	Amino acids and derivatives	51-45-6	A	41426	49531	56013	61633	208130	32891	C00388	ko00340,ko01100,ko01110
Lmhn002051	283.05	284.053	C12H12O8	[M-H]-	vnilloylmalic acid	Phenolic acids	Phenolic acids	-	B	41524	31019	40974	45723	60649	33989	--	--
mws0582	322.4	321.1	C11H19N3O6S	[M+H]+	S-(methyl)glutathione	Amino acids and derivatives	Amino acids and derivatives	2922-56-7	B	42237	32089	37359	72447	91021	45826	C11347	--
pmc0960	544.4	543.4	C28H50NO7P	[M+H]+	LysoPC 20:4	Lipids	LPC	-	A	42943	33918	28583	67524	149760	205130	--	--
pme0181	170.1	169.085	C7H11N3O2	[M+H]+	1-Methylhistidine	Amino acids and derivatives	Amino acids and derivatives	332-80-9	B	42955	62282	54223	74059	84075	67931	C01152	ko00340,ko01100
pmb3012	461.1	462.116	C22H22O11	[M-H]-	Chrysoeriol 7-O-hexoside	Flavonoids	Flavonoid	-	B	44245	35808	23629	25608	37712	16723	--	--
pme2266	245.09	244.088	C10H16N2O3S	[M+H]+	Biotin	Others	Vitamin	58-85-5	B	44308	43886	44304	15952	14731	64807	C00120	ko00780,ko01100,ko02010
Lmdp003577	433.11	432.106	C21H20O10	[M+H]+	Genistin (Genistein 7-O-Glucoside)	Flavonoids	Isoflavones	-	B	44334	45444	12663	6159	16552	2740.1	C09126	ko00943
mws0242	173.1	174.089	C8H14O4	[M-H]-	SubericAcid	Organic acids	Organic acids	505-48-6	A	45093	38211	47448	7835	9	30648	C08278	--
mws1212	209.1	208.074	C11H12O4	[M+H]+	Methyl ferulate	Phenolic acids	Phenolic acids	2309-07-1	B	46185	42794	40193	28561	41385	55803	--	--
Zmhn002242	341.09	342.095	C15H18O9	[M-H]-	Caffeoyl glucose	Phenolic acids	Phenolic acids	14364-08-0	B	47470	49353	41694	68263	110150	38007	C10433	--
mws4176	237.12	236.116	C12H16N2O3	[M+H]+	DL-Alanyl-DL-phenylalanine	Amino acids and derivatives	Amino acids and derivatives	1999-45-7	B	48824	32614	53306	14649	21330	36866	--	--
Hmgp002428	179.07	178.063	C10H10O3	[M+H]+	4-Hydroxy-3-methoxycinnamaldehyde	Phenolic acids	Phenolic acids	458-36-6	A	48825	47342	45597	43138	44725	66045	--	--
mws1499	149.05	150.053	C5H10O5	[M-H]-	D-(-)-Arabinose	Others	Saccharides and Alcohols	10323-20-3	B	50803	86715	51170	65657	78477	60171	--	--
pmc0281	400.2	399.2	C17H25N5O4SSi	[M+H]+	Adenosine O-ribose	Nucleotides and derivatives	Nucleotides and derivatives	-	B	51643	44626	50262	40775	50194	64293	--	--
pmn001695	371.1	372.106	C16H20O10	[M-H]-	Trihydroxycinnamoylquinic acid	Phenolic acids	Phenolic acids	-	B	53164	70969	87691	106240	84296	118340	--	--
pme2830	140	141.019	C2H8NO4P	[M-H]-	O-Phosphorylethanolamine	Others	Others	1071-23-4	B	53898	54168	40822	79311	100680	43947	--	--
pmd0130	468.3	467.301	C22H46NO7P	[M+H]+	LysoPC 14:0(2n isomer)	Lipids	LPC	-	A	54562	30996	32050	93966	43230	98586	--	--
mws1589	503.2	504.169	C18H32O16	[M-H]-	Panose	Others	Saccharides and Alcohols	33401-87-5	B	54893	28905	69351	174160	213310	84576	C00713	--
mws0863	213	212.009	C5H9NaO7P	[M-Na]-	2-Deoxyribose 5-phosphate	Nucleotides and derivatives	Nucleotides and derivatives	102916-66-5	B	55218	39965	58123	138240	103290	108360	--	--
pmb0896	265.1	264.147	C14H20N2O3	[M+H]+	N'-Feruloyl putrescine	Alkaloids	Phenolamine	-	A	55511	79649	85197	24839	84536	98246	--	--
mws1078	138.05	137.048	C7H7NO2	[M+H]+	Anthranilic Acid	Phenolic acids	Phenolic acids	118-92-3	A	56473	35108	70237	24620	17524	43386	C00108	ko00380,ko00400,ko00998,ko01058,ko01100,ko01110,ko01230
pme3337	384	383.108	C14H17N5O8	[M+H]+	N6-Succinyl Adenosine	Nucleotides and derivatives	Nucleotides and derivatives	4542-23-8	B	57308	27826	69568	129740	74697	135560	--	--
pme1439	165.05	164.047	C9H8O3	[M+H]+	p-Coumaric acid	Phenolic acids	Phenolic acids	501-98-4	A	57328	42670	65865	19712	19857	58598	C00811	ko00130,ko00350,ko00940,ko00950,ko00999,ko01100,ko01110
pme3443	207.1	208.074	C11H12O4	[M-H]-	Sinapinaldehyde	Phenolic acids	Phenolic acids	4206-58-0	B	58987	47259	50710	224410	524600	193380	--	--
pmb2922	565.1	566.055	C15H24N2O17P2	[M-H]-	Uridine 5'-diphospho-D-glucose	Nucleotides and derivatives	Nucleotides and derivatives	133-89-1	A	61261	222290	94320	3300900	3859200	545010	C00029	ko00040,ko00052,ko00053,ko00240,ko00500,ko00520,ko00561,ko00908,ko01100
pmb1096	118	117.058	C8H7N	[M+H]+	Indole	Alkaloids	Plumerane	120-72-9	A	64065	54796	72317	127690	116370	38552	C00463	ko00380,ko00400,ko00402,ko01100,ko01110
pmp001276	677.37	676.367	C33H56O14	[M+H]+	2,3-Dihydroxypropyl-9,12,15-octadecatrienoate-hexose-hexose	Lipids	Free fatty acids	-	B	64987	87193	81856	48681	57780	48525	--	--
pmd0160	452.3	453.286	C21H44NO7P	[M-H]-	LysoPE 16:0(2n isomer)	Lipids	LPE	-	A	65230	63041	68880	169610	125710	143090	--	--
pme0295	146.07	145.074	C6H11NO3	[M+H]+	4-Acetamidobutyric acid	Organic acids	Organic acids	3025-96-5	B	67993	44181	64788	34085	46587	39517	C02946	ko00330,ko01100
pme0278	191.09	190.095	C7H14N2O4	[M+H]+	2,6-Diaminooimelic acid	Amino acids and derivatives	Amino acids and derivatives	583-93-7	B	68095	61340	58135	111900	153060	53744	C00666	ko00300,ko01100,ko01110,ko01230
pme1286	385	384.122	C14H20N6O5S	[M+H]+	S-(5'-Adenosy)-L-homocysteine	Amino acids and derivatives	Amino acids and derivatives	979-92-0	A	72449	62698	63819	15824	25900	66536	C00021	ko00270,ko01100,ko01230
pmf0440	163.1	162.068	C10H10O2	[M+H]+	4-MethoxycinnaMaldehyde	Phenolic acids	Phenolic acids	1963-36-6	B	73776	67967	70882	94464	89590	85563	--	--
pme3382	160	161.069	C6H11NO4	[M-H]-	N-Acetylthreonine	Amino acids and derivatives	Amino acids and derivatives	17093-74-2	B	75350	55625	69240	70270	59834	9	--	--
pme1002	138.08	137.084	C8H11NO	[M+H]+	L-Tyramine	Amino acids and derivatives	Amino acids and derivatives	51-67-2	B	75739	72917	107180	43745	29132	31185	C00483	ko00350,ko00950,ko01100,ko01110
pmn001371	549.16	550.205	C27H34O12	[M-H]-	Eucommin A	Lignans and Coumarins	Lignans	99633-12-2	B	75862	43914	168440	9	9	9	C10560	--
Lmyn000239	181.07	182.079	C6H14O6	[M-H]-	Cordycepic acid	Others	Saccharides and Alcohols	69-65-8	B	77158	91473	79500	71190	106310	83332	C00392	ko00051,ko01100,ko02010
pmb0856	480.31	479.301	C23H46NO7P	[M+H]+	LysoPE 18:1(2n isomer)	Lipids	LPE	-	A	77920	71285	45431	272920	465040	479300	--	--
pmn001610	307.3	308.272	C20H36O2	[M-H]-	Eicosadienoic acid	Lipids	Free fatty acids	5598-38-9	B	77975	41820	58777	38000	81538	73352	C16525	ko01040
pmn001511	285.1	286.105	C13H18O7	[M-H]-	3-Hydroxy-5-Methylphenol-1-Oxy-β-D-Glucose	Phenolic acids	Phenolic acids	-	B	78075	86199	66566	52458	47793	32043	--	--
pme2596	184.05	183.053	C8H9NO4	[M+H]+	4-Pyridoxic acid	Others	Vitamin	82-82-6	B	78198	74093	81625	91209	97556	71895	C00847	ko00750,ko01100
pme2482	139.1	138.032	C7H6O3	[M+H]+	Protocatechuic aldehyde	Flavonoids	Flavanols	139-85-5	B	80391	121350	79425	327610	217700	410470	C16700	ko00950
pme0256	151.03	152.033	C5H4N4O2	[M-H]-	Xanthine	Nucleotides and derivatives	Nucleotides and derivatives	69-89-6	A	80448	75161	83276	9	102820	40878	C00385	ko00230,ko00232,ko01100,ko01110
Rfmb25702	561.2	562.205	C28H34O12	[M-H]-	Pinoresinol-acetylglucose	Lignans and Coumarins	Lignans	-	B	82277	62723	101300	119900	103500	479810	--	--
pmb0962	235.1	234.1	C10H22N2O4	[M+H]+	Lysine butyrate	Amino acids and derivatives	Amino acids and derivatives	80407-71-2	B	84325	91324	144590	834650	531220	47602	--	--
mws0263	128.03	129.043	C5H7NO3	[M-H]-	L-PyroglutamicAcid	Amino acids and derivatives	Amino acids and derivatives	98-79-3	A	85608	67850	80852	161360	138960	92053	--	--
pmp001309	465.1	464.096	C21H20O12	[M+H]+	6-Hydroxykaempferol-7-O-glucoside	Flavonoids	Flavonols	-	B	87022	84978	43919	25293	23080	22034	--	--
pme3967	312	311.123	C12H17N5O5	[M+H]+	2-(Dimethylamino)guanosine	Nucleotides and derivatives	Nucleotides and derivatives	2140-67-2	B	89295	114120	95816	36018	64668	52873	--	--
pme3184	332	331.068	C10H14N5O6P	[M+H]+	2'-Deoxyadenosine-5'-monophosphate	Nucleotides and derivatives	Nucleotides and derivatives	653-63-4	B	89335	101430	114630	133420	104710	99951	C00360	ko00230,ko01100
pmn001688	295.23	296.235	C18H32O3	[M-H]-	9S-Hyroxy-10E,12E-octadecadienoic acid	Lipids	Free fatty acids	-	A	89368	97843	88905	56368	72628	97859	--	--
Rfmb091	295.23	296.235	C18H32O3	[M-H]-	9-Hydroxy-10,12-octadecadienoic acid	Lipids	Free fatty acids	15514-85-9	B	90084	101420	88973	57387	74559	92927	--	--
pmn001691	327.22	328.225	C18H32O5	[M-H]-	9,12,13-Trihyroxy-10,15-octadecadienoic acid	Lipids	Free fatty acids	-	A	90371	88672	96799	27842	13977	47950	--	--
mws1189	193.1	194.043	C6H10O7	[M-H]-	D-Galacturonic acid(Gal A)	Organic acids	Organic acids	91510-62-2	B	92589	105850	97035	159140	119880	101970	C00333	ko00040,ko00053,ko00520,ko01100,ko02010
pme2049	103	104.047	C4H8O3	[M-H]-	2-Hydroxybutanoic acid	Organic acids	Organic acids	600-15-7	B	94106	68405	213280	140870	62288	144240	C05984	ko00640
Rfmb090	295.23	296.235	C18H32O3	[M-H]-	13-Hydroxy-9,11-octadecadienoic acid	Lipids	Free fatty acids	5204-88-6	B	95535	108270	94221	58096	76386	97310	--	--
pme1109	152	151.049	C5H5N5O	[M+H]+	Guanine	Nucleotides and derivatives	Nucleotides and derivatives	73-40-5	A	95729	59740	108570	73320	289270	218780	C00242	ko00230,ko01100
pmb0069	122	121	C7H7NO	[M+H]+	Benzamide	Others	Others	55-21-0	B	97676	81921	119290	48350	52981	47640	C09815	--
pme1194	228	227.091	C9H13N3O4	[M+H]+	Deoxycytidine	Nucleotides and derivatives	Nucleotides and derivatives	951-77-9	B	98829	83027	113360	6434.2	13045	59611	C00881	ko00240,ko01100,ko02010
pmf0348	187.1	188.141	C10H20O3	[M-H]-	2,6-Dimethyl-7-octene-2,3,6-triol	Others	Saccharides and Alcohols	73815-21-1	B	99413	88600	114720	62150	57753	110120	--	--
mws0983	326.31	325.298	C20H39NO2	[M+H]+	N-Oleoylethanolamine	Others	Others	111-58-0	A	103350	122190	106250	33030	158010	146880	--	--
mws5037	203.14	202.132	C9H18N2O3	[M+H]+	Alanylleucine	Amino acids and derivatives	Amino acids and derivatives	1999-42-4	B	105280	99715	88049	43515	66662	44517	--	--
pmn001627	331.1	332.074	C13H16O10	[M-H]-	Glucogallin	Phenolic acids	Phenolic acids	58511-73-2	B	108330	110380	95123	165570	131740	100930	--	--
pma6281	145.06	146.06	C6H10O4	[M-H]-	Methylglutaric acid	Organic acids	Organic acids	18069-17-5	B	114230	101740	101830	132650	126520	123120	--	--
pmb0874	478.6	477.286	C23H44NO7P	[M+H]+	LysoPE 18:2(2n isomer)	Lipids	LPE	-	A	116350	119140	119150	558600	453540	599750	--	--
pme2776	253.1	252.086	C10H12N4O4	[M+H]+	2'-Deoxyinosine	Nucleotides and derivatives	Nucleotides and derivatives	890-38-0	B	116660	103040	136880	6845.3	11298	57064	C05512	ko00230,ko01100,ko02010
pma3606	295.2	294.2	C18H30O3	[M+H]+	9-Hydroxy-(10E,12Z,15Z)-octadecatrienoic acid	Lipids	Free fatty acids	-	B	116870	118620	109040	50407	89386	94263	--	--
pma0948	138.09	137.091	C8H11NO	[M+H]+	Hydroxyphenethylamine	Others	Others	-	B	117100	108630	141310	40934	28435	97856	--	--
mws0972	131.08	132.079	C6H12O3	[M-H]-	5-Hydroxyhexanoic acid	Organic acids	Organic acids	185956-02-9	B	117180	140820	129570	27751	48380	46355	--	--
pmb0464	458.1	457.1	C16H27NO14	[M+H]+	Aspartic acid di-O-glucoside	Amino acids and derivatives	Amino acids and derivatives	-	B	117410	113630	114200	200280	722310	178000	--	--
pmb3007	475.1	476.096	C22H20O12	[M-H]-	Chrysoeriol O-glucuronic acid	Flavonoids	Flavonoid	-	A	117950	158320	49320	63543	64182	16860	--	--
mws0027	197.05	198.053	C9H10O5	[M-H]-	Syringic acid	Phenolic acids	Phenolic acids	530-57-4	B	118470	125090	105120	41555	42082	38061	C10833	--
mws0874	346.1	347.063	C10H14N5O7P	[M-H]-	3'-Aenylic acid	Nucleotides and derivatives	Nucleotides and derivatives	84-21-9	A	123230	144390	121280	38538	75582	49574	C01367	ko00230,ko01100
Li512115	515.12	516.127	C25H24O12	[M-H]-	3,4-Dicaffeoylquinic acid	Phenolic acids	Phenolic acids	14534-61-3	B	124160	106520	70169	9	28988	9	--	--
pme1173	137	136.039	C5H4N4O	[M+H]+	Allopurinol	Nucleotides and derivatives	Nucleotides and derivatives	315-30-0	B	124710	125070	160750	43865	28864	115890	--	--
pme1018	613.15	612.152	C20H32N6O12S2	[M+H]+	Glutathione oxidized	Amino acids and derivatives	Amino acids and derivatives	27025-41-8	B	124720	137650	175350	90602	61468	138030	C00127	ko00480,ko01100
pme1368	128	129.079	C6H11NO2	[M-H]-	L-Pipecolic acid	Amino acids and derivatives	Amino acids and derivatives	3105-95-1	A	124840	117450	123050	382520	345550	176510	C00408	ko00310,ko00960,ko01100,ko01110
pmn001710	521.13	522.137	C24H26O13	[M-H]-	Rosmarinyl Glucoside	Phenolic acids	Phenolic acids	-	B	129970	218220	144500	1620900	1185800	374550	--	--
mws5041	189.12	188.116	C8H16N2O3	[M+H]+	Glycylisoleucine	Amino acids and derivatives	Amino acids and derivatives	19461-38-2	B	130690	124240	179980	64548	70029	128470	--	--
pme0490	124	123.032	C6H5NO2	[M+H]+	Nicotinic acid	Others	Vitamin	59-67-6	B	135330	103070	123040	28883	21496	113660	C00253	ko00760,ko00960,ko01100,ko01110
pmb0496	307.2	306.169	C15H22N4O3	[M+H]+	N-Feruloyl agmatine	Alkaloids	Phenolamine	-	B	135450	122760	252310	61044	45176	110740	C18325	ko00330,ko01100
Zmhn002513	385.11	386.121	C17H22O10	[M-H]-	Isosinapic acid-hexoside	Phenolic acids	Phenolic acids	-	B	135720	104740	91612	420790	290930	127270	--	--
mws0639	153.2	154.027	C7H6O4	[M-H]-	2,3-Dihydroxybenzoic Acid	Organic acids	Organic acids	303-38-8	B	136040	147350	104190	29320	28899	32011	C00196	ko01110
mws0813	128	129.043	C5H7NO3	[M-H]-	5-Oxoproline	Amino acids and derivatives	Amino acids and derivatives	149-87-1	B	140640	115780	124230	413580	375040	205390	C01879	ko00480,ko01100
pme0026	147	146.106	C6H14N2O2	[M+H]+	L-(+)-Lysine	Amino acids and derivatives	Amino acids and derivatives	56-87-1	A	145740	161130	181750	461940	373130	101750	C00047	ko00300,ko00310,ko00780,ko00960,ko00970,ko01100,ko01110,ko01210,ko01230,ko02010
pmp000583	477.1	476.096	C22H20O12	[M+H]+	Diosmetin-7-O-glucuronide	Flavonoids	Flavonoid	35110-20-4	A	148900	185410	69319	80249	67260	8241.9	--	--
mws0126	524.37	523.364	C26H54NO7P	[M+H]+	1-Stearoyl-sn-glycero-3-phosphocholine	Lipids	LPC	19420-57-6	A	151910	153370	198320	266130	287780	322240	--	--
mws0628	121.04	122.037	C7H6O2	[M-H]-	4-Hydroxybenzaldehyde	Phenolic acids	Phenolic acids	123-08-0	A	158150	140330	181270	130450	109830	179220	C00633	ko01100
mws2213	147.05	148.052	C9H8O2	[M-H]-	Cinnamic acid	Phenolic acids	Phenolic acids	140-10-3	A	161440	139120	182730	44943	74813	55306	C00423	ko00130,ko00360,ko00940,ko00999,ko01100,ko01110
pme0257	111.03	112.027	C4H4N2O2	[M-H]-	Uracil	Nucleotides and derivatives	Nucleotides and derivatives	66-22-8	A	161690	135000	126770	131890	148270	179410	C00106	ko00240,ko00410,ko00770,ko01100
pmn001668	415.1	416.147	C22H24O8	[M-H]-	Apigenin-3-O-α-L-rhamnoside	Flavonoids	Flavonoid	-	B	163000	152580	155810	138570	131750	118270	--	--
mws0146	138.05	137.048	C7H7NO2	[M+H]+	Nicotinic Acid Methyl Ester(Methyl Nicotinate)	Alkaloids	Alkaloids	93-60-7	A	165200	128200	171420	15950	27575	122960	--	--
pmb2786	293	294.22	C18H30O3	[M-H]-	9-HOTrE	Lipids	Free fatty acids	89886-42-0	B	170000	204190	133190	30056	26508	96358	--	--
pme3207	141.03	142.027	C6H6O4	[M-H]-	Trans,trans-Muconic acid	Organic acids	Organic acids	3588-17-8	B	171090	132720	171160	287060	307430	411620	--	--
Lmhn003074	309.06	310.069	C14H14O8	[M-H]-	feruloylmalic acid	Phenolic acids	Phenolic acids	-	A	171110	114020	192930	1035000	872040	693630	--	--
pmb0848	494.3	493.3	C24H48NO7P	[M+H]+	LysoPC 16:1 (2n isomer)	Lipids	LPC	-	A	173130	174640	126640	640180	443780	595040	--	--
mws0885	153	154.027	C7H6O4	[M-H]-	2,4-Dihydroxy benzoic acid	Phenolic acids	Phenolic acids	89-86-1	B	174790	178160	181850	42045	40125	9	--	--
pmb0981	348.2	347.063	C10H14N5O7P	[M+H]+	Adenosine 5'-monophosphate	Nucleotides and derivatives	Nucleotides and derivatives	61-19-8	A	178900	154420	78661	149010	234150	116780	C00020	ko00230,ko00908,ko01100,ko01110
mws0736	189.1	188.116	C8H16N2O3	[M+H]+	N-Glycyl-L-leucine	Amino acids and derivatives	Amino acids and derivatives	869-19-2	B	182140	157910	224640	70745	80776	152060	C02155	--
pme1419	164	164.075	C6H14ClNO2S	[M-Cl]+	L-Methionine methyl ester	Amino acids and derivatives	Amino acids and derivatives	2491-18-1	B	182440	155590	177300	155130	199670	170320	--	--
mws1050	148.05	147.053	C5H9NO4	[M+H]+	O-Acetylserine	Amino acids and derivatives	Amino acids and derivatives	5147-00-2	B	186440	176550	226490	324240	233470	236560	C00979	ko00270,ko00908,ko00920,ko00998,ko01100,ko01110,ko01200,ko01230,ko04122
mws5035	279.17	278.163	C15H22N2O3	[M+H]+	Leucylphenylalanine	Amino acids and derivatives	Amino acids and derivatives	56217-82-4	B	189130	166240	196440	74468	89231	113680	--	--
pmn001382	515.12	516.127	C25H24O12	[M-H]-	Isochlorogenic acid A	Phenolic acids	Phenolic acids	2450-53-5	B	189320	183430	202880	482800	413070	183750	--	--
mws0847	150	149.07	C6H7N5	[M+H]+	1-Methyladenine	Nucleotides and derivatives	Nucleotides and derivatives	5142-22-3	B	190820	160830	188330	324690	297360	214690	C02216	--
mws5042	223.11	222.1	C11H14N2O3	[M+H]+	Glycylphenylalanine	Amino acids and derivatives	Amino acids and derivatives	721-66-4	A	191860	174240	223640	82703	106660	121450	--	--
pme0137	187.2	188.08	C7H12N2O4	[M-H]-	N-α-Acetyl-L-glutamine	Amino acids and derivatives	Amino acids and derivatives	2490-97-3	B	192240	179160	161110	157230	144050	108990	--	--
mws0609	344.2	345.047	C10H12N5O7P	[M-H]-	Guanosine 3',5'-cyclic monophosphate	Nucleotides and derivatives	Nucleotides and derivatives	7665-99-8	A	197340	249790	200640	244900	265750	101560	C00942	ko00230,ko01100
mws0097	357.14	358.142	C20H22O6	[M-H]-	Pinoresinol	Lignans and Coumarins	Lignans	487-36-5	B	200180	149460	178340	21578	66123	240080	--	--
pme0033	137	136.039	C5H4N4O	[M+H]+	Hypoxanthine	Nucleotides and derivatives	Nucleotides and derivatives	68-94-0	B	201730	183540	282530	73923	58786	199000	C00262	ko00230,ko01100
mws0913	447	448.101	C21H20O11	[M-H]-	Trifolin	Flavonoids	Flavonols	23627-87-4	B	208810	306840	106160	66208	123370	9	C12626	ko00944
pmp000087	269.1	268.095	C13H16O6	[M+H]+	2-Feruloyl-sn-glycerol	Phenolic acids	Phenolic acids	-	B	209930	168390	199740	67238	55202	102220	--	--
pmn001384	515.12	516.127	C25H24O12	[M-H]-	Isochlorogenic acid C	Phenolic acids	Phenolic acids	57378-72-0	B	210620	234010	168680	467620	337080	276330	--	--
pmb3099	153	154.04	C4H11O4P	[M-H]-	Diethyl phosphate	Organic acids	Organic acids	598-02-7	A	212410	285910	197650	316360	423430	415430	C06608	--
mws0193	190.1	189.111	C7H15N3O3	[M+H]+	L-Homocitrulline	Amino acids and derivatives	Amino acids and derivatives	1190-49-4	B	212930	191630	256800	511190	367180	116900	C02427	--
pmb0863	492.3	491.301	C24H46NO7P	[M+H]+	LysoPC 16:2(2n isomer)	Lipids	LPC	-	A	222670	183560	133680	540830	287110	483100	--	--
mws5040	365.11	341.108	C12H21O11Na	[M+H]+	Turanose	Others	Saccharides and Alcohols	547-25-1	B	230050	147910	149110	71607	71213	162870	--	--
pmb2507	213.1	214.1	C5H11O7P	[M-H]-	2-Deoxyribose 1-phosphate	Others	Others	17210-42-3	B	240700	146300	306230	541030	431100	482980	C00672	ko00030,ko00240,ko01100
mws0376	115	116.011	C4H4O4	[M-H]-	Fumaric acid	Organic acids	Organic acids	110-17-8	B	244300	173090	295030	199110	139800	409460	C00122	ko00020,ko00190,ko00220,ko00250,ko00350,ko00360,ko00620,ko00650,ko00760,ko01100,ko01110,ko01200
mws1584	515.12	516.127	C25H24O12	[M-H]-	Cynarin	Phenolic acids	Phenolic acids	30964-13-7	B	268240	238950	205210	202880	177480	291650	C10445	--
mws0675	335.1	334.057	C11H15N2O8P	[M+H]+	β-Nicotinamide mononucleotide	Nucleotides and derivatives	Nucleotides and derivatives	1094-61-7	B	269220	478460	224820	310120	931120	356900	C00455	ko00760,ko01100
pme2165	155	156.017	C5H4N2O4	[M-H]-	Orotic acid	Others	Vitamin	65-86-1	B	270670	279730	273590	124720	216030	134310	C00295	ko00240,ko01100
mws0889	135	136.037	C4H8O5	[M-H]-	Threonate	Others	Saccharides and Alcohols	70753-61-6	B	272350	306530	257570	255610	288800	283140	--	--
pmb0889	279.3	278.225	C18H30O2	[M+H]+	Punicic acid	Lipids	Free fatty acids	544-72-9	A	283330	344610	244370	78026	110540	173700	C08364	--
pmp001270	494.33	493.317	C24H48NO7P	[M+H]+	LysoPC(16:1)	Lipids	LPC	-	A	285160	269800	210100	1064500	691230	983270	--	--
pme0534	195.16	196.058	C6H12O7	[M-H]-	Gluconic acid	Others	Saccharides and Alcohols	526-95-4	A	286080	249740	254170	320520	234190	339130	C00257	ko00030,ko01100,ko01110,ko01200
pme0264	243.09	242.09	C10H14N2O5	[M+H]+	Thymidine	Nucleotides and derivatives	Nucleotides and derivatives	50-89-5	A	291830	307770	336110	58740	84575	245820	C00214	ko00240,ko01100
pme0413	151.05	152.047	C8H8O3	[M-H]-	Vanillin	Organic acids	Organic acids	121-33-5	B	299640	239680	254460	371840	386980	394560	C00755	ko00999,ko01100,ko01110
mws0191	118.1	117.079	C5H11NO2	[M+H]+	Betaine	Alkaloids	Alkaloids	107-43-7	A	310320	367850	389340	379120	441660	387690	C00719	ko00260,ko01100,ko02010
pme1184	268.1	267.097	C10H13N5O4	[M+H]+	Deoxyguanosine	Nucleotides and derivatives	Nucleotides and derivatives	961-07-9	B	311380	276800	357930	23713	35961	251530	C00330	ko00230,ko01100,ko02010
pme2755	222	221.09	C7H11NO5	[M+H]+	N-Acetyl-D-glucosamine	Others	Saccharides and Alcohols	7512-17-6	B	311820	303570	361990	392730	372180	249990	C00140	ko00520,ko01100,ko02010
pmn001697	445.08	446.085	C21H18O11	[M-H]-	Apigenin-7-O-β-D-glucuronide	Flavonoids	Flavonoid	-	A	317340	348330	111370	86202	100530	7029.1	--	--
Rfmb25703	519.19	520.195	C26H32O11	[M-H]-	Pinoresinol-Hexose	Lignans and Coumarins	Lignans	-	B	320040	277370	300690	9	9	371850	--	--
Hmtn001120	315.11	316.116	C14H20O8	[M-H]-	5-(2-hydroxyethyl)-2-O-glucosylohenol	Phenolic acids	Phenolic acids	-	B	326400	204900	294670	768840	764190	981270	--	--
mws0147	117.1	118.063	C5H10O3	[M-H]-	3-Hydroxy-3-methyl butyric acid	Organic acids	Organic acids	625-08-1	B	330230	397700	381710	424020	404000	187030	--	--
pme3827	198.2	197.069	C9H11NO4	[M+H]+	3,4-Dihydroxy-DL-phenylalanine	Amino acids and derivatives	Amino acids and derivatives	63-84-3	B	330520	72118	230110	22219	9	14783	C00355	ko00350,ko00950,ko00965,ko01100,ko01110
mws4052	102.1	101.048	C4H7NO2	[M+H]+	1-Aminocyclopropane-1-carboxylic acid	Others	Others	22059-21-8	A	335330	402040	403770	334530	455130	422750	C01234	ko00270,ko01100,ko01110
Rfmb318	144.1	144.103	C7H14NO2+	[M]+	Proline betaine(ProBet)	Amino acids and derivatives	Amino acids and derivatives	1195-94-4	B	358000	437060	311610	353460	309470	314650	--	--
pmb0449	162.1	161.1	C6H11NO4	[M+H]+	2-Aminoadipic acid (L-Homoglutamic acid)	Amino acids and derivatives	Amino acids and derivatives	542-32-5	B	367280	248510	399330	411900	722270	299090	C00956	ko00300,ko00310,ko01100,ko01110,ko01210,ko01230
pmp001274	542.32	541.317	C28H48NO7P	[M+H]+	2-Hydroxy-5,8,11,14,17-icosapentaenoyloxy ]propyl-2-(trimethylammonio)ethyl phosphate	Alkaloids	Alkaloids	-	B	390770	427270	467440	613400	622410	917810	--	--
pmn001682	179.03	180.042	C9H8O4	[M-H]-	Sorbic acid	Phenolic acids	Phenolic acids	110-44-1	A	391670	195820	400110	66217	62973	46369	--	--
mws0671	120.1	119.058	C4H9NO3	[M+H]+	L-Homoserine	Organic acids	Organic acids	672-15-1	B	392000	433200	495560	1026900	703360	497720	C00263	ko00260,ko00270,ko00300,ko00920,ko01100,ko01110,ko01230
pmb0890	355.1	354.277	C21H38O4	[M+H]+	MAG(18:2)	Lipids	Glycerol ester	-	A	400320	434030	421080	244740	324590	483830	--	--
mws0576	103.05	104.047	C4H8O3	[M-H]-	3-Hydroxybutyrate	Organic acids	Organic acids	300-85-6	B	407290	423690	430530	391560	340960	495740	--	--
pmn001495	329.2	330.277	C19H38O4	[M-H]-	Hexadecanoic acid 2,3-dihydroxypropyl ester	Lipids	Glycerol ester	542-44-9	A	409410	429420	489680	199080	146750	545640	--	--
pmb0490	235.1	234.137	C13H18N2O2	[M+H]+	N-p-Coumaroyl putrescine	Alkaloids	Phenolamine	34136-53-3	A	421510	516630	836850	153680	265550	178420	C18326	ko00330,ko01100
mws4134	611.15	612.152	C20H32N6O12S2	[M-H]-	Oxidized Glutathione	Amino acids and derivatives	Amino acids and derivatives	121-24-4	A	426720	347800	528660	284090	246240	407690	--	--
pme3388	189	188.127	C7H16N4O2	[M+H]+	H-HomoArg-OH	Amino acids and derivatives	Amino acids and derivatives	156-86-5	A	439210	402520	288350	723530	685740	315020	C01924	--
pmp000966	144.1	143.095	C7H13NO2	[M+H]+	Stachydrine	Alkaloids	Pyrrole alkaloids	471-87-4	B	456180	737770	595000	556180	450710	371440	C10172	--
pmb2855	307	308	C11H20N2O8	[M-H]-	L-Glutamine O-hexside	Amino acids and derivatives	Amino acids and derivatives	-	B	461900	260920	466400	821470	775360	307970	--	--
mws0230	120	119.058	C4H9NO3	[M+H]+	L-(-)-Threonine	Amino acids and derivatives	Amino acids and derivatives	72-19-5	A	467210	498120	660220	1408800	820420	629690	C00188	ko00260,ko00261,ko00290,ko00860,ko00970,ko01100,ko01110,ko01230,ko02010
mws0028	167	168.042	C8H8O4	[M-H]-	Vanillic acid	Phenolic acids	Phenolic acids	121-34-6	B	472000	461890	488620	178950	145660	363330	C06672	--
mab0299	677.36	678.362	C36H54O12	[M-H]-	Dihydroisocucurbitacin I-Hex	Terpenoids	Triterpene Saponin	-	B	475580	576060	534340	403250	315460	107450	--	--
mws0093	179.08	180.079	C10H12O3	[M-H]-	Coniferyl alcohol	Phenolic acids	Phenolic acids	458-35-5	A	476460	346500	639330	136140	137600	357340	C00590	ko00940,ko00998,ko01100,ko01110
mws0264	341	342.116	C12H22O11	[M-H]-	D-(+)-TrehaloseAnhydrous	Others	Saccharides and Alcohols	99-20-7	A	494840	431670	483920	183490	551750	384810	--	--
pmp001272	478.29	477.286	C23H44NO7P	[M+H]+	3-{(2-Aminoethoxy)(hydroxy)phosphoryl]oxy}-2-12-octadecadienoate	Alkaloids	Alkaloids	-	A	498630	501330	487580	2231800	1725000	2236000	--	--
pmf0141	121	122.073	C8H10O	[M-H]-	2-Phenylethanol	Others	Others	60-12-8	B	514730	344840	419300	163700	243760	150010	C05853	ko00360
pmp001285	149.02	148.016	C8H4O3	[M+H]+	Phthalic anhydride	Phenolic acids	Phenolic acids	85-44-9	A	519000	423520	459070	449470	445910	434570	--	--
pme1383	170.1	169.074	C8H11NO3	[M+H]+	Pyridoxine	Others	Vitamin	65-23-6	B	552020	553090	465890	70267	460220	339940	C00314	ko00750,ko01100
Hmbp000904	107.05	106.041	C7H6O	[M+H]+	Benzaldehyde	Others	Others	100-52-7	A	555800	468370	742820	549360	587220	425200	--	--
HmLn002358	329.09	330.095	C14H18O9	[M-H]-	Vanilloy β-D-glucoside	Phenolic acids	Phenolic acids	-	A	560750	650870	532150	2276800	2355200	1245600	--	--
mws0001	133.05	132.054	C4H8N2O3	[M+H]+	L-Asparagine Anhydrous	Amino acids and derivatives	Amino acids and derivatives	70-47-3	A	578720	574140	682800	799760	681860	513190	C00152	ko00250,ko00460,ko00970,ko01100,ko01110,ko01230
pmb2221	318.3	317.293	C18H39NO3	[M+H]+	4-Hydroxysphinganine	Lipids	Sphingolipids	554-62-1	B	580650	737140	581030	120780	147570	499520	C12144	ko00600,ko01100
pmb0852	520.3	519.3	C26H50NO7P	[M+H]+	LysoPC 18:2	Lipids	LPC	-	A	585300	599130	447160	1381300	1050600	1639200	--	--
pmb0818	206.1	205.1	C11H11NO3	[M+H]+	Methoxyindoleacetic acid	Alkaloids	Plumerane	3471-31-6	B	592600	483680	708290	1595200	1489900	432320	C05660	ko00380
pmb0854	518.3	517.317	C26H48NO7P	[M+H]+	LysoPC 18:3	Lipids	LPC	-	A	594630	584200	691480	956710	653710	1506200	--	--
pmb2778	295	296.235	C18H32O3	[M-H]-	9,10-EODE	Lipids	Free fatty acids	65167-83-1	A	598550	805670	577160	186100	204890	490700	--	--
mws2212	179.04	180.042	C9H8O4	[M-H]-	Caffeic acid	Phenolic acids	Phenolic acids	331-39-5	A	605430	344580	711920	125610	99034	120870	C01197	ko00940,ko01100,ko01110
pmb0873	520	519	C26H50NO7P	[M+H]+	LysoPC 18:2 (2n isomer)	Lipids	LPC	-	A	609890	601300	454320	2551300	1501000	2967000	--	--
mws0255	112	111.043	C4H5N3O	[M+H]+	Cytosine	Nucleotides and derivatives	Nucleotides and derivatives	71-30-7	A	614890	523960	796480	100680	102380	456440	C00380	ko00240,ko01100
pme0183	152.1	151.049	C5H5N5O	[M+H]+	2-Hydroxy-6-aminopurine	Nucleotides and derivatives	Nucleotides and derivatives	3373-53-3	B	615240	576170	609270	873600	753820	690610	--	--
pmb0786	180	179	C6H13NO5	[M+H]+	Glucosamine	Others	Saccharides and Alcohols	3416-24-8	B	620530	552520	612200	391970	462360	431880	C00329	ko00520,ko01100
pme0010	106	105.043	C5H12N2O2	[M+H]+	L-Serine	Amino acids and derivatives	Amino acids and derivatives	56-45-1	A	637340	700550	694180	862650	801650	603780	C00065	ko00260,ko00261,ko00270,ko00460,ko00600,ko00630,ko00920,ko00970,ko00998,ko00999,ko01100,ko01110,ko01200,ko01230,ko01502,ko02010
pme1988	90.05	89.048	C3H7NO2	[M+H]+	L-Alanine	Amino acids and derivatives	Amino acids and derivatives	56-41-7	A	660030	647100	1159500	1803800	1838700	1081100	C00041	ko00250,ko00270,ko00430,ko00450,ko00710,ko00970,ko01100,ko01200,ko01230,ko01502,ko02010,ko04122
pmf0284	177.06	178.063	C10H10O3	[M-H]-	Riboprine	Phenolic acids	Phenolic acids	7724-76-7	A	667780	625770	615810	476820	573270	815960	--	--
Hmbp001276	169.05	168.042	C8H8O4	[M+H]+	Gallacetophenone	Others	Others	528-21-2	A	668640	743460	654730	1969100	2177100	1379800	--	--
pme2459	449.1	448.101	C21H20O11	[M+H]+	Luteolin 7-O-glucoside(Cynaroside)	Flavonoids	Flavonoid	5373-11-5	A	683520	741400	253340	147920	264660	7447.1	C03951	ko00944
pmd0132	496.33	495.333	C24H50NO7P	[M+H]+	LysoPC 16:0(2n isomer)	Lipids	LPC	-	A	698450	658420	580610	2072100	1168200	2117000	--	--
pme0516	179.16	180.063	C6H12O6	[M-H]-	Inositol	Others	Saccharides and Alcohols	87-89-8	B	702120	842250	760970	528650	603320	709030	C00137	ko00052,ko00053,ko00562,ko01100,ko02010,ko04070
pmb0876	454.2	453.286	C21H44NO7P	[M+H]+	LysoPE 16:0	Lipids	LPE	53862-35-4	A	717710	751730	816180	1533900	1530400	1662300	--	--
pme0243	131.04	132.042	C5H8O4	[M-H]-	Glutaric acid	Organic acids	Organic acids	110-94-1	B	720940	631700	713690	604320	876670	574140	C00489	ko00071,ko00310,ko01100
mws0237	187.1	188.105	C9H16O4	[M-H]-	Anchoic Acid	Organic acids	Organic acids	123-99-9	A	722620	647090	788900	428020	367000	797890	C08261	--
pmn001694	329.23	330.241	C18H34O5	[M-H]-	9,10,13-Trihyroxy-11-octadecadienoic acid	Lipids	Free fatty acids	-	A	758850	762040	838660	337490	252340	873150	--	--
pmb2826	147	148	C5H6K2O5	[M-H]-	Citramalate	Organic acids	Organic acids	2306-22-1	B	762720	686610	1286600	121530	94225	486490	C00815	--
Rfmb320	144.1	143.095	C7H13NO2	[M+H]+	1,2-N-Methylpipecolic acid	Amino acids and derivatives	Amino acids and derivatives	7730-87-2	B	777850	1000100	834930	891510	751060	757540	--	--
pme2380	145	146.022	C5H6O5	[M-H]-	A-Ketoglutaric acid	Organic acids	Organic acids	328-50-7	B	793280	712020	602180	623090	1142500	793420	--	--
pmn001611	253.2	254.225	C16H30O2	[M-H]-	Palmitoleic acid	Lipids	Free fatty acids	373-49-9	A	810700	583990	614960	406570	903180	544540	C08362	ko00061
mws0179	367	368.111	C17H20O9	[M-H]-	Chlorogenic acid methyl ester	Phenolic acids	Phenolic acids	29708-87-0	B	812730	700140	811490	889820	807770	966590	--	--
pmf0359	325.08	324.085	C15H16O8	[M+H]+	Skimmin	Lignans and Coumarins	Coumarins	93-39-0	A	835190	610790	687320	155950	183110	196860	--	--
mws1060	267.08	268.081	C10H12N4O5	[M-H]-	9-(β-D-Arabinofuranosyl)hypoxanthine	Nucleotides and derivatives	Nucleotides and derivatives	7013-16-3	A	841610	483370	1320200	1020200	468440	1170100	--	--
pmb0789	332.1	331.1	C14H21NO8	[M+H]+	Pyridoxine O-glucoside	Others	Vitamin	-	B	842250	953940	841550	1197300	1182700	957620	--	--
pmb3107	359.1	360.106	C15H20O10	[M-H]-	Syringic acid O-glucoside	Phenolic acids	Phenolic acids	-	B	899800	999770	855790	1210500	1011700	626070	--	--
pmb0501	131.1	130.122	C5H14N4	[M+H]+	Agmatine	Alkaloids	Phenolamine	306-60-5	B	904100	799170	742760	657670	524790	509680	C00179	ko00330,ko01100
mws5038	341.11	342.116	C12H22O11	[M-H]-	Isomaltulose	Others	Saccharides and Alcohols	13718-94-0	A	908020	788110	820130	333080	927430	875640	--	--
pmb1912	474.2	473.166	C20H23N7O7	[M+H]+	10-Formyl-THF	Alkaloids	Alkaloids	2800-34-2	B	913970	919780	977160	994460	1611800	972390	C00234	ko00670,ko00970,ko01100,ko01200
pmp001277	454.3	453.286	C21H44NO7P	[M+H]+	3-{(2-Aminoethoxy)(hydroxy)phosphoryl]oxy}-2-hydroxypropyl palmitate	Alkaloids	Alkaloids	-	A	973320	987640	1043600	1986100	1772500	2056800	--	--
mws2623	281.25	282.256	C18H34O2	[M-H]-	11-Octadecanoic acid(Vaccenic acid)	Lipids	Free fatty acids	506-17-2	A	995350	591190	721650	305080	1246100	718720	--	--
pmn001517	329.1	330.132	C15H22O8	[M-H]-	3,4,5-Trimethoxyphenyl-β-D-Glucopyranoside	Phenolic acids	Phenolic acids	-	B	999110	1093800	1083400	2004300	3001600	4159800	--	--
pmb0859	522.4	521.4	C26H52NO7P	[M+H]+	LysoPC 18:1 (2n isomer)	Lipids	LPC	-	A	1064400	908570	734000	2590300	4447300	7043000	--	--
pmp001264	274.28	273.267	C16H35NO2	[M+H]+	Hexadecylsphingosine	Lipids	Sphingolipids	-	A	1068900	1025100	1070600	1248000	912670	745830	--	--
mws0567	146.09	145.085	C5H11N3O2	[M+H]+	4-Guanidinobutyric acid	Organic acids	Organic acids	463-00-3	B	1114100	1054700	1273500	961780	1175900	681990	C01035	ko00330,ko01100
pmn001367	315.07	316.079	C13H16O9	[M-H]-	Protocatechuic acid-4-glucoside	Phenolic acids	Phenolic acids	-	A	1152100	812580	804310	1264400	1741700	2059100	--	--
mws0120	258.11	257.103	C8H20NO6P	[M+H]+	Choline alfoscerate	Lipids	PC	28319-77-9	B	1158500	1437600	1443300	1150100	1137400	1020700	--	--
pmn001421	337.09	338.1	C16H18O8	[M-H]-	3-O-(E)-p-Coumaroyl quinic acid	Phenolic acids	Phenolic acids	87099-71-6	B	1167100	733060	823050	355190	537240	896380	--	--
pme0519	341	342.116	C12H22O11	[M-H]-	D-(+)-Sucrose	Others	Saccharides and Alcohols	57-50-1	A	1230900	1229400	1444300	533070	1363800	1107600	--	--
mws0133	123.1	122.048	C6H6N2O	[M+H]+	Nicotinamide	Others	Vitamin	98-92-0	B	1231300	1135100	1286100	277100	403240	1198100	C00153	ko00760,ko01100
mws0250	182.1	181.074	C9H11NO3	[M+H]+	L-(-)-Tyrosine	Amino acids and derivatives	Amino acids and derivatives	60-18-4	A	1239400	1197600	1648400	4045100	3090700	1102200	C00082	ko00130,ko00261,ko00350,ko00360,ko00400,ko00460,ko00730,ko00940,ko00950,ko00965,ko00966,ko00970,ko01100,ko01110,ko01210,ko01230
mws0976	243	244.07	C9H12N2O6	[M-H]-	β-Pseudouridine	Nucleotides and derivatives	Nucleotides and derivatives	1445-07-4	B	1243800	1242100	1150000	330320	514880	921890	C02067	ko00240,ko01100
pme3033	104	103.063	C4H9NO2	[M+H]+	N,N-Dimethylglycine	Amino acids and derivatives	Amino acids and derivatives	1118-68-9	B	1259400	1628100	1979400	1517300	1748200	1891100	C01026	ko00260,ko01100
mws1038	277.13	278.13	C11H22N2O4S	[M-H]-	(R)-Pantetheine	Others	Others	496-65-1	A	1260200	1117700	1424300	252900	289350	746730	C00831	ko00332,ko00770
pmb2871	315.1	316.079	C13H16O9	[M-H]-	2,5-Dihydroxy benzoic acid O-hexside	Phenolic acids	Phenolic acids	-	B	1289700	848540	931570	1373600	1996500	2745000	--	--
mws1354	193.06	194.058	C10H10O4	[M-H]-	Trans-ferulic acid	Phenolic acids	Phenolic acids	537-98-4	A	1300100	859650	1495400	182020	132480	816920	--	--
pmp000578	463.08	462.095	C25H18O9	[M+H]+	Luteolin-7-O-glucuronide	Flavonoids	Flavonoid	29741-10-4	A	1344800	1216700	467920	221300	262940	19971	--	--
pmp001086	127	126.032	C6H6O3	[M+H]+	5-Hydroxymethylfurfural	Phenolic acids	Phenolic acids	67-47-0	A	1366900	1614600	1557500	1130800	1048100	1617100	C11101	--
Lmzn001582	387.17	388.174	C18H28O9	[M-H]-	5'-Gluco-pyranosyoxyjasmanic acid	Phenolic acids	Phenolic acids	-	A	1381400	856310	2366600	479660	457500	334640	--	--
mws0232	377	376.138	C17H20N4O6	[M+H]+	Riboflavin	Others	Vitamin	83-88-5	A	1470200	1707100	2332500	605930	672460	1173700	C00255	ko00740,ko01100,ko01110,ko02010
Zmhn001926	299.08	300.084	C13H16O8	[M-H]-	Salicylic acid O-glycoside	Phenolic acids	Phenolic acids	-	A	1507600	1325200	1115000	2043500	2069300	1680300	--	--
Zmxn001997	299.08	300.084	C13H16O8	[M-H]-	isosalicylic acid O-glycoside	Phenolic acids	Phenolic acids	-	B	1524800	1453300	1254500	2334800	2530300	1387500	--	--
mws0425	129	130.027	C5H6O4	[M-H]-	Citraconic acid	Organic acids	Organic acids	498-23-7	B	1538500	1709000	1863700	265180	124920	674300	C02226	ko00290,ko00660,ko01100,ko01210
mws1709	133	134.022	C4H6O5	[M-H]-	Malic acid	Organic acids	Organic acids	636-61-3	A	1585400	1583400	1556900	2098700	1967900	1941500	--	--
Hmtn001302	299.08	300.085	C13H16O8	[M-H]-	p-Hydroxybenzoylglucoside	Phenolic acids	Phenolic acids	-	A	1594000	1419600	1191200	2069900	2312000	1486300	--	--
mws0921	149	150.068	C9H10O2	[M-H]-	p-Coumaryl alcohol	Phenolic acids	Phenolic acids	3690-05-9	B	1630400	1040000	759530	110320	230820	1166900	C02646	ko00940,ko01100,ko01110
pme3096	118	119.022	C5H15ClNO4P	[M-H]-	Aminomalonic acid	Organic acids	Organic acids	1068-84-4	B	1670200	1327800	1553900	1200100	1064900	1336000	C00872	--
pme3961	252	251.102	C10H13N5O3	[M+H]+	Deoxyadenosine	Nucleotides and derivatives	Nucleotides and derivatives	958-09-8	A	1682200	1539400	1990300	126220	164520	786380	C00559	ko00230,ko01100,ko02010
mws0473	131.04	132.042	C5H8O4	[M-H]-	2-Methylsuccinic acid	Organic acids	Organic acids	498-21-5	A	1702400	1555700	2082200	1431600	2166400	1326100	--	--
pme3011	104.06	103.063	C4H9NO2	[M+H]+	γ-Aminobutyric acid	Organic acids	Organic acids	56-12-2	B	1850600	2225600	3102100	2299600	2652100	2803400	C00334	ko00250,ko00330,ko00410,ko00650,ko00760,ko01100
mws0668	283	284.076	C10H12N4O6	[M-H]-	Xanthosine	Nucleotides and derivatives	Nucleotides and derivatives	146-80-5	A	1880200	2115000	2222700	734990	622320	1623900	C01762	ko00230,ko00232,ko01100,ko01110,ko02010
Zmhn002422	355.1	356.11	C16H20O9	[M-H]-	Feruloyl glucose	Phenolic acids	Phenolic acids	-	A	1921600	1754000	1561300	4412500	2829800	3585200	C17759	--
mws0178	353.1	354.095	C16H18O9	[M-H]-	Chlorogenic acid	Phenolic acids	Phenolic acids	327-97-9	A	1931900	1424800	1597000	530530	495620	281120	C00852	ko00940,ko00941,ko00945,ko01110
mws1080	341.1	342.116	C12H22O11	[M-H]-	Galactinol	Others	Saccharides and Alcohols	3687-64-7	A	1959700	2411400	2064300	802800	2712900	1855300	--	--
pme3313	259	260.03	C6H13O9P	[M-H]-	D-Fructose 6-phosphate	Others	Saccharides and Alcohols	643-13-0	B	2050400	1951200	1552700	3358500	2458400	930410	C00085	ko00052,ko00500,ko00710,ko01100,ko01200
pmb2444	353.2	352.262	C21H36O4	[M+H]+	MAG(18:3)isomer1	Lipids	Glycerol ester	-	A	2167800	1547000	1158600	670400	1331200	1055200	--	--
mws1337	220.2	219.111	C9H17NO5	[M+H]+	D-Pantothenic Acid	Others	Vitamin	79-83-4	A	2192100	2109400	1950100	2215900	2435900	2015400	C00864	ko00410,ko00770,ko01100,ko01110
pme0274	132.09	131.095	C6H13NO2	[M+H]+	6-Aminocaproic acid	Organic acids	Organic acids	60-32-2	B	2245100	2067600	3014200	4591400	3719900	1651000	C02378	ko01100
mws0192	117.03	118.027	C4H6O4	[M-H]-	Succinic acid	Organic acids	Organic acids	110-15-6	A	2277100	1852000	2063200	1593800	1470100	1791000	C00042	ko00020,ko00190,ko00250,ko00310,ko00350,ko00360,ko00620,ko00630,ko00640,ko00650,ko00760,ko00920,ko01100,ko01110,ko01200
pmb3081	289.1	290.004	C6H11PO11	[M-H]-	Glucarate O-Phosphoric acid	Others	Saccharides and Alcohols	-	B	2442600	2343300	1707400	667550	1018600	2503300	--	--
mws0254	156.1	155.07	C6H9N3O2	[M+H]+	L-Histidine	Amino acids and derivatives	Amino acids and derivatives	71-00-1	A	2462400	2067500	2794600	6035300	7452600	1803200	C00135	ko00340,ko00410,ko00970,ko01100,ko01110,ko01230,ko02010
mws0470	117.02	118.027	C4H6O4	[M-H]-	Methylmalonic acid	Organic acids	Organic acids	516-05-2	B	2646900	2133600	2357400	1890900	1704500	2084400	C02170	ko00240,ko00280,ko00640,ko01100
pmb1650	279.2	278.2	C18H30O2	[M+H]+	Octadeca-11E,13E,15Z-trienoic acid	Lipids	Free fatty acids	25575-00-2	B	2736900	2398000	2466100	2679300	2356400	2356300	--	--
pma3101	256.2	255.2	C11H14NO6+	[M+H]+	Nicotinate ribonucleoside	Others	Vitamin	17720-18-2	B	2849200	3288300	3190800	2088100	2289300	2731000	C05841	ko00760,ko01100
mws0277	191	192.063	C7H12O6	[M-H]-	Kinic acid	Organic acids	Organic acids	77-95-2	A	3118100	2835600	3560000	4503400	3533900	5939400	C00296	ko00400,ko01100
mws0396	281.25	282.256	C18H34O2	[M-H]-	Elaidic Acid	Lipids	Free fatty acids	112-79-8	A	3133900	1827500	2465800	1091800	3837400	2458300	--	--
pmn001420	341.08	342.095	C15H18O9	[M-H]-	1-O-[(E)-Caffeoyl]-β-D-glucopyranose	Phenolic acids	Phenolic acids	-	A	3332100	3801000	3222200	8173400	6805400	9172800	--	--
mws1090	259	260.03	C6H13O9P	[M-H]-	Glucose-1-phosphate	Others	Saccharides and Alcohols	59-56-3	A	3393100	3434000	3584800	6074200	4524800	4160300	--	--
pme3732	244.09	243.086	C9H13N3O5	[M+H]+	Cytidine	Nucleotides and derivatives	Nucleotides and derivatives	65-46-3	A	3493200	3614800	5698500	993470	870510	2950700	C00475	ko00240,ko01100,ko02010
pme0122	189.2	188.116	C8H16N2O3	[M+H]+	N6-Acetyl-L-lysine	Amino acids and derivatives	Amino acids and derivatives	692-04-6	B	3583000	2770200	4099800	7438700	5168900	1888900	C02727	ko00310,ko01100
Lmhn002926	279.05	280.058	C13H12O7	[M-H]-	p-coumaroylmalic acid	Phenolic acids	Phenolic acids	-	A	3682000	3831400	3601500	2046600	1727600	3979400	--	--
mws0260	175	174.112	C6H14N4O2	[M+H]+	L-(+)-Arginine	Amino acids and derivatives	Amino acids and derivatives	74-79-3	A	3736600	2581900	3761800	15834000	16632000	4874100	C00062	ko00220,ko00261,ko00330,ko00472,ko00970,ko00998,ko01100,ko01110,ko01230,ko02010
pmn001702	461.08	462.08	C21H18O12	[M-H]-	Tetahydroxy-flavone-7-O-β-D-glucuronide	Flavonoids	Flavonoid	-	A	3982000	4584500	1582100	861380	1068100	71520	--	--
pmp001193	126	125.015	C2H7NO3S	[M+H]+	Taurine	Alkaloids	Alkaloids	107-35-7	B	4220900	4190800	4401000	3783600	3798800	3656000	C00245	ko00430,ko00920,ko01100,ko02010
pme1474	298	297.09	C11H15N5O3S	[M+H]+	5'-Deoxy-5'-(methylthio)adenosine	Nucleotides and derivatives	Nucleotides and derivatives	2457-80-9	A	4297100	5119700	3647000	1197500	1925200	2314100	C00170	ko00270,ko00908,ko01100
Lmzn001894	461.07	462.08	C21H18O12	[M-H]-	Kaempferol-3-O-D-glucopyranoside	Flavonoids	Flavonols	-	A	4389000	4249600	1650500	789480	1169500	76428	--	--
pme1086	306	307.084	C10H17N3O6S	[M-H]-	Glutathione reduced form	Amino acids and derivatives	Amino acids and derivatives	70-18-8	A	4389800	4223400	2695500	1726600	2324300	909120	C00051	ko00270,ko00480,ko01100,ko02010
Zmhn002301	325.09	326.1	C15H18O8	[M-H]-	p-Coumaric acid-O-glycoside	Phenolic acids	Phenolic acids	-	A	4583100	4794400	3535700	5038100	4285300	4214800	--	--
pme3017	104	103.063	C4H9NO2	[M+H]+	2-Aminoisobutyric acid	Amino acids and derivatives	Amino acids and derivatives	62-57-7	A	4888900	4700300	5289100	4215900	5136300	4302200	C03665	--
mws0866	259	260.03	C6H13O9P	[M-H]-	D-Glucose 6-phosphate	Others	Saccharides and Alcohols	56-73-5	B	4980400	4427900	4080900	7734400	5118700	5384700	C00092	ko00500,ko00562,ko00998,ko01100
pme2827	239	240.245	C16H32O	[M-H]-	Palmitaldehyde	Lipids	Free fatty acids	629-80-1	B	5069000	4770900	4748200	5561200	5245100	5004800	C00517	ko00071
pmp001278	496.34	495.333	C24H50NO7P	[M+H]+	LysoPC(16:0)	Lipids	LPC	-	A	5076400	5092200	6408000	8254200	9415800	9365900	--	--
Hmln001566	137.02	138.032	C7H6O3	[M-H]-	salicylic acid	Phenolic acids	Phenolic acids	-	B	6108900	6315800	6307600	616450	760380	1604400	--	--
mws0366	277.22	278.225	C18H30O2	[M-H]-	γ-Linolenic Acid	Lipids	Free fatty acids	506-26-3	A	6538600	5489000	5002500	2954400	4948600	4754600	--	--
mws0119	227.2	228.209	C14H28O2	[M-H]-	Myristic Acid	Lipids	Free fatty acids	544-63-8	A	6589300	6033600	6052000	6280000	7872400	6904000	--	--
HmLn002835	325.09	326.1	C15H18O8	[M-H]-	Cis-p-coumaric acid 4-O-glucoside	Others	Others	-	B	6621300	8189100	4889400	7418200	4630300	6363300	--	--
pmb2992	459.1	460.101	C22H20O11	[M-H]-	Acacetin-O-glucuronic acid	Flavonoids	Flavonoid	-	B	6728900	7802200	2748200	1148000	1737700	138040	--	--
mws0219	132	133.038	C4H7NO4	[M-H]-	L-AsparticAcid	Amino acids and derivatives	Amino acids and derivatives	56-84-8	A	6748300	6883200	6241000	8102700	5770600	6507100	C00049	ko00220,ko00250,ko00260,ko00261,ko00270,ko00300,ko00340,ko00410,ko00460,ko00710,ko00760,ko00770,ko00970,ko01100,ko01110,ko01200,ko01210,ko01230,ko02010
pmf0139	179	180.063	C6H12O6	[M-H]-	D-(+)-Galactose	Others	Saccharides and Alcohols	59-23-4	A	7269800	6884100	6282900	5349200	6252500	4563400	C00124	ko00052,ko01100
mws0344	165.05	166.048	C5H10O6	[M-H]-	D-Xylonic acid	Organic acids	Organic acids	526-91-0	A	8033300	8058500	7593300	10329000	10899000	8674800	--	--
pme0008	176.1	175.096	C6H13N3O3	[M+H]+	L-Citrulline	Amino acids and derivatives	Amino acids and derivatives	372-75-8	B	8182000	6204600	9188900	18321000	14495000	9883300	C00327	ko00220,ko01100,ko01110,ko01230
pmp001287	120.08	119.074	C8H9N	[M+H]+	N-Benzylmethylene isomethylamine	Alkaloids	Alkaloids	-	A	8725500	7060300	12739000	7962500	7848200	5221200	--	--
mws0749	137.03	138.032	C7H6O3	[M-H]-	4-Hydroxybenzoic acid	Phenolic acids	Phenolic acids	99-96-7	B	8832400	9121000	9463000	823520	1067500	2246100	C00156	ko00130,ko00790,ko01100,ko01110
mws0248	243.1	244.07	C9H12N2O6	[M-H]-	Uridine	Nucleotides and derivatives	Nucleotides and derivatives	58-96-8	A	9185800	7748800	6739500	1976400	2755300	6609000	C00299	ko00240,ko01100,ko02010
mws0154	173.05	174.053	C7H10O5	[M-H]-	Shikimic acid	Organic acids	Organic acids	138-59-0	A	9195100	9521700	8619200	1176500	1377200	1754500	C00493	ko00400,ko01100,ko01110,ko01230
mws4170	179.06	180.063	C6H12O6	[M-H]-	D-Glucose	Others	Saccharides and Alcohols	14431-43-7	A	9260600	9398400	8492400	7025500	7505500	7607600	--	--
pme1210	150	149.051	C5H11NO2S	[M+H]+	L-Methionine	Amino acids and derivatives	Amino acids and derivatives	63-68-3	A	9902900	9222000	10448000	17037000	14383000	12285000	C00073	ko00270,ko00966,ko00970,ko01100,ko01110,ko01210,ko01230
mws0018	203	202.216	C10H26N4	[M+H]+	Spermine	Alkaloids	Phenolamine	71-44-3	B	10183000	9247300	9139100	7935700	8563100	9438600	C00750	ko00330,ko00410,ko00480,ko01100
pme0193	147.07	146.069	C5H10N2O3	[M+H]+	L-Glutamine	Amino acids and derivatives	Amino acids and derivatives	56-85-9	A	10986000	10580000	12255000	25964000	23006000	5752500	C00064	ko00220,ko00230,ko00240,ko00250,ko00630,ko00910,ko00970,ko01100,ko01230,ko02010
pmf0138	179	180.063	C6H12O6	[M-H]-	D-(+)-Mannose	Others	Saccharides and Alcohols	3458-28-4	B	11292000	11558000	9942300	7768200	9819300	10236000	C00159	ko00051,ko00052,ko00520,ko01100,ko02010
mws1489	283.26	284.272	C18H36O2	[M-H]-	Stearic Acid	Lipids	Free fatty acids	57-11-4	A	11607000	9999700	11194000	11137000	13215000	13292000	--	--
Rfmb324	138.06	138.056	C7H8NO2+	[M]+	Trigonelline	Alkaloids	Alkaloids	535-83-1	A	11666000	15404000	12651000	18354000	26218000	16214000	C01004	ko00760
mws0281	191	192.027	C6H8O7	[M-H]-	Citric Acid	Organic acids	Organic acids	77-92-9	A	11818000	12090000	12535000	9610500	8210600	15390000	C00158	ko00020,ko00250,ko00630,ko01100,ko01110,ko01200,ko01210,ko01230
pme0230	268.1	267.097	C10H13N5O4	[M+H]+	Adenosine	Nucleotides and derivatives	Nucleotides and derivatives	58-61-7	A	11921000	11539000	12033000	2705200	3155000	4747100	C00212	ko00230,ko01100,ko02010
pmn001419	325.09	326.1	C15H18O8	[M-H]-	1-O-[(E)-p-Cumaroyl]-β-D-glucopyranose	Phenolic acids	Phenolic acids	-	A	12523000	13583000	9608000	13565000	9622700	11514000	--	--
pme0040	136.1	135.055	C5H5N5	[M+H]+	Adenine	Nucleotides and derivatives	Nucleotides and derivatives	73-24-5	A	12633000	11558000	14994000	3996300	3280900	11037000	C00147	ko00230,ko00908,ko01100
pme1178	284.09	283.092	C10H13N5O5	[M+H]+	Guanosine	Nucleotides and derivatives	Nucleotides and derivatives	118-00-3	A	14336000	11731000	18059000	4865900	4278700	13464000	C00387	ko00230,ko01100,ko02010
pme0006	116.1	115.063	C5H9NO2	[M+H]+	L-Proline	Amino acids and derivatives	Amino acids and derivatives	147-85-3	A	15441000	16451000	14403000	28872000	42799000	13681000	C00148	ko00330,ko00332,ko00970,ko01100,ko01110,ko01230,ko02010
pmb0865	518.2	517.317	C26H48NO7P	[M+H]+	LysoPC 18:3(2n isomer)	Lipids	LPC	-	A	18624000	18169000	13700000	37598000	26164000	41977000	--	--
pme0021	166	165.079	C9H11NO2	[M+H]+	L-Phenylalanine	Amino acids and derivatives	Amino acids and derivatives	63-91-2	A	18945000	15279000	25377000	17679000	18697000	13101000	C00079	ko00360,ko00400,ko00460,ko00940,ko00960,ko00966,ko00970,ko01100,ko01110,ko01210,ko01230,ko02010
pmc0274	167.1	166.1	C6H6N4S	[M+H]+	6-Methylmercaptopurine	Nucleotides and derivatives	Nucleotides and derivatives	50-66-8	B	19075000	15676000	26589000	16472000	16914000	11850000	C16614	--
pmf0174	157.2	158.281	C10H22O	[M-H]-	1-Decanol	Others	Saccharides and Alcohols	112-30-1	B	19654000	19746000	19834000	20099000	23633000	19968000	C01633	--
pmf0175	157.2	158.281	C10H22O	[M-H]-	2-Decanol	Others	Saccharides and Alcohols	1120-06-5	B	19893000	19346000	19712000	20768000	24035000	19359000	--	--
pmn001578	255.23	256.24	C16H32O2	[M-H]-	Hexadecanoic acid	Lipids	Free fatty acids	57-10-3	A	23760000	15304000	19371000	18233000	20461000	18813000	C00249	ko00061,ko00062,ko00071,ko00073,ko01040,ko01100,ko01212
mws0282	203	204.09	C11H12N2O2	[M-H]-	L-Tryptophan	Amino acids and derivatives	Amino acids and derivatives	73-22-3	A	24633000	22613000	27822000	49028000	46209000	18770000	C00078	ko00260,ko00380,ko00400,ko00901,ko00966,ko00970,ko01100,ko01110,ko01210,ko01230
pme0014	148.1	147.053	C5H9NO4	[M+H]+	L-Glutamic acid	Amino acids and derivatives	Amino acids and derivatives	56-86-0	A	26407000	25539000	22052000	21771000	24079000	20024000	C00025	ko00220,ko00250,ko00330,ko00332,ko00340,ko00430,ko00480,ko00630,ko00650,ko00660,ko00860,ko00910,ko00970,ko00998,ko01100,ko01110,ko01200,ko01210,ko01230,ko02010
pma2987	142.1	141.1	C6H11N3O	[M+H]+	Histidinol	Others	Saccharides and Alcohols	4836-52-6	B	42391000	40251000	41991000	34079000	36860000	34546000	C00860	ko00340,ko01100,ko01110,ko01230
mws0256	118.1	117.079	C5H11NO2	[M+H]+	L-Valine	Amino acids and derivatives	Amino acids and derivatives	72-18-4	A	51065000	47440000	50806000	73083000	59250000	49308000	C00183	ko00280,ko00290,ko00460,ko00770,ko00966,ko00970,ko01100,ko01110,ko01210,ko01230,ko02010
mws0227	132.1	131.095	C6H13NO2	[M+H]+	L-Leucine	Amino acids and derivatives	Amino acids and derivatives	61-90-5	A	55881000	52387000	67059000	68534000	63607000	47328000	C00123	ko00280,ko00290,ko00966,ko00970,ko01100,ko01110,ko01210,ko01230,ko02010
