# Supplementary material for: Metabolome and Transcriptome Analyses of Cucurbitacin Biosynthesis in Luffa (Luffa acutangula)
Source: Front Plant Sci. 2022 Jun 7;13:886870. doi: 10.3389/fpls.2022.886870 (PMC9209774; doi:10.3389/fpls.2022.886870)
Supplement: Supplementary file 8 [file Table_3.xlsx]

## Sheet: Sheet1
Supplemental Table S3: Differentially accumulated metabolites between WM709 and S1174 Luffa varieties.
Index	Formula	Compounds	Class I	Class II	CAS	Level	S1174-1	S1174-2	S1174-3	WM709-1	WM709-2	WM709-3	VIP	Fold_Change	Log2FC	Type	cpd_ID	kegg_map	kegg_map_add
mws0255	C4H5N3O	Cytosine	Nucleotides and derivatives	Nucleotides and derivatives	71-30-7	A	614890	523960	796480	100680	102380	456440	1.14316	0.340769	-1.55314	down	C00380	ko00240,ko01100	ko00240,ko01100
pmb0069	C7H7NO	Benzamide	Others	Others	55-21-0	B	97676	81921	119290	48350	52981	47640	1.37811	0.498419	-1.00457	down	C09815	--	--
pmf0141	C8H10O	2-Phenylethanol	Others	Others	60-12-8	B	514730	344840	419300	163700	243760	150010	1.33362	0.435908	-1.1979	down	C05853	ko00360	ko00360
pme1218	C6H5NO2	2-Picolinic acid	Organic acids	Organic acids	98-98-6	B	16433	11395	14035	9	9	15219	1.01125	0.363973	-1.4581	down	C10164	ko00380,ko01100	ko00380,ko01100
pme0490	C6H5NO2	Nicotinic acid	Others	Vitamin	59-67-6	B	135330	103070	123040	28883	21496	113660	1.02942	0.453848	-1.13972	down	C00253	ko00760,ko00960,ko01100,ko01110	ko00760,ko00960,ko01100,ko01110
mws0813	C5H7NO3	5-Oxoproline	Amino acids and derivatives	Amino acids and derivatives	149-87-1	B	140640	115780	124230	413580	375040	205390	1.30315	2.61135	1.3848	up	C01879	ko00480,ko01100	ko00480,ko01100
pme1368	C6H11NO2	L-Pipecolic acid	Amino acids and derivatives	Amino acids and derivatives	3105-95-1	A	124840	117450	123050	382520	345550	176510	1.26105	2.47599	1.30801	up	C00408	ko00310,ko00960,ko01100,ko01110	ko00310,ko00960,ko01100,ko01110
mws0425	C5H6O4	Citraconic acid	Organic acids	Organic acids	498-23-7	B	1538500	1709000	1863700	265180	124920	674300	1.26346	0.208249	-2.26362	down	C02226	ko00290,ko00660,ko01100,ko01210	ko00290,ko00660,ko01100,ko01210
mws0972	C6H12O3	5-Hydroxyhexanoic acid	Organic acids	Organic acids	185956-02-9	B	117180	140820	129570	27751	48380	46355	1.39463	0.316036	-1.66184	down	--	--	--
pme0040	C5H5N5	Adenine	Nucleotides and derivatives	Nucleotides and derivatives	73-24-5	A	12633000	11558000	14994000	3996300	3280900	11037000	1.09884	0.467378	-1.09734	down	C00147	ko00230,ko00908,ko01100	ko00230,ko00908,ko01100
pme0033	C5H4N4O	Hypoxanthine	Nucleotides and derivatives	Nucleotides and derivatives	68-94-0	B	201730	183540	282530	73923	58786	199000	1.03951	0.496719	-1.0095	down	C00262	ko00230,ko01100	ko00230,ko01100
pme1173	C5H4N4O	Allopurinol	Nucleotides and derivatives	Nucleotides and derivatives	315-30-0	B	124710	125070	160750	43865	28864	115890	1.07305	0.459452	-1.12201	down	--	--	ko00230,ko01100
mws0146	C7H7NO2	Nicotinic Acid Methyl Ester(Methyl Nicotinate)	Alkaloids	Alkaloids	93-60-7	A	165200	128200	171420	15950	27575	122960	1.09128	0.358171	-1.48128	down	--	--	--
pme1002	C8H11NO	L-Tyramine	Amino acids and derivatives	Amino acids and derivatives	51-67-2	B	75739	72917	107180	43745	29132	31185	1.34168	0.406753	-1.29778	down	C00483	ko00350,ko00950,ko01100,ko01110	ko00350,ko00950,ko01100,ko01110
pma0948	C8H11NO	Hydroxyphenethylamine	Others	Others	-	B	117100	108630	141310	40934	28435	97856	1.11337	0.455604	-1.13415	down	--	--	ko00360
mws0749	C7H6O3	4-Hydroxybenzoic acid	Phenolic acids	Phenolic acids	99-96-7	B	8832400	9121000	9463000	823520	1067500	2246100	1.3906	0.150899	-2.72834	down	C00156	ko00130,ko00790,ko01100,ko01110	ko00130,ko00790,ko01100,ko01110
pme2482	C7H6O3	Protocatechuic aldehyde	Flavonoids	Flavanols	139-85-5	B	80391	121350	79425	327610	217700	410470	1.36202	3.39934	1.76526	up	C16700	ko00950	ko00950
Hmln001566	C7H6O3	salicylic acid	Phenolic acids	Phenolic acids	-	B	6108900	6315800	6307600	616450	760380	1604400	1.39104	0.159149	-2.65155	down	--	--	--
pme3207	C6H6O4	Trans,trans-Muconic acid	Organic acids	Organic acids	3588-17-8	B	171090	132720	171160	287060	307430	411620	1.36295	2.11826	1.08288	up	--	--	--
pmb2826	C5H6K2O5	Citramalate	Organic acids	Organic acids	2306-22-1	B	762720	686610	1286600	121530	94225	486490	1.19076	0.256675	-1.96198	down	C00815	--	--
pme2987	C9H8O2	3,4-Dihydrocoumarin	Lignans and Coumarins	Coumarins	119-84-6	B	23573	24387	26905	9094.3	11117	8374.5	1.43104	0.381831	-1.38899	down	C02274	--	--
mws2213	C9H8O2	Cinnamic acid	Phenolic acids	Phenolic acids	140-10-3	A	161440	139120	182730	44943	74813	55306	1.38999	0.36223	-1.46502	down	C00423	ko00130,ko00360,ko00940,ko00999,ko01100,ko01110	ko00130,ko00360,ko00940,ko00999,ko01100,ko01110
mws0639	C7H6O4	2,3-Dihydroxybenzoic Acid	Organic acids	Organic acids	303-38-8	B	136040	147350	104190	29320	28899	32011	1.43727	0.232804	-2.10282	down	C00196	ko01110	ko01110
mws0274	C9H10O3	Phenyllactate(PLA)	Organic acids	Organic acids	828-01-3	B	3825	2728.8	3828.2	9	9	9	1.45093	0.00260065	-8.58691	down	--	--	--
Lmnp001551	C9H10O3	3-methoxy-4-hydroxy-acetophenone	Phenolic acids	Phenolic acids	-	B	17843	21223	23375	5783.8	8521.5	13514	1.25188	0.445529	-1.16641	down	--	--	--
mws2125	C3H4KO6P	Phosphoenolpyruvic acid	Organic acids	Organic acids	4265-07-0	B	9	9	9	139180	168000	9	1.0218	11377.4	13.4739	up	--	--	--
mws0028	C8H8O4	Vanillic acid	Phenolic acids	Phenolic acids	121-34-6	B	472000	461890	488620	178950	145660	363330	1.18813	0.48361	-1.04808	down	C06672	--	--
Hmbp001276	C8H8O4	Gallacetophenone	Others	Others	528-21-2	A	668640	743460	654730	1969100	2177100	1379800	1.38713	2.67366	1.41882	up	--	--	--
mws0154	C7H10O5	Shikimic acid	Organic acids	Organic acids	138-59-0	A	9195100	9521700	8619200	1176500	1377200	1754500	1.44202	0.157602	-2.66565	down	C00493	ko00400,ko01100,ko01110,ko01230	ko00400,ko01100,ko01110,ko01230
mws0260	C6H14N4O2	L-(+)-Arginine	Amino acids and derivatives	Amino acids and derivatives	74-79-3	A	3736600	2581900	3761800	15834000	16632000	4874100	1.18376	3.70426	1.88919	up	C00062	ko00220,ko00261,ko00330,ko00472,ko00970,ko00998,ko01100,ko01110,ko01230,ko02010	ko00220,ko00261,ko00330,ko00472,ko00970,ko00998,ko01100,ko01110,ko01230,ko02010
mws2212	C9H8O4	Caffeic acid	Phenolic acids	Phenolic acids	331-39-5	A	605430	344580	711920	125610	99034	120870	1.38302	0.207899	-2.26604	down	C01197	ko00940,ko01100,ko01110	ko00940,ko01100,ko01110
pmn001682	C9H8O4	Sorbic acid	Phenolic acids	Phenolic acids	110-44-1	A	391670	195820	400110	66217	62973	46369	1.38523	0.177763	-2.49197	down	--	--	--
mws0093	C10H12O3	Coniferyl alcohol	Phenolic acids	Phenolic acids	458-35-5	A	476460	346500	639330	136140	137600	357340	1.12948	0.43157	-1.21233	down	C00590	ko00940,ko00998,ko01100,ko01110	ko00940,ko00998,ko01100,ko01110
mws1354	C10H10O4	Trans-ferulic acid	Phenolic acids	Phenolic acids	537-98-4	A	1300100	859650	1495400	182020	132480	816920	1.12954	0.309541	-1.6918	down	--	--	--
mws0027	C9H10O5	Syringic acid	Phenolic acids	Phenolic acids	530-57-4	B	118470	125090	105120	41555	42082	38061	1.44481	0.349025	-1.5186	down	C10833	--	--
pme3443	C11H12O4	Sinapinaldehyde	Phenolic acids	Phenolic acids	4206-58-0	B	58987	47259	50710	224410	524600	193380	1.34855	6.00417	2.58596	up	--	--	--
mws0863	C5H9NaO7P	2-Deoxyribose 5-phosphate	Nucleotides and derivatives	Nucleotides and derivatives	102916-66-5	B	55218	39965	58123	138240	103290	108360	1.37825	2.2823	1.19049	up	--	--	--
pmb2507	C5H11O7P	2-Deoxyribose 1-phosphate	Others	Others	17210-42-3	B	240700	146300	306230	541030	431100	482980	1.26767	2.09903	1.06972	up	C00672	ko00030,ko00240,ko01100	ko00030,ko00240,ko01100
pme1194	C9H13N3O4	Deoxycytidine	Nucleotides and derivatives	Nucleotides and derivatives	951-77-9	B	98829	83027	113360	6434.2	13045	59611	1.15798	0.267906	-1.9002	down	C00881	ko00240,ko01100,ko02010	ko00240,ko01100,ko02010
pmb0490	C13H18N2O2	N-p-Coumaroyl putrescine	Alkaloids	Phenolamine	34136-53-3	A	421510	516630	836850	153680	265550	178420	1.31437	0.336706	-1.57044	down	C18326	ko00330,ko01100	ko00330,ko01100
pme0264	C10H14N2O5	Thymidine	Nucleotides and derivatives	Nucleotides and derivatives	50-89-5	A	291830	307770	336110	58740	84575	245820	1.13168	0.415871	-1.26579	down	C00214	ko00240,ko01100	ko00240,ko01100
pme3732	C9H13N3O5	Cytidine	Nucleotides and derivatives	Nucleotides and derivatives	65-46-3	A	3493200	3614800	5698500	993470	870510	2950700	1.15364	0.375956	-1.41136	down	C00475	ko00240,ko01100,ko02010	ko00240,ko01100,ko02010
mws0976	C9H12N2O6	β-Pseudouridine	Nucleotides and derivatives	Nucleotides and derivatives	1445-07-4	B	1243800	1242100	1150000	330320	514880	921890	1.17578	0.486012	-1.04094	down	C02067	ko00240,ko01100	ko00240,ko01100
mws0248	C9H12N2O6	Uridine	Nucleotides and derivatives	Nucleotides and derivatives	58-96-8	A	9185800	7748800	6739500	1976400	2755300	6609000	1.10461	0.479034	-1.0618	down	C00299	ko00240,ko01100,ko02010	ko00240,ko01100,ko02010
pme3961	C10H13N5O3	Deoxyadenosine	Nucleotides and derivatives	Nucleotides and derivatives	958-09-8	A	1682200	1539400	1990300	126220	164520	786380	1.24371	0.206666	-2.27463	down	C00559	ko00230,ko01100,ko02010	ko00230,ko01100,ko02010
pme2776	C10H12N4O4	2'-Deoxyinosine	Nucleotides and derivatives	Nucleotides and derivatives	890-38-0	B	116660	103040	136880	6845.3	11298	57064	1.21598	0.210913	-2.24528	down	C05512	ko00230,ko01100,ko02010	ko00230,ko01100,ko02010
pme0230	C10H13N5O4	Adenosine	Nucleotides and derivatives	Nucleotides and derivatives	58-61-7	A	11921000	11539000	12033000	2705200	3155000	4747100	1.40218	0.298856	-1.74248	down	C00212	ko00230,ko01100,ko02010	ko00230,ko01100,ko02010
pme1184	C10H13N5O4	Deoxyguanosine	Nucleotides and derivatives	Nucleotides and derivatives	961-07-9	B	311380	276800	357930	23713	35961	251530	1.08751	0.32893	-1.60415	down	C00330	ko00230,ko01100,ko02010	ko00230,ko01100,ko02010
pmp000087	C13H16O6	2-Feruloyl-sn-glycerol	Phenolic acids	Phenolic acids	-	B	209930	168390	199740	67238	55202	102220	1.34217	0.388645	-1.36348	down	--	--	--
mws1038	C11H22N2O4S	(R)-Pantetheine	Others	Others	496-65-1	A	1260200	1117700	1424300	252900	289350	746730	1.25447	0.339009	-1.5606	down	C00831	ko00332,ko00770	ko00332,ko00770
pmb0889	C18H30O2	Punicic acid	Lipids	Free fatty acids	544-72-9	A	283330	344610	244370	78026	110540	173700	1.28163	0.415295	-1.26779	down	C08364	--	--
mws0668	C10H12N4O6	Xanthosine	Nucleotides and derivatives	Nucleotides and derivatives	146-80-5	A	1880200	2115000	2222700	734990	622320	1623900	1.16722	0.479456	-1.06053	down	C01762	ko00230,ko00232,ko01100,ko01110,ko02010	ko00230,ko00232,ko01100,ko01110,ko02010
pmn001686	C16H32O4	10,16-Dihydroxy-palmitic acid	Lipids	Free fatty acids	3233-90-7	A	12857	9909.7	13959	9	9	9187	1.05101	0.250642	-1.9963	down	--	--	--
pmb2786	C18H30O3	9-HOTrE	Lipids	Free fatty acids	89886-42-0	B	170000	204190	133190	30056	26508	96358	1.22671	0.301395	-1.73027	down	--	--	--
pmb2778	C18H32O3	9,10-EODE	Lipids	Free fatty acids	65167-83-1	A	598550	805670	577160	186100	204890	490700	1.17678	0.444988	-1.16816	down	--	--	--
pme1474	C11H15N5O3S	5'-Deoxy-5'-(methylthio)adenosine	Nucleotides and derivatives	Nucleotides and derivatives	2457-80-9	A	4297100	5119700	3647000	1197500	1925200	2314100	1.31771	0.416173	-1.26474	down	C00170	ko00270,ko00908,ko01100	ko00270,ko00908,ko01100
pmb0496	C15H22N4O3	N-Feruloyl agmatine	Alkaloids	Phenolamine	-	B	135450	122760	252310	61044	45176	110740	1.1239	0.424978	-1.23454	down	C18325	ko00330,ko01100	ko00330,ko01100
pme1086	C10H17N3O6S	Glutathione reduced form	Amino acids and derivatives	Amino acids and derivatives	70-18-8	A	4389800	4223400	2695500	1726600	2324300	909120	1.18563	0.438602	-1.18902	down	C00051	ko00270,ko00480,ko01100,ko02010	ko00270,ko00480,ko01100,ko02010
Lmhn003074	C14H14O8	feruloylmalic acid	Phenolic acids	Phenolic acids	-	A	171110	114020	192930	1035000	872040	693630	1.41886	5.44005	2.44362	up	--	--	--
pmb2804	C18H32O4	13-HPODE	Lipids	Free fatty acids	33964-75-9	B	31971	70148	33641	9322.8	9720.6	24632	1.196	0.32171	-1.63617	down	C04717	ko00591,ko01100	ko00591,ko01100
Hmtn001120	C14H20O8	5-(2-hydroxyethyl)-2-O-glucosylohenol	Phenolic acids	Phenolic acids	-	B	326400	204900	294670	768840	764190	981270	1.39834	3.04406	1.606	up	--	--	--
pmb2221	C18H39NO3	4-Hydroxysphinganine	Lipids	Sphingolipids	554-62-1	B	580650	737140	581030	120780	147570	499520	1.12782	0.404393	-1.30617	down	C12144	ko00600,ko01100	ko00600,ko01100
pme3188	C9H13N2O9P	Uridine 5'-monophosphate	Nucleotides and derivatives	Nucleotides and derivatives	58-97-9	B	9	66190	9	95757	168520	54929	1.04481	4.82126	2.26941	up	C00105	ko00240,ko01100	ko00240,ko01100
pmf0359	C15H16O8	Skimmin	Lignans and Coumarins	Coumarins	93-39-0	A	835190	610790	687320	155950	183110	196860	1.43408	0.251216	-1.993	down	--	--	--
pmn001691	C18H32O5	9,12,13-Trihyroxy-10,15-octadecadienoic acid	Lipids	Free fatty acids	-	A	90371	88672	96799	27842	13977	47950	1.24489	0.325436	-1.61955	down	--	--	--
mws0884	C10H12N5O6P	Cyclic AMP	Nucleotides and derivatives	Nucleotides and derivatives	60-92-4	B	37906	36290	36337	8045.6	11593	15009	1.39432	0.313459	-1.67365	down	C00575	ko00230,ko01100	ko00230,ko01100
HmLn002358	C14H18O9	Vanilloy β-D-glucoside	Phenolic acids	Phenolic acids	-	A	560750	650870	532150	2276800	2355200	1245600	1.36013	3.37063	1.75302	up	--	--	--
pmn001517	C15H22O8	3,4,5-Trimethoxyphenyl-β-D-Glucopyranoside	Phenolic acids	Phenolic acids	-	B	999110	1093800	1083400	2004300	3001600	4159800	1.33341	2.88564	1.52889	up	--	--	--
pmn001420	C15H18O9	1-O-[(E)-Caffeoyl]-β-D-glucopyranose	Phenolic acids	Phenolic acids	-	A	3332100	3801000	3222200	8173400	6805400	9172800	1.41701	2.33229	1.22175	up	--	--	--
mws0874	C10H14N5O7P	3'-Aenylic acid	Nucleotides and derivatives	Nucleotides and derivatives	84-21-9	A	123230	144390	121280	38538	75582	49574	1.33978	0.420915	-1.2484	down	C01367	ko00230,ko01100	ko00230,ko01100
mws0178	C16H18O9	Chlorogenic acid	Phenolic acids	Phenolic acids	327-97-9	A	1931900	1424800	1597000	530530	495620	281120	1.3821	0.263898	-1.92195	down	C00852	ko00940,ko00941,ko00945,ko01110	ko00940,ko00941,ko00945,ko01110
pmp000545	C16H18O9	4-Caffeoylquinic acid	Phenolic acids	Phenolic acids	905-99-7	A	22743	34199	31382	78373	41671	108590	1.21058	2.58858	1.37216	up	--	--	--
Zmhn002422	C16H20O9	Feruloyl glucose	Phenolic acids	Phenolic acids	-	A	1921600	1754000	1561300	4412500	2829800	3585200	1.36184	2.06754	1.04792	up	C17759	--	--
pmb0752	C17H20O9	3-O-Feruloyl quinic acid	Phenolic acids	Phenolic acids	1899-29-2	B	13694	13260	9292.8	33883	27499	32999	1.39733	2.60384	1.38064	up	C02572	--	--
mws0232	C17H20N4O6	Riboflavin	Others	Vitamin	83-88-5	A	1470200	1707100	2332500	605930	672460	1173700	1.24862	0.445042	-1.16799	down	C00255	ko00740,ko01100,ko01110,ko02010	ko00740,ko01100,ko01110,ko02010
pme3337	C14H17N5O8	N6-Succinyl Adenosine	Nucleotides and derivatives	Nucleotides and derivatives	4542-23-8	B	57308	27826	69568	129740	74697	135560	1.14176	2.19775	1.13603	up	--	--	ko00230,ko01100
Zmhn002513	C17H22O10	Isosinapic acid-hexoside	Phenolic acids	Phenolic acids	-	B	135720	104740	91612	420790	290930	127270	1.08284	2.52653	1.33716	up	--	--	--
Lmzn001582	C18H28O9	5'-Gluco-pyranosyoxyjasmanic acid	Phenolic acids	Phenolic acids	-	A	1381400	856310	2366600	479660	457500	334640	1.28424	0.276219	-1.85611	down	--	--	--
pmd0158	C19H40NO7P	LysoPE 14:0 (2n isomer)	Lipids	LPE	-	A	3160.6	3539.7	2994.4	14474	8518.4	11719	1.41467	3.58045	1.84014	up	--	--	--
pmb3006	C21H20O10	Apigenin 7-O-glucoside(Cosmosiin)	Flavonoids	Flavonoid	578-74-5	A	14948	9190.9	9	9	9	9	1.03314	0.00111811	-9.80472	down	C04608	ko00944	ko00944
Lmdp003577	C21H20O10	Genistin (Genistein 7-O-Glucoside)	Flavonoids	Isoflavones	-	B	44334	45444	12663	6159	16552	2740.1	1.10309	0.248446	-2.00899	down	C09126	ko00943	ko00943
pmn001697	C21H18O11	Apigenin-7-O-β-D-glucuronide	Flavonoids	Flavonoid	-	A	317340	348330	111370	86202	100530	7029.1	1.00626	0.249358	-2.00371	down	--	--	--
pmb0876	C21H44NO7P	LysoPE 16:0	Lipids	LPE	53862-35-4	A	717710	751730	816180	1533900	1530400	1662300	1.44202	2.06797	1.04822	up	--	--	ko00564,ko00590,ko00591,ko00592,ko01100,ko01110
pmd0160	C21H44NO7P	LysoPE 16:0(2n isomer)	Lipids	LPE	-	A	65230	63041	68880	169610	125710	143090	1.42481	2.22373	1.15298	up	--	--	--
pmb0464	C16H27NO14	Aspartic acid di-O-glucoside	Amino acids and derivatives	Amino acids and derivatives	-	B	117410	113630	114200	200280	722310	178000	1.02759	3.1879	1.67261	up	--	--	--
pmb2992	C22H20O11	Acacetin-O-glucuronic acid	Flavonoids	Flavonoid	-	B	6728900	7802200	2748200	1148000	1737700	138040	1.13644	0.174992	-2.51464	down	--	--	ko00944
pmn001702	C21H18O12	Tetahydroxy-flavone-7-O-β-D-glucuronide	Flavonoids	Flavonoid	-	A	3982000	4584500	1582100	861380	1068100	71520	1.07931	0.19717	-2.34249	down	--	--	--
Lmzn001894	C21H18O12	Kaempferol-3-O-D-glucopyranoside	Flavonoids	Flavonols	-	A	4389000	4249600	1650500	789480	1169500	76428	1.09028	0.197822	-2.33773	down	--	--	--
pmp000578	C25H18O9	Luteolin-7-O-glucuronide	Flavonoids	Flavonoid	29741-10-4	A	1344800	1216700	467920	221300	262940	19971	1.12542	0.166438	-2.58694	down	--	--	--
pmp001309	C21H20O12	6-Hydroxykaempferol-7-O-glucoside	Flavonoids	Flavonols	-	B	87022	84978	43919	25293	23080	22034	1.3401	0.326081	-1.6167	down	--	--	--
pmd0130	C22H46NO7P	LysoPC 14:0(2n isomer)	Lipids	LPC	-	A	54562	30996	32050	93966	43230	98586	1.06304	2.00481	1.00347	up	--	--	ko00564,ko00565
pmp001272	C23H44NO7P	3-{(2-Aminoethoxy)(hydroxy)phosphoryl]oxy}-2-12-octadecadienoate	Alkaloids	Alkaloids	-	A	498630	501330	487580	2231800	1725000	2236000	1.44599	4.16311	2.05766	up	--	--	--
pmb0874	C23H44NO7P	LysoPE 18:2(2n isomer)	Lipids	LPE	-	A	116350	119140	119150	558600	453540	599750	1.44698	4.54514	2.18433	up	--	--	ko00563,ko00564,ko01100,ko01110
pmp001280	C23H46NO7P	3-{[(2-Aminoethoxy)(hydroxy)phosphoryl]oxy}-2-hydroxypropyl-9,12-octadecenoate	Alkaloids	Alkaloids	-	B	8109	9549.1	9809.3	34690	34744	43088	1.44048	4.09657	2.03441	up	--	--	--
pmb0856	C23H46NO7P	LysoPE 18:1(2n isomer)	Lipids	LPE	-	A	77920	71285	45431	272920	465040	479300	1.39478	6.25403	2.64479	up	--	--	ko00563,ko00564,ko01100,ko01110
mws0289	C23H46NO7P	LysoPE 18:1	Lipids	LPE	89576-29-4	A	24072	30112	28246	103770	93035	101410	1.4443	3.6178	1.85511	up	--	--	--
Hmln001933	C21H20O13	Myricetin 3-O-galactoside	Flavonoids	Flavonoid	-	B	7414.5	13229	10624	43097	52911	40459	1.40409	4.3645	2.12582	up	--	--	--
pmb0863	C24H46NO7P	LysoPC 16:2(2n isomer)	Lipids	LPC	-	A	222670	183560	133680	540830	287110	483100	1.27921	2.42826	1.27992	up	--	--	ko00564
pmb0848	C24H48NO7P	LysoPC 16:1 (2n isomer)	Lipids	LPC	-	A	173130	174640	126640	640180	443780	595040	1.41596	3.53913	1.8234	up	--	--	ko00564,ko00590,ko00591,ko00592,ko01100,ko01110
pmp001270	C24H48NO7P	LysoPC(16:1)	Lipids	LPC	-	A	285160	269800	210100	1064500	691230	983270	1.41333	3.58011	1.84	up	--	--	--
pmd0132	C24H50NO7P	LysoPC 16:0(2n isomer)	Lipids	LPC	-	A	698450	658420	580610	2072100	1168200	2117000	1.35601	2.76509	1.46732	up	--	--	ko00564,ko00565
pmn001642	C23H20O13	Kaempferol 3-O-β-(2''-O-acetyl-β-D-glucuronide)	Flavonoids	Flavonols	-	B	22691	9	24785	9	9	9	1.01852	0.000568601	-10.7803	down	--	--	--
mws1589	C18H32O16	Panose	Others	Saccharides and Alcohols	33401-87-5	B	54893	28905	69351	174160	213310	84576	1.19615	3.08227	1.62399	up	C00713	--	--
Hmqp006235	C21H46N3O9P	LysoPC 18:4	Lipids	LPC	-	A	20648	20987	14474	54325	33723	71191	1.31131	2.83803	1.50489	up	--	--	--
Li512115	C25H24O12	3,4-Dicaffeoylquinic acid	Phenolic acids	Phenolic acids	14534-61-3	B	124160	106520	70169	9	28988	9	1.14777	0.0964138	-3.37462	down	--	--	--
mws0407	C30H44O7	Cucurbitacin D	Terpenoids	Triterpene	3877-86-9	B	9	9	9	7361	3215.6	35162	1.42754	1694.02	10.7262	up	C08796	--	--
pmb0865	C26H48NO7P	LysoPC 18:3(2n isomer)	Lipids	LPC	-	A	18624000	18169000	13700000	37598000	26164000	41977000	1.32062	2.09413	1.06635	up	--	--	ko00564,ko00564,ko00590,ko00591,ko00592,ko01100,ko01110
pmn001433	C30H46O7	Cucurbitacin F	Terpenoids	Triterpene	5939-57-1	B	9	9	9	47479	51813	393420	1.43744	18248.6	14.1555	up	--	--	--
pmb0873	C26H50NO7P	LysoPC 18:2 (2n isomer)	Lipids	LPC	-	A	609890	601300	454320	2551300	1501000	2967000	1.38972	4.2145	2.07536	up	--	--	ko00564,ko00590,ko00591,ko00592,ko01100,ko01110
pmb0852	C26H50NO7P	LysoPC 18:2	Lipids	LPC	-	A	585300	599130	447160	1381300	1050600	1639200	1.3752	2.49517	1.31914	up	--	--	ko00564,ko00590,ko00591,ko00592,ko01100,ko01110
Rfmb25703	C26H32O11	Pinoresinol-Hexose	Lignans and Coumarins	Lignans	-	B	320040	277370	300690	9	9	371850	1.00593	0.414061	-1.27209	down	--	--	--
pmb0882	C26H52NO7P	LysoPC 18:1	Lipids	LPC	-	A	6396.4	6387.7	5491.4	20902	43848	59688	1.36585	6.80901	2.76744	up	--	--	ko00564,ko00590,ko00591,ko00592,ko01100,ko01110
pmb0859	C26H52NO7P	LysoPC 18:1 (2n isomer)	Lipids	LPC	-	A	1064400	908570	734000	2590300	4447300	7043000	1.34699	5.20161	2.37896	up	--	--	ko00564,ko00590,ko00591,ko00592,ko01100,ko01110
pmn001710	C24H26O13	Rosmarinyl Glucoside	Phenolic acids	Phenolic acids	-	B	129970	218220	144500	1620900	1185800	374550	1.27217	6.4569	2.69084	up	--	--	--
pmd0136	C26H54NO7P	LysoPC 18:0	Lipids	LPC	-	A	15406	16252	12349	69521	46524	68562	1.42403	4.19495	2.06865	up	--	--	ko00564,ko00565
pmc0960	C28H50NO7P	LysoPC 20:4	Lipids	LPC	-	A	42943	33918	28583	67524	149760	205130	1.26815	4.00605	2.00218	up	--	--	ko00564
pmn001371	C27H34O12	Eucommin A	Lignans and Coumarins	Lignans	99633-12-2	B	75862	43914	168440	9	9	9	1.44606	9.36797e-05	-13.3819	down	C10560	--	--
cub060	C32H46O8	23,24-Dihydro cucurbitacin E	Terpenoids	Triterpene	-	B	9	9	9	386910	69376	1218800	1.43883	62040.2	15.9209	up	--	--	--
pmp000896	C32H46O8	Isocucurbitacin B	Terpenoids	Triterpene	17278-28-3	B	9	9	9	40412	2139.2	167350	1.3907	7774.12	12.9245	up	--	--	--
pmb2922	C15H24N2O17P2	Uridine 5'-diphospho-D-glucose	Nucleotides and derivatives	Nucleotides and derivatives	133-89-1	A	61261	222290	94320	3300900	3859200	545010	1.28692	20.3908	4.34985	up	C00029	ko00040,ko00052,ko00053,ko00240,ko00500,ko00520,ko00561,ko00908,ko01100	ko00040,ko00052,ko00053,ko00240,ko00500,ko00520,ko00561,ko00908,ko01100
Rfmb26203	C28H36O13	Syringaresinol-Hex	Lignans and Coumarins	Lignans	-	B	21205	24813	14494	9	9	9	1.45169	0.000446192	-11.13	down	--	--	--
pmp000898	C36H54O11	Deacetoxycucurbitacin B 3-O-glucoside	Terpenoids	Triterpene Saponin	-	B	9	9	9	109210	93822	637040	1.44259	31113.8	14.9253	up	--	--	--
pmb0530	C21H27N7O14P2	Nicotinic acid adenine dinucleotide	Nucleotides and derivatives	Nucleotides and derivatives	53-84-9	B	9	8817.6	5211.8	216710	328380	30688	1.07354	41.0145	5.35806	up	C00003	ko00190,ko00730,ko00760,ko01100	ko00190,ko00730,ko00760,ko01100
mab0310	C36H54O12	Cucurbitacin D O-glucoside	Terpenoids	Triterpene Saponin	-	B	9	9	9	172160	231800	332000	1.451	27257.8	14.7344	up	--	--	--
pmp000901	C38H56O13	Isocucurbitacin B 2-O-glucoside	Terpenoids	Triterpene Saponin	-	B	2340.9	9	9	224740	286160	558340	1.33337	453.279	8.82426	up	--	--	--
mab0406	C38H56O13	Cucurbitacin D-aceGlu	Terpenoids	Triterpene Saponin	-	A	14960	9	4311.1	2158500	2311300	4469800	1.26892	463.67	8.85695	up	--	--	--
mab0543	C38H56O13	23,24-Dihydro cucurbitacin E O-glucoside	Terpenoids	Triterpene Saponin	-	B	8286.4	9	4524.9	1337400	1561900	2643900	1.27341	432.377	8.75615	up	--	--	--
pme2651	C21H28N7O17P3	NADP	Nucleotides and derivatives	Nucleotides and derivatives	53-59-8	B	9	9	9	89021	101160	9936.1	1.42871	7411.74	12.8556	up	C00006	ko00195,ko00480,ko00760,ko01100	ko00195,ko00480,ko00760,ko01100
mab0353	C39H56O15	Dihydroisocucurbitacin I-malGlu	Terpenoids	Triterpene Saponin	-	B	9	9	9	12488	10982	39947	1.44506	2348.78	11.1977	up	--	--	--
vlmsn08201	C42H68O13	Lucyoside H	Terpenoids	Triterpene Saponin	-	A	9	9	9	2798.9	9	2445.3	1.05292	194.563	7.60409	up	--	--	--
pme2746	C27H33N9O15P2	Flavin adenine dinucleotide(FAD)	Nucleotides and derivatives	Nucleotides and derivatives	146-14-5	B	9	9	4121.3	186980	142730	14780	1.23325	83.2242	6.37893	up	C00016	ko00740,ko01100,ko01110	ko00740,ko01100,ko01110
