# Supplementary material for: Metabolome and Transcriptome Analyses of Cucurbitacin Biosynthesis in Luffa (Luffa acutangula)
Source: Front Plant Sci. 2022 Jun 7;13:886870. doi: 10.3389/fpls.2022.886870 (PMC9209774; doi:10.3389/fpls.2022.886870)
Supplement: Supplementary file 9 [file Table_4.xlsx]

## Sheet: Sheet1
Supplemental Table S4: The KEGG pathways enriched by the DAMs.
Kegg_pathway	ko_id	Cluter_frequency	Metabolome_frequency	P-value	Corrected_P-value	Pathway
Pyrimidine metabolism	ko00240	9 out of 58 15.5172413793103%	14 out of 187 7.48663101604278%	0.00806626598929492	0.403313299464746	https:\\www.genome.jp\dbget-bin\www_bget?map00240
Purine metabolism	ko00230	9 out of 58 15.5172413793103%	16 out of 187 8.55614973262032%	0.0259825775302369	1	https:\\www.genome.jp\dbget-bin\www_bget?map00230
Riboflavin metabolism	ko00740	2 out of 58 3.44827586206897%	2 out of 187 1.06951871657754%	0.0950491633603587	1	https:\\www.genome.jp\dbget-bin\www_bget?map00740
Zeatin biosynthesis	ko00908	3 out of 58 5.17241379310345%	5 out of 187 2.67379679144385%	0.17393973091915	1	https:\\www.genome.jp\dbget-bin\www_bget?map00908
Flavonoid biosynthesis	ko00941	1 out of 58 1.72413793103448%	1 out of 187 0.53475935828877%	0.310160427807486	1	https:\\www.genome.jp\dbget-bin\www_bget?map00941
Stilbenoid, diarylheptanoid and gingerol biosynthesis	ko00945	1 out of 58 1.72413793103448%	1 out of 187 0.53475935828877%	0.310160427807486	1	https:\\www.genome.jp\dbget-bin\www_bget?map00945
Folate biosynthesis	ko00790	1 out of 58 1.72413793103448%	1 out of 187 0.53475935828877%	0.310160427807486	1	https:\\www.genome.jp\dbget-bin\www_bget?map00790
Isoflavonoid biosynthesis	ko00943	1 out of 58 1.72413793103448%	1 out of 187 0.53475935828877%	0.310160427807486	1	https:\\www.genome.jp\dbget-bin\www_bget?map00943
Linoleic acid metabolism	ko00591	1 out of 58 1.72413793103448%	1 out of 187 0.53475935828877%	0.310160427807486	1	https:\\www.genome.jp\dbget-bin\www_bget?map00591
Photosynthesis	ko00195	1 out of 58 1.72413793103448%	1 out of 187 0.53475935828877%	0.310160427807486	1	https:\\www.genome.jp\dbget-bin\www_bget?map00195
Glycerolipid metabolism	ko00561	1 out of 58 1.72413793103448%	1 out of 187 0.53475935828877%	0.310160427807486	1	https:\\www.genome.jp\dbget-bin\www_bget?map00561
Ubiquinone and other terpenoid-quinone biosynthesis	ko00130	2 out of 58 3.44827586206897%	4 out of 187 2.13903743315508%	0.365922525265813	1	https:\\www.genome.jp\dbget-bin\www_bget?map00130
Tropane, piperidine and pyridine alkaloid biosynthesis	ko00960	2 out of 58 3.44827586206897%	4 out of 187 2.13903743315508%	0.365922525265813	1	https:\\www.genome.jp\dbget-bin\www_bget?map00960
Glutathione metabolism	ko00480	3 out of 58 5.17241379310345%	7 out of 187 3.74331550802139%	0.375196662235959	1	https:\\www.genome.jp\dbget-bin\www_bget?map00480
Phenylpropanoid biosynthesis	ko00940	4 out of 58 6.89655172413793%	10 out of 187 5.3475935828877%	0.376085456223096	1	https:\\www.genome.jp\dbget-bin\www_bget?map00940
Isoquinoline alkaloid biosynthesis	ko00950	2 out of 58 3.44827586206897%	5 out of 187 2.67379679144385%	0.493911054830255	1	https:\\www.genome.jp\dbget-bin\www_bget?map00950
ABC transporters	ko02010	11 out of 58 18.9655172413793%	34 out of 187 18.1818181818182%	0.50071623618592	1	https:\\www.genome.jp\dbget-bin\www_bget?map02010
C5-Branched dibasic acid metabolism	ko00660	1 out of 58 1.72413793103448%	2 out of 187 1.06951871657754%	0.525271692254615	1	https:\\www.genome.jp\dbget-bin\www_bget?map00660
Pentose and glucuronate interconversions	ko00040	1 out of 58 1.72413793103448%	2 out of 187 1.06951871657754%	0.525271692254615	1	https:\\www.genome.jp\dbget-bin\www_bget?map00040
D-Arginine and D-ornithine metabolism	ko00472	1 out of 58 1.72413793103448%	2 out of 187 1.06951871657754%	0.525271692254615	1	https:\\www.genome.jp\dbget-bin\www_bget?map00472
Pentose phosphate pathway	ko00030	1 out of 58 1.72413793103448%	2 out of 187 1.06951871657754%	0.525271692254615	1	https:\\www.genome.jp\dbget-bin\www_bget?map00030
Sphingolipid metabolism	ko00600	1 out of 58 1.72413793103448%	2 out of 187 1.06951871657754%	0.525271692254615	1	https:\\www.genome.jp\dbget-bin\www_bget?map00600
Flavone and flavonol biosynthesis	ko00944	1 out of 58 1.72413793103448%	3 out of 187 1.60427807486631%	0.674105431980195	1	https:\\www.genome.jp\dbget-bin\www_bget?map00944
Carbapenem biosynthesis	ko00332	1 out of 58 1.72413793103448%	3 out of 187 1.60427807486631%	0.674105431980195	1	https:\\www.genome.jp\dbget-bin\www_bget?map00332
Caffeine metabolism	ko00232	1 out of 58 1.72413793103448%	3 out of 187 1.60427807486631%	0.674105431980195	1	https:\\www.genome.jp\dbget-bin\www_bget?map00232
Thiamine metabolism	ko00730	1 out of 58 1.72413793103448%	3 out of 187 1.60427807486631%	0.674105431980195	1	https:\\www.genome.jp\dbget-bin\www_bget?map00730
Ascorbate and aldarate metabolism	ko00053	1 out of 58 1.72413793103448%	3 out of 187 1.60427807486631%	0.674105431980195	1	https:\\www.genome.jp\dbget-bin\www_bget?map00053
Oxidative phosphorylation	ko00190	1 out of 58 1.72413793103448%	3 out of 187 1.60427807486631%	0.674105431980195	1	https:\\www.genome.jp\dbget-bin\www_bget?map00190
Phenylalanine metabolism	ko00360	2 out of 58 3.44827586206897%	7 out of 187 3.74331550802139%	0.696459838071055	1	https:\\www.genome.jp\dbget-bin\www_bget?map00360
Metabolic pathways	ko01100	40 out of 58 68.9655172413793%	133 out of 187 71.1229946524064%	0.73119844434583	1	https:\\www.genome.jp\dbget-bin\www_bget?map01100
Biosynthesis of secondary metabolites - other antibiotics	ko00998	2 out of 58 3.44827586206897%	8 out of 187 4.27807486631016%	0.770231382151706	1	https:\\www.genome.jp\dbget-bin\www_bget?map00998
Valine, leucine and isoleucine biosynthesis	ko00290	1 out of 58 1.72413793103448%	4 out of 187 2.13903743315508%	0.776833067551655	1	https:\\www.genome.jp\dbget-bin\www_bget?map00290
Starch and sucrose metabolism	ko00500	1 out of 58 1.72413793103448%	4 out of 187 2.13903743315508%	0.776833067551655	1	https:\\www.genome.jp\dbget-bin\www_bget?map00500
Nicotinate and nicotinamide metabolism	ko00760	3 out of 58 5.17241379310345%	12 out of 187 6.41711229946524%	0.779526396251871	1	https:\\www.genome.jp\dbget-bin\www_bget?map00760
Arginine and proline metabolism	ko00330	3 out of 58 5.17241379310345%	13 out of 187 6.95187165775401%	0.828386832299053	1	https:\\www.genome.jp\dbget-bin\www_bget?map00330
Tryptophan metabolism	ko00380	1 out of 58 1.72413793103448%	5 out of 187 2.67379679144385%	0.847563570732005	1	https:\\www.genome.jp\dbget-bin\www_bget?map00380
Amino sugar and nucleotide sugar metabolism	ko00520	1 out of 58 1.72413793103448%	5 out of 187 2.67379679144385%	0.847563570732005	1	https:\\www.genome.jp\dbget-bin\www_bget?map00520
Monobactam biosynthesis	ko00261	1 out of 58 1.72413793103448%	5 out of 187 2.67379679144385%	0.847563570732005	1	https:\\www.genome.jp\dbget-bin\www_bget?map00261
Pantothenate and CoA biosynthesis	ko00770	1 out of 58 1.72413793103448%	5 out of 187 2.67379679144385%	0.847563570732005	1	https:\\www.genome.jp\dbget-bin\www_bget?map00770
Biosynthesis of secondary metabolites - unclassified	ko00999	1 out of 58 1.72413793103448%	5 out of 187 2.67379679144385%	0.847563570732005	1	https:\\www.genome.jp\dbget-bin\www_bget?map00999
Biosynthesis of secondary metabolites	ko01110	14 out of 58 24.1379310344828%	55 out of 187 29.4117647058824%	0.892601182506006	1	https:\\www.genome.jp\dbget-bin\www_bget?map01110
Tyrosine metabolism	ko00350	1 out of 58 1.72413793103448%	6 out of 187 3.20855614973262%	0.896142213026201	1	https:\\www.genome.jp\dbget-bin\www_bget?map00350
Lysine degradation	ko00310	1 out of 58 1.72413793103448%	6 out of 187 3.20855614973262%	0.896142213026201	1	https:\\www.genome.jp\dbget-bin\www_bget?map00310
Cysteine and methionine metabolism	ko00270	2 out of 58 3.44827586206897%	11 out of 187 5.88235294117647%	0.906767115124736	1	https:\\www.genome.jp\dbget-bin\www_bget?map00270
Arginine biosynthesis	ko00220	1 out of 58 1.72413793103448%	7 out of 187 3.74331550802139%	0.92942260885206	1	https:\\www.genome.jp\dbget-bin\www_bget?map00220
Phenylalanine, tyrosine and tryptophan biosynthesis	ko00400	1 out of 58 1.72413793103448%	7 out of 187 3.74331550802139%	0.92942260885206	1	https:\\www.genome.jp\dbget-bin\www_bget?map00400
Galactose metabolism	ko00052	1 out of 58 1.72413793103448%	7 out of 187 3.74331550802139%	0.92942260885206	1	https:\\www.genome.jp\dbget-bin\www_bget?map00052
2-Oxocarboxylic acid metabolism	ko01210	1 out of 58 1.72413793103448%	13 out of 187 6.95187165775401%	0.993430423758258	1	https:\\www.genome.jp\dbget-bin\www_bget?map01210
Aminoacyl-tRNA biosynthesis	ko00970	1 out of 58 1.72413793103448%	18 out of 187 9.62566844919786%	0.999159910272809	1	https:\\www.genome.jp\dbget-bin\www_bget?map00970
Biosynthesis of amino acids	ko01230	2 out of 58 3.44827586206897%	28 out of 187 14.9732620320856%	0.999816479293087	1	https:\\www.genome.jp\dbget-bin\www_bget?map01230
