# Supplementary material for: Metabolome and Transcriptome Analyses of Cucurbitacin Biosynthesis in Luffa (Luffa acutangula)
Source: Front Plant Sci. 2022 Jun 7;13:886870. doi: 10.3389/fpls.2022.886870 (PMC9209774; doi:10.3389/fpls.2022.886870)
Supplement: Supplementary file 10 [file Table_5.xlsx]

## Sheet: All.sample.summary
Supplemental Table S5: Sequencing data statistics.
Sample	Raw Reads	Clean Reads	Clean Base(G)	Error Rate(%)	Q20(%)	Q30(%)	GC Content(%)
S1174-1	54435630	52831856	7.92	0.02	98.05	94.25	45.55
S1174-2	50796298	49998922	7.5	0.02	98.13	94.46	45.51
S1174-3	57422496	55691080	8.35	0.02	98.04	94.22	45.13
WM709-1	68585060	67426028	10.11	0.02	98.06	94.21	44.44
WM709-2	79001788	77640556	11.65	0.02	98.12	94.38	45.33
WM709-3	58841104	57767758	8.67	0.02	98.03	94.19	44.84
sum	369082376	361356200	54.2
