# Supplementary material for: Metabolome and Transcriptome Analyses of Cucurbitacin Biosynthesis in Luffa (Luffa acutangula)
Source: Front Plant Sci. 2022 Jun 7;13:886870. doi: 10.3389/fpls.2022.886870 (PMC9209774; doi:10.3389/fpls.2022.886870)
Supplement: Supplementary file 11 [file Table_6.xlsx]

## Sheet: bamStatSummary
Supplemental Table S6: Mapping rate of sequencing data.
Sample	Total Reads	Reads mapped	Unique mapped	Multi mapped
S1174-1	52831856	51561855(97.60%)	50087146(94.80%)	2371606(2.79%)
S1174-2	49998922	48842967(97.69%)	47446372(94.89%)	2243264(2.79%)
S1174-3	55691080	54333867(97.56%)	52778162(94.77%)	2544104(2.79%)
WM709-1	67426028	65006838(96.41%)	63224611(93.77%)	2944838(2.64%)
WM709-2	77640556	75248847(96.92%)	73142926(94.21%)	3383356(2.71%)
WM709-3	57767758	55120850(95.42%)	53583579(92.76%)	2572502(2.66%)
