# Supplementary material for: Metabolome and Transcriptome Analyses of Cucurbitacin Biosynthesis in Luffa (Luffa acutangula)
Source: Front Plant Sci. 2022 Jun 7;13:886870. doi: 10.3389/fpls.2022.886870 (PMC9209774; doi:10.3389/fpls.2022.886870)
Supplement: Supplementary file 12 [file Table_7.xlsx]

## Sheet: Sheet1
Supplemental Table S7: Differentially expressed genes in the fruits of two Luffa varieties.
ID	S1174-1_fpkm	S1174-2_fpkm	S1174-3_fpkm	WM709-1_fpkm	WM709-2_fpkm	WM709-3_fpkm	S1174-1_count	S1174-2_count	S1174-3_count	WM709-1_count	WM709-2_count	WM709-3_count	FoldChange	log2FoldChange	pvalue	padj	regulated	KEGG	NR	Swissprot	Tremble	KOG	GO	Pfam
Lac00g000110	1.45	2.41	1.8	7.95	6.98	4.01	97	152	125	657	682	283	3.396	1.764	6.85061e-06	0.000165622	up	K03283 heat shock 70kDa protein 1/2/6/8 | (RefSeq) stromal 70 kDa heat shock-related protein, chloroplastic-like (A)	PREDICTED: stromal 70 kDa heat shock-related protein, chloroplastic-like, partial [Nicotiana tomentosiformis]	RecName: Full=Stromal 70 kDa heat shock-related protein, chloroplastic; Flags: Fragment;	SubName: Full=Uncharacterized protein {ECO:0000313|EMBL:KRH26303.1}; Flags: Fragment;	Molecular chaperones mortalin/PBP74/GRP75, HSP70 superfamily	GO:0009570,chloroplast stroma; GO:0005524,ATP binding; GO:0051082,unfolded protein binding; GO:0006457,protein folding	Hsp70 protein
Lac00g000570	0.83	1.23	0.96	0.11	0.06	0.45	148	207	179	24	16	84	0.202	-2.306	0.00164237	0.0142979	down	K20718 LRR receptor-like serine/threonine-protein kinase ERECTA [EC:2.7.11.1] | (RefSeq) LOC109783729; LRR receptor-like serine/threonine-protein kinase ERL1 (A)	leucine-rich repeat receptor-like tyrosine-protein kinase PXC3 [Cucurbita pepo subsp. pepo]	RecName: Full=Leucine-rich repeat receptor-like tyrosine-protein kinase PXC3 {ECO:0000305}; EC=2.7.10.1; AltName: Full=Protein PXY/TDR-CORRELATED 3 {ECO:0000303|PubMed:23815750}; Flags: Precursor;	SubName: Full=leucine-rich repeat receptor-like tyrosine-protein kinase PXC3 {ECO:0000313|RefSeq:XP_008460767.1};	--	GO:0016021,integral component of membrane; GO:0005886,plasma membrane; GO:0005524,ATP binding; GO:0004714,transmembrane receptor protein tyrosine kinase activity	--
Lac00g000860	0.14	0.06	0.29	4.98	4.95	5.93	5	2	11	228	268	232	33.109	5.049	8.20249e-21	3.67454e-18	up	K01611 S-adenosylmethionine decarboxylase [EC:4.1.1.50] | (RefSeq) S-adenosylmethionine decarboxylase proenzyme-like (A)	PREDICTED: S-adenosylmethionine decarboxylase proenzyme-like [Cucumis melo]	RecName: Full=S-adenosylmethionine decarboxylase proenzyme; Short=AdoMetDC; Short=SAMDC; EC=4.1.1.50; Contains: RecName: Full=S-adenosylmethionine decarboxylase alpha chain; Contains: RecName: Full=S-adenosylmethionine decarboxylase beta chain; Flags: Precursor;	SubName: Full=S-adenosylmethionine decarboxylase proenzyme-like {ECO:0000313|RefSeq:XP_008452459.1};	S-adenosylmethionine decarboxylase	GO:0004014,adenosylmethionine decarboxylase activity; GO:0006557,S-adenosylmethioninamine biosynthetic process; GO:0008295,spermidine biosynthetic process; GO:0006597,spermine biosynthetic process	S-adenosyl-l-methionine decarboxylase leader peptide
Lac00g001500	2.81	2.69	3.09	13.85	3.98	6.6	83	75	95	506	172	206	2.887	1.53	0.00348421	0.0253625	up	K02261 cytochrome c oxidase subunit 2 | (RefSeq) uncharacterized protein LOC107406163 (A)	hypothetical protein COLO4_04460 [Corchorus olitorius]	--	SubName: Full=Uncharacterized protein {ECO:0000313|EMBL:OMP10909.1};	--	--	--
Lac00g002710	1.31	2.27	1.49	28.53	11.54	7.06	91	149	108	2457	1175	519	9.477	3.244	5.01438e-09	2.93001e-07	up	--	protein IQ-DOMAIN 14-like [Momordica charantia]	RecName: Full=Protein IQ-DOMAIN 14;	SubName: Full=protein IQ-DOMAIN 14-like {ECO:0000313|RefSeq:XP_008460009.1};	--	--	IQ calmodulin-binding motif
Lac00g003190	3.55	5.75	3.81	9.32	6.36	11.18	240	367	268	780	629	799	2.065	1.046	0.00207346	0.0171813	up	--	hypothetical protein Csa_3G308195 [Cucumis sativus]	--	SubName: Full=Uncharacterized protein {ECO:0000313|EMBL:KGN57803.1};	--	--	--
Lac00g003360	0.3	0.37	0.34	1.21	1.97	1.4	18	21	21	89	172	88	4.569	2.192	7.99989e-07	2.62628e-05	up	K13335 peroxin-16 | (RefSeq) peroxisome biogenesis protein 16 (A)	PREDICTED: peroxisome biogenesis protein 16 isoform X2 [Cucumis melo]	RecName: Full=Peroxisome biogenesis protein 16 {ECO:0000303|PubMed:16040658}; AltName: Full=Peroxin-16 {ECO:0000303|PubMed:16040658}; Short=AtPEX16 {ECO:0000303|PubMed:16040658}; Short=AtPex16p {ECO:0000303|PubMed:15173561}; AltName: Full=Protein SHRUNKEN SEED 1 {ECO:0000303|PubMed:10195899};	RecName: Full=Peroxisomal membrane protein PEX16 {ECO:0000256|RuleBase:RU365003};	Peroxisomal biogenesis protein (peroxin 16)	GO:0005789,endoplasmic reticulum membrane; GO:0016021,integral component of membrane; GO:0005778,peroxisomal membrane; GO:0005777,peroxisome; GO:0006633,fatty acid biosynthetic process; GO:0007031,peroxisome organization	Peroxisomal membrane protein (Pex16)
Lac00g003500	1.81	1.04	1.48	0.13	0.27	0.41	161	87	137	14	35	39	0.187	-2.415	8.48695e-06	0.000196931	down	K21026 acetylajmaline esterase [EC:3.1.1.80] | (RefSeq) GDSL esterase/lipase At1g28570-like (A)	GDSL esterase/lipase 1-like [Momordica charantia]	RecName: Full=GDSL esterase/lipase 5; EC=3.1.1.-; AltName: Full=Extracellular lipase 5; Flags: Precursor;	SubName: Full=GDSL esterase/lipase 5-like isoform X2 {ECO:0000313|RefSeq:XP_016902856.1};	--	GO:0005576,extracellular region; GO:0016298,lipase activity; GO:0016042,lipid catabolic process	Sec34-like family
Lac00g003520	0.1	0.11	0.1	4.27	4.85	0.98	13	13	13	655	880	128	32.461	5.021	9.20871e-15	1.80013e-12	up	K16732 protein regulator of cytokinesis 1 | (RefSeq) 65-kDa microtubule-associated protein 8-like (A)	65-kDa microtubule-associated protein 8-like [Cucurbita pepo subsp. pepo]	RecName: Full=65-kDa microtubule-associated protein 8; Short=AtMAP65-8;	SubName: Full=Uncharacterized protein {ECO:0000313|EMBL:KGN47613.1};	Microtubule-associated protein essential for anaphase spindle elongation	GO:0005874,microtubule; GO:0005634,nucleus; GO:0009524,phragmoplast; GO:0005819,spindle; GO:0000922,spindle pole; GO:0008017,microtubule binding; GO:0000910,cytokinesis; GO:0000226,microtubule cytoskeleton organization	Microtubule associated protein (MAP65/ASE1 family)
Lac00g003530	0.05	0.06	0.05	0.36	0.2	0.32	4	5	4	36	24	28	5.537	2.469	0.00155957	0.0137687	up	K01228 mannosyl-oligosaccharide glucosidase [EC:3.2.1.106] | (RefSeq) alpha-glucosidase 2-like (A)	probable arabinosyltransferase ARAD1 [Cucurbita moschata]	RecName: Full=Probable arabinosyltransferase ARAD1; EC=2.4.2.-; AltName: Full=Arabinan alpha-1,5-arabinosyltransferase; AltName: Full=L-Arabinosyltransferase; AltName: Full=Protein ARABINAN DEFICIENT 1;	SubName: Full=Uncharacterized protein {ECO:0000313|EMBL:KGN47614.1};	Acetylglucosaminyltransferase EXT1/exostosin 1	GO:0005768,endosome; GO:0005794,Golgi apparatus; GO:0000139,Golgi membrane; GO:0016021,integral component of membrane; GO:0005802,trans-Golgi network; GO:0016757,transferase activity, transferring glycosyl groups; GO:0071555,cell wall organization; GO:0045489,pectin biosynthetic process; GO:0006486,protein glycosylation	Exostosin family
Lac00g003570	0.73	0.27	0.27	1.67	2.35	1.99	52	18	20	147	244	149	4.761	2.251	2.55474e-05	0.0004985	up	K00679 phospholipid:diacylglycerol acyltransferase [EC:2.3.1.158] | (RefSeq) hypothetical protein (A)	GDSL esterase/lipase 1-like [Momordica charantia]	RecName: Full=GDSL esterase/lipase 5; EC=3.1.1.-; AltName: Full=Extracellular lipase 5; Flags: Precursor;	SubName: Full=GDSL esterase/lipase 5-like isoform X2 {ECO:0000313|RefSeq:XP_016902856.1};	--	GO:0005576,extracellular region; GO:0016298,lipase activity; GO:0016042,lipid catabolic process	--
Lac00g003580	21.57	24.07	18.32	4.08	4.63	8.49	1079	1137	955	253	339	449	0.27	-1.89	3.61015e-08	1.73279e-06	down	K02694 photosystem I subunit III | (RefSeq) photosystem I reaction center subunit III, chloroplastic (A)	PREDICTED: photosystem I reaction center subunit III, chloroplastic [Cucumis sativus]	RecName: Full=Photosystem I reaction center subunit III, chloroplastic; AltName: Full=Light-harvesting complex I 17 kDa protein; AltName: Full=PSI-F; Flags: Precursor;	SubName: Full=Uncharacterized protein {ECO:0000313|EMBL:KGN66911.1};	--	GO:0009543,chloroplast thylakoid lumen; GO:0009538,photosystem I reaction center; GO:0015979,photosynthesis	Photosystem I reaction centre subunit III
Lac00g003830	0.64	0.97	0.24	0.22	0.16	0.15	194	278	75	83	70	47	0.287	-1.8	0.00198892	0.0166088	down	K10590 E3 ubiquitin-protein ligase TRIP12 [EC:2.3.2.26] | (RefSeq) E3 ubiquitin-protein ligase UPL3 (A)	PREDICTED: E3 ubiquitin-protein ligase UPL3 [Prunus mume]	RecName: Full=E3 ubiquitin-protein ligase UPL3; Short=Ubiquitin-protein ligase 3; EC=2.3.2.26; AltName: Full=HECT ubiquitin-protein ligase 3; AltName: Full=HECT-type E3 ubiquitin transferase UPL3; AltName: Full=Protein KAKTUS;	SubName: Full=Uncharacterized protein {ECO:0000313|EMBL:EMJ00872.1};	Putative ubiquitin fusion degradation protein	GO:0005737,cytoplasm; GO:0005886,plasma membrane; GO:0061630,ubiquitin protein ligase activity; GO:0004842,ubiquitin-protein transferase activity; GO:0042023,DNA endoreduplication; GO:0010091,trichome branching	Transcription factor IIA, alpha/beta subunit
Lac00g004540	0	0	0	0.42	0.32	0.04	0	0	0	33	30	3	92.032	6.524	0.000808943	0.00827531	up	K21777 G2/mitotic-specific cyclin-B, other | (RefSeq) uncharacterized protein LOC106380497 (A)	PREDICTED: protein AIG1-like [Cucumis sativus]	RecName: Full=Immune-associated nucleotide-binding protein 9 {ECO:0000303|PubMed:17723251}; Short=AtIAN9 {ECO:0000303|PubMed:17723251}; AltName: Full=AIG1-like protein {ECO:0000305};	SubName: Full=Uncharacterized protein {ECO:0000313|EMBL:KGN49740.1};	--	GO:0005525,GTP binding	--
Lac00g004790	0.64	0.5	0.52	0.06	0.08	0.3	115	85	97	13	22	57	0.265	-1.919	0.00541876	0.0349698	down	K20718 LRR receptor-like serine/threonine-protein kinase ERECTA [EC:2.7.11.1] | (RefSeq) hypothetical protein (A)	leucine-rich repeat receptor-like tyrosine-protein kinase PXC3 [Cucurbita pepo subsp. pepo]	RecName: Full=Leucine-rich repeat receptor-like tyrosine-protein kinase PXC3 {ECO:0000305}; EC=2.7.10.1; AltName: Full=Protein PXY/TDR-CORRELATED 3 {ECO:0000303|PubMed:23815750}; Flags: Precursor;	SubName: Full=leucine-rich repeat receptor-like tyrosine-protein kinase PXC3 {ECO:0000313|RefSeq:XP_008460767.1};	--	GO:0016021,integral component of membrane; GO:0005886,plasma membrane; GO:0005524,ATP binding; GO:0004714,transmembrane receptor protein tyrosine kinase activity	Leucine rich repeat N-terminal domain
Lac00g005160	21.6	24.97	19.42	3.38	7.21	9.72	542	592	508	105	265	258	0.309	-1.695	4.4384e-05	0.000785506	down	K08917 light-harvesting complex II chlorophyll a/b binding protein 6 | (RefSeq) chlorophyll a-b binding protein CP24 10A, chloroplastic (A)	PREDICTED: chlorophyll a-b binding protein CP24 10A, chloroplastic [Cucumis sativus]	RecName: Full=Chlorophyll a-b binding protein CP24 10A, chloroplastic; Short=CAB-10A; Short=LHCP; Flags: Precursor;	RecName: Full=Chlorophyll a-b binding protein, chloroplastic {ECO:0000256|RuleBase:RU363080};	--	GO:0009941,chloroplast envelope; GO:0009535,chloroplast thylakoid membrane; GO:0016021,integral component of membrane; GO:0009523,photosystem II; GO:0010287,plastoglobule; GO:0016168,chlorophyll binding; GO:0031409,pigment binding; GO:0009768,photosynthesis, light harvesting in photosystem I; GO:0018298,protein-chromophore linkage; GO:0009416,response to light stimulus	Chlorophyll A-B binding protein
Lac00g005180	0.25	0.53	0.62	2.21	1.17	2.47	10	20	26	110	69	105	4.228	2.08	0.000377993	0.00450803	up	K06269 serine/threonine-protein phosphatase PP1 catalytic subunit [EC:3.1.3.16] | (RefSeq) serine/threonine-protein phosphatase PP1 (A)	PREDICTED: serine/threonine-protein phosphatase PP1 [Cucumis melo]	RecName: Full=Serine/threonine-protein phosphatase PP1; EC=3.1.3.16; Flags: Fragment;	RecName: Full=Serine/threonine-protein phosphatase {ECO:0000256|RuleBase:RU004273}; EC=3.1.3.16 {ECO:0000256|RuleBase:RU004273};	Serine/threonine specific protein phosphatase PP1, catalytic subunit	GO:0046872,metal ion binding; GO:0004721,phosphoprotein phosphatase activity	Calcineurin-like phosphoesterase
Lac00g005480	1.62	0.24	1.07	4.88	6.71	9.46	394	55	271	1473	2395	2440	7.251	2.858	3.48267e-06	9.34931e-05	up	K11292 transcription elongation factor SPT6 | (RefSeq) transcription elongation factor SPT6 (A)	PREDICTED: transcription elongation factor SPT6 [Cucumis melo]	RecName: Full=Transcription elongation factor SPT6 homolog {ECO:0000305}; Short=AtSPT6 {ECO:0000303|PubMed:20139304};	RecName: Full=Transcription elongation factor spt6 {ECO:0000256|PIRNR:PIRNR036947};	Transcription elongation factor SPT6	GO:0005829,cytosol; GO:0009506,plasmodesma; GO:0008023,transcription elongation factor complex; GO:0035327,transcriptionally active chromatin; GO:0003677,DNA binding; GO:0003700,DNA-binding transcription factor activity; GO:0042393,histone binding; GO:0031491,nucleosome binding; GO:0000991,NA; GO:0003746,translation elongation factor activity; GO:0070827,chromatin maintenance; GO:0006342,chromati…	Acidic N-terminal SPT6
Lac00g005800	0.21	0.15	0.24	2.56	15.36	0.49	12	8	14	178	1265	29	30.992	4.954	1.14454e-06	3.55652e-05	up	--	glycine-rich cell wall structural protein 1.8-like [Cucurbita pepo subsp. pepo]	--	--	--	--	--
Lac00g006040	0.6	0.78	1.18	0.76	6.12	10.13	17	21	35	27	256	306	6.678	2.739	0.00121383	0.0113138	up	K03283 heat shock 70kDa protein 1/2/6/8 | (RefSeq) stromal 70 kDa heat shock-related protein, chloroplastic (A)	PREDICTED: stromal 70 kDa heat shock-related protein, chloroplastic [Cucumis melo]	RecName: Full=Stromal 70 kDa heat shock-related protein, chloroplastic; Flags: Fragment;	SubName: Full=stromal 70 kDa heat shock-related protein, chloroplastic {ECO:0000313|RefSeq:XP_008457143.1};	Molecular chaperones mortalin/PBP74/GRP75, HSP70 superfamily	GO:0009570,chloroplast stroma; GO:0005524,ATP binding; GO:0051082,unfolded protein binding; GO:0006457,protein folding	StbA protein
Lac00g006050	1.72	1.88	1.18	1.79	5.42	9.7	66	68	47	85	304	393	3.537	1.823	0.00358083	0.025908	up	K03283 heat shock 70kDa protein 1/2/6/8 | (RefSeq) stromal 70 kDa heat shock-related protein, chloroplastic-like (A)	stromal 70 kDa heat shock-related protein, chloroplastic-like [Cucurbita maxima]	RecName: Full=Stromal 70 kDa heat shock-related protein, chloroplastic; Flags: Precursor;	SubName: Full=Heat shock protein 70 {ECO:0000313|EMBL:AAC03416.1};	Molecular chaperones mortalin/PBP74/GRP75, HSP70 superfamily	GO:0009570,chloroplast stroma; GO:0005524,ATP binding; GO:0051082,unfolded protein binding; GO:0006457,protein folding	Hsp70 protein
Lac00g006530	1.02	0.64	7.11	0.3	0.77	0.41	72	43	525	26	80	31	0.172	-2.539	0.00525454	0.0342389	down	K01090 protein phosphatase [EC:3.1.3.16] | (RefSeq) serine/threonine-protein phosphatase BSL1 (A)	PREDICTED: serine/threonine-protein phosphatase BSL1 [Cucumis melo]	RecName: Full=Serine/threonine-protein phosphatase BSL1; EC=3.1.3.16; AltName: Full=BSU1-like protein 1;	RecName: Full=Serine/threonine-protein phosphatase {ECO:0000256|PIRNR:PIRNR036363}; EC=3.1.3.16 {ECO:0000256|PIRNR:PIRNR036363};	Kelch repeat-containing proteins	GO:0005634,nucleus; GO:0005886,plasma membrane; GO:0046872,metal ion binding; GO:0004721,phosphoprotein phosphatase activity; GO:0009742,brassinosteroid mediated signaling pathway	Kelch motif
Lac00g006680	0.35	0.53	0.21	0	0.02	0.05	14	20	9	0	1	2	0.057	-4.144	0.00229466	0.0186056	down	--	hypothetical protein Csa_3G010050 [Cucumis sativus]	--	SubName: Full=Uncharacterized protein {ECO:0000313|EMBL:KGN55750.1};	--	--	--
Lac00g006830	0.18	0	0.07	0.53	0.57	1.03	5	0	2	18	23	30	8.448	3.079	0.00839558	0.0482959	up	--	hypothetical protein Csa_4G644710 [Cucumis sativus]	--	SubName: Full=Uncharacterized protein {ECO:0000313|EMBL:KGN55294.1};	--	--	--
Lac00g006920	0	0	0	25.06	30	54.57	0	0	0	870	1231	1618	5565.84	12.442	3.01314e-23	1.90564e-20	up	K01611 S-adenosylmethionine decarboxylase [EC:4.1.1.50] | (RefSeq) S-adenosylmethionine decarboxylase proenzyme-like (A)	S-adenosylmethionine decarboxylase proenzyme-like, partial [Cucurbita pepo subsp. pepo]	RecName: Full=S-adenosylmethionine decarboxylase proenzyme; Short=AdoMetDC; Short=SAMDC; EC=4.1.1.50; Contains: RecName: Full=S-adenosylmethionine decarboxylase alpha chain; Contains: RecName: Full=S-adenosylmethionine decarboxylase beta chain; Flags: Precursor;	RecName: Full=S-adenosylmethionine decarboxylase proenzyme {ECO:0000256|PIRNR:PIRNR001355}; EC=4.1.1.50 {ECO:0000256|PIRNR:PIRNR001355};	S-adenosylmethionine decarboxylase	GO:0004014,adenosylmethionine decarboxylase activity; GO:0006557,S-adenosylmethioninamine biosynthetic process; GO:0008295,spermidine biosynthetic process; GO:0006597,spermine biosynthetic process	Adenosylmethionine decarboxylase
Lac00g006930	0	0	0.12	2.09	5.12	9.28	0	0	1	20	58	76	118.202	6.885	4.47441e-06	0.00011634	up	K01611 S-adenosylmethionine decarboxylase [EC:4.1.1.50] | (RefSeq) S-adenosylmethionine decarboxylase proenzyme-like (A)	hypothetical protein Csa_2G036690 [Cucumis sativus]	--	SubName: Full=Uncharacterized protein {ECO:0000313|EMBL:KGN61071.1};	--	--	S-adenosyl-l-methionine decarboxylase leader peptide
Lac00g007070	0.03	0.15	0.14	1.83	2.86	2.73	2	11	11	174	321	221	23.764	4.571	5.24366e-15	1.08418e-12	up	--	uncharacterized protein LOC111005019 isoform X2 [Momordica charantia]	--	SubName: Full=Uncharacterized protein {ECO:0000313|EMBL:KGN62302.1};	--	GO:0016021,integral component of membrane	FAR-17a/AIG1-like protein
Lac00g007160	0.06	0.03	0	4.73	7.15	13.08	2	1	0	209	373	493	295.181	8.205	1.07136e-16	2.80944e-14	up	K01611 S-adenosylmethionine decarboxylase [EC:4.1.1.50] | (RefSeq) S-adenosylmethionine decarboxylase proenzyme-like (A)	S-adenosylmethionine decarboxylase proenzyme-like, partial [Cucurbita pepo subsp. pepo]	RecName: Full=S-adenosylmethionine decarboxylase proenzyme; Short=AdoMetDC; Short=SAMDC; EC=4.1.1.50; Contains: RecName: Full=S-adenosylmethionine decarboxylase alpha chain; Contains: RecName: Full=S-adenosylmethionine decarboxylase beta chain; Flags: Precursor;	RecName: Full=S-adenosylmethionine decarboxylase proenzyme {ECO:0000256|PIRNR:PIRNR001355}; EC=4.1.1.50 {ECO:0000256|PIRNR:PIRNR001355};	S-adenosylmethionine decarboxylase	GO:0004014,adenosylmethionine decarboxylase activity; GO:0006557,S-adenosylmethioninamine biosynthetic process; GO:0008295,spermidine biosynthetic process; GO:0006597,spermine biosynthetic process	S-adenosyl-l-methionine decarboxylase leader peptide
Lac00g007250	20.99	18.73	17.28	7.16	6.85	11.85	452	381	388	191	216	270	0.456	-1.134	0.00023833	0.00311728	down	K06972 presequence protease [EC:3.4.24.-] | (RefSeq) presequence protease 1, chloroplastic/mitochondrial-like (A)	unnamed protein product [Coffea canephora]	--	SubName: Full=Uncharacterized protein {ECO:0000313|EMBL:CDO97160.1};	--	GO:0003824,catalytic activity; GO:0046872,metal ion binding; GO:0006508,proteolysis	--
Lac00g007360	9.09	10.52	12.93	3.3	4.38	5.57	491	537	728	221	346	318	0.41	-1.286	8.93288e-06	0.000204999	down	K03386 peroxiredoxin (alkyl hydroperoxide reductase subunit C) [EC:1.11.1.15] | (RefSeq) Thioredoxin superfamily protein (A)	peroxiredoxin-2E-2, chloroplastic [Momordica charantia]	RecName: Full=Peroxiredoxin-2E-1, chloroplastic; EC=1.11.1.15; AltName: Full=Peroxiredoxin IIE-1; AltName: Full=Thioredoxin peroxidase 2E-1; Flags: Precursor;	SubName: Full=peroxiredoxin-2E-2, chloroplastic {ECO:0000313|RefSeq:XP_008442791.1};	Alkyl hydroperoxide reductase/peroxiredoxin	GO:0009570,chloroplast stroma; GO:0004601,peroxidase activity; GO:0051920,peroxiredoxin activity; GO:0045454,cell redox homeostasis	AhpC/TSA family
Lac01g000170	15.32	24.64	23.9	5.73	6.79	9.36	1224	1859	1990	567	794	791	0.345	-1.535	3.87089e-07	1.38266e-05	down	K11426 SET and MYND domain-containing protein | (RefSeq) hypothetical protein (A)	uncharacterized protein LOC111468400 [Cucurbita maxima]	--	SubName: Full=uncharacterized protein LOC103491587 {ECO:0000313|RefSeq:XP_008449811.1};	--	--	Protein of unknown function (DUF620)
Lac01g000210	9.05	6.6	9.76	12.89	21.66	17.46	581	400	653	1024	2035	1185	2.066	1.047	0.000343056	0.00417473	up	K14709 solute carrier family 39 (zinc transporter), member 1/2/3 | (RefSeq) zinc transporter 1-like (A)	zinc transporter 1-like [Cucurbita pepo subsp. pepo]	RecName: Full=Zinc transporter 1; AltName: Full=ZRT/IRT-like protein 1; Flags: Precursor;	SubName: Full=zinc transporter 1 {ECO:0000313|RefSeq:XP_008447078.1};	Fe2+/Zn2+ regulated transporter	GO:0016021,integral component of membrane; GO:0005886,plasma membrane; GO:0005385,zinc ion transmembrane transporter activity	ZIP Zinc transporter
Lac01g000240	11.13	16.41	11.58	6.13	5.69	6.3	107	149	116	73	80	64	0.467	-1.097	0.00118294	0.0110739	down	--	hypothetical protein Csa_7G239060 [Cucumis sativus]	--	SubName: Full=Uncharacterized protein {ECO:0000313|EMBL:KGN44293.1};	--	GO:0006952,defense response	--
Lac01g000460	0.77	0.99	1.44	3.94	5.55	1.94	59	72	115	375	624	158	3.636	1.862	0.000170615	0.00239943	up	K19041 E3 ubiquitin-protein ligase RNF38/44 [EC:2.3.2.27] | (RefSeq) E3 ubiquitin-protein ligase RING1 (A)	PREDICTED: E3 ubiquitin-protein ligase RING1-like [Cucumis melo]	RecName: Full=RING-H2 finger protein ATL54; EC=2.3.2.27 {ECO:0000305}; AltName: Full=RING-type E3 ubiquitin transferase ATL54 {ECO:0000305};	SubName: Full=E3 ubiquitin-protein ligase RING1-like {ECO:0000313|RefSeq:XP_008455131.1};	FOG: Predicted E3 ubiquitin ligase	GO:0016021,integral component of membrane; GO:0046872,metal ion binding; GO:0061630,ubiquitin protein ligase activity; GO:0043161,proteasome-mediated ubiquitin-dependent protein catabolic process	RING-type zinc-finger
Lac01g000480	18.76	23.36	21.35	4.44	4.39	12.02	2109	2481	2502	618	723	1430	0.329	-1.602	0.000217972	0.0029022	down	K03063 26S proteasome regulatory subunit T3 | (RefSeq) 26S protease regulatory subunit 6B homolog (A)	PREDICTED: root phototropism protein 3 isoform X1 [Cucumis melo]	RecName: Full=Root phototropism protein 3; AltName: Full=BTB/POZ domain-containing protein RPT3; AltName: Full=Non-phototropic hypocotyl protein 3;	SubName: Full=root phototropism protein 3 isoform X1 {ECO:0000313|RefSeq:XP_008455134.1};	--	GO:0005886,plasma membrane; GO:0004871,NA; GO:0009638,phototropism; GO:0016567,protein ubiquitination	BTB/POZ domain
Lac01g000520	10.79	7.62	10.24	359.68	174.86	56.25	267	178	264	11020	6333	1472	21.052	4.396	1.79076e-13	2.83137e-11	up	--	uncharacterized protein LOC111787034 [Cucurbita pepo subsp. pepo]	--	RecName: Full=Cysteine proteinase inhibitor {ECO:0000256|RuleBase:RU362130};	--	GO:0004869,cysteine-type endopeptidase inhibitor activity	Cystatin domain
Lac01g000530	50.63	47.98	58.95	265.36	131.8	75.83	1212	1085	1471	7867	4619	1920	3.058	1.613	0.000489641	0.00556488	up	K13899 cystatin-C | (RefSeq) cysteine proteinase inhibitor 1-like (A)	uncharacterized protein LOC111787034 [Cucurbita pepo subsp. pepo]	RecName: Full=Cysteine proteinase inhibitor 8; AltName: Full=Oryzacystatin VIII; Short=OC-VIII; AltName: Full=Oryzacystatin-8; Flags: Precursor;	RecName: Full=Cysteine proteinase inhibitor {ECO:0000256|RuleBase:RU362130};	--	GO:0005576,extracellular region; GO:0004869,cysteine-type endopeptidase inhibitor activity; GO:0002020,protease binding; GO:0006952,defense response; GO:2000117,negative regulation of cysteine-type endopeptidase activity	Cystatin domain
Lac01g000570	0	0	0	0.08	2.11	0.36	0	0	0	4	130	16	195.373	7.61	9.63309e-05	0.00148169	up	--	protein PELPK2-like [Cucurbita maxima]	--	SubName: Full=periaxin-like {ECO:0000313|RefSeq:XP_008455139.1};	--	GO:0016021,integral component of membrane	--
Lac01g000580	0	0	0.13	0.05	5.24	1.93	0	0	4	2	233	62	57.171	5.837	0.000666066	0.00707629	up	--	--	--	--	--	--	--
Lac01g000590	21.29	17.48	17.19	7.7	4.24	6.65	1060	822	892	475	309	350	0.336	-1.576	1.93426e-07	7.45383e-06	down	K09260 MADS-box transcription enhancer factor 2A | (RefSeq) MADS-box protein JOINTLESS-like isoform X1 (A)	PREDICTED: MADS-box protein JOINTLESS-like isoform X2 [Cucumis melo]	RecName: Full=MADS-box protein JOINTLESS; AltName: Full=LeMADS;	SubName: Full=MADS-box protein JOINTLESS-like isoform X2 {ECO:0000313|RefSeq:XP_008455141.1};	MADS box transcription factor	GO:0005634,nucleus; GO:0003700,DNA-binding transcription factor activity; GO:0046983,protein dimerization activity; GO:0000977,RNA polymerase II regulatory region sequence-specific DNA binding; GO:0000900,translation repressor activity, mRNA regulatory element binding; GO:0048438,floral whorl development; GO:0009910,negative regulation of flower development; GO:0045892,negative regulation of tran…	--
Lac01g000620	0.25	0.15	0.16	3.92	3.82	2.14	18	10	12	352	406	164	18.115	4.179	1.79936e-18	5.86237e-16	up	K17255 Rab GDP dissociation inhibitor | (RefSeq) guanosine nucleotide diphosphate dissociation inhibitor At5g09550 (A)	PREDICTED: guanosine nucleotide diphosphate dissociation inhibitor At5g09550 [Cucumis sativus]	RecName: Full=Guanosine nucleotide diphosphate dissociation inhibitor At5g09550; Short=AtGDI;	RecName: Full=Guanosine nucleotide diphosphate dissociation inhibitor {ECO:0000256|RuleBase:RU363124};	RAB proteins geranylgeranyltransferase component A (RAB escort protein)	GO:0048046,apoplast; GO:0005622,intracellular; GO:0005096,GTPase activator activity; GO:0005093,Rab GDP-dissociation inhibitor activity; GO:0015031,protein transport; GO:0007264,small GTPase mediated signal transduction	Flavin containing amine oxidoreductase
Lac01g000760	1.15	0.45	0.88	4.35	1.01	4.21	106	39	85	498	136	411	3.897	1.962	0.00208485	0.0172558	up	K04733 interleukin-1 receptor-associated kinase 4 [EC:2.7.11.1] | (RefSeq) L-type lectin-domain containing receptor kinase IX.1-like (A)	L-type lectin-domain containing receptor kinase IX.1-like [Cucurbita moschata]	RecName: Full=L-type lectin-domain containing receptor kinase IX.1 {ECO:0000303|PubMed:19773388}; Short=LecRK-IX.1 {ECO:0000303|PubMed:19773388}; EC=2.7.11.1 {ECO:0000255|PROSITE-ProRule:PRU00159}; Flags: Precursor;	SubName: Full=LOW QUALITY PROTEIN: L-type lectin-domain containing receptor kinase IX.1-like {ECO:0000313|RefSeq:XP_008455117.1};	--	GO:0016021,integral component of membrane; GO:0005886,plasma membrane; GO:0005524,ATP binding; GO:0030246,carbohydrate binding; GO:0004674,protein serine/threonine kinase activity; GO:0002229,defense response to oomycetes; GO:0010942,positive regulation of cell death; GO:0010726,positive regulation of hydrogen peroxide metabolic process	Kinase-like
Lac01g000770	98.3	80.21	156.32	17.33	15.1	53.42	1837	1416	3045	401	413	1056	0.257	-1.959	0.000227232	0.00300133	down	--	uncharacterized protein LOC111434517 [Cucurbita moschata]	--	RecName: Full=Cysteine proteinase inhibitor {ECO:0000256|RuleBase:RU362130};	--	GO:0004869,cysteine-type endopeptidase inhibitor activity	--
Lac01g000780	38.47	34.55	45.66	14.46	10.43	16.14	1147	973	1419	534	455	509	0.349	-1.519	2.53311e-09	1.63572e-07	down	K13899 cystatin-C | (RefSeq) cysteine proteinase inhibitor 5-like (A)	phloem filament protein [Cucumis melo subsp. melo]	--	SubName: Full=Phloem filament protein {ECO:0000313|EMBL:ADN34265.1};	--	--	Aspartic acid proteinase inhibitor
Lac01g000790	197.48	183.64	341.46	53.88	53.82	130.39	4253	3736	7665	1437	1697	2970	0.331	-1.594	0.000292094	0.00366875	down	--	uncharacterized protein LOC111486626 isoform X2 [Cucurbita maxima]	RecName: Full=Cysteine proteinase inhibitor 4; Short=AtCYS-4; Flags: Precursor;	RecName: Full=Cysteine proteinase inhibitor {ECO:0000256|RuleBase:RU362130};	--	GO:0005618,cell wall; GO:0005829,cytosol; GO:0005576,extracellular region; GO:0009506,plasmodesma; GO:0005773,vacuole; GO:0004869,cysteine-type endopeptidase inhibitor activity; GO:0002020,protease binding; GO:0006952,defense response; GO:2000117,negative regulation of cysteine-type endopeptidase activity	Cystatin domain
Lac01g000890	25.01	23.86	21.28	7.73	10.64	16.24	2878	2593	2552	1102	1792	1976	0.496	-1.012	0.00104734	0.010072	down	K02433 aspartyl-tRNA(Asn)/glutamyl-tRNA(Gln) amidotransferase subunit A [EC:6.3.5.6 6.3.5.7] | (RefSeq) glutamyl-tRNA(Gln) amidotransferase subunit A, chloroplastic/mitochondrial (A)	fatty acid amide hydrolase isoform X1 [Momordica charantia]	RecName: Full=Fatty acid amide hydrolase; EC=3.5.1.99; AltName: Full=N-acylethanolamine amidohydrolase;	SubName: Full=Uncharacterized protein {ECO:0000313|EMBL:KGN43809.1};	Amidases	GO:0005783,endoplasmic reticulum; GO:0005789,endoplasmic reticulum membrane; GO:0005794,Golgi apparatus; GO:0016021,integral component of membrane; GO:0005886,plasma membrane; GO:0005774,vacuolar membrane; GO:0005773,vacuole; GO:0004040,amidase activity; GO:0103073,anandamide amidohydrolase activity; GO:0047412,N-(long-chain-acyl)ethanolamine deacylase activity; GO:0102077,oleamide hydrolase acti…	Amidase
Lac01g001100	52.21	43.65	44.97	0.93	0.81	12.26	1489	1176	1337	33	34	370	0.099	-3.341	0.000190896	0.00262457	down	K13449 pathogenesis-related protein 1 | (RefSeq) basic form of pathogenesis-related protein 1-like (A)	basic form of pathogenesis-related protein 1-like [Cucurbita maxima]	RecName: Full=Basic form of pathogenesis-related protein 1; Short=PRP 1; Flags: Precursor;	SubName: Full=basic form of pathogenesis-related protein 1-like {ECO:0000313|RefSeq:XP_008455071.1};	Defense-related protein containing SCP domain	GO:0005576,extracellular region; GO:0006952,defense response; GO:0009607,response to biotic stimulus	Cysteine-rich secretory protein family
Lac01g001110	1	1.43	0.62	0	0.02	0.11	34	46	22	0	1	4	0.041	-4.617	4.87576e-05	0.000851002	down	K13449 pathogenesis-related protein 1 | (RefSeq) basic form of pathogenesis-related protein 1-like (A)	PREDICTED: basic form of pathogenesis-related protein 1-like [Cucumis melo]	RecName: Full=Basic form of pathogenesis-related protein 1; Short=PRP 1; Flags: Precursor;	SubName: Full=basic form of pathogenesis-related protein 1-like {ECO:0000313|RefSeq:XP_008455070.1};	Defense-related protein containing SCP domain	GO:0005576,extracellular region; GO:0006952,defense response; GO:0009607,response to biotic stimulus	Cysteine-rich secretory protein family
Lac01g001230	33.31	18.16	23.93	3962.88	2326.24	304.33	2641	1360	1978	389147	270032	25523	89.308	6.481	6.22046e-19	2.22931e-16	up	K07374 tubulin alpha | (RefSeq) tubulin alpha chain-like (A)	hypothetical protein B456_009G224800 [Gossypium raimondii]	RecName: Full=Tubulin alpha chain;	SubName: Full=Uncharacterized protein {ECO:0000313|EMBL:CCB59188.1}; Flags: Fragment;	Alpha tubulin	GO:0005737,cytoplasm; GO:0005874,microtubule; GO:0005525,GTP binding; GO:0003924,GTPase activity; GO:0005200,structural constituent of cytoskeleton; GO:0007017,microtubule-based process	Tubulin/FtsZ family, GTPase domain
Lac01g001280	2.35	1.06	0.92	7.57	5.97	2.85	103	44	42	410	382	132	3.831	1.938	0.000602889	0.00657733	up	--	PREDICTED: uncharacterized protein LOC103495319 [Cucumis melo]	--	SubName: Full=uncharacterized protein LOC103495319 {ECO:0000313|RefSeq:XP_008455049.1};	--	GO:0009522,photosystem I; GO:0015979,photosynthesis	Eukaryotic cobalamin-binding protein
Lac01g001530	110.81	113.73	127.46	657.08	250.95	357.06	3279	3179	3931	24079	10871	11175	3.648	1.867	1.17285e-06	3.63398e-05	up	--	uncharacterized protein LOC111017332 [Momordica charantia]	--	SubName: Full=uncharacterized protein LOC103495298 {ECO:0000313|RefSeq:XP_008455025.1};	--	GO:0006950,response to stress	Late embryogenesis abundant protein
Lac01g001710	0.34	0.18	0.4	0	0.05	0.03	20	10	24	0	4	2	0.088	-3.507	0.00306958	0.0230979	down	K00679 phospholipid:diacylglycerol acyltransferase [EC:2.3.1.158] | (RefSeq) hypothetical protein (A)	GDSL esterase/lipase At2g40250-like [Momordica charantia]	RecName: Full=GDSL esterase/lipase At2g40250; EC=3.1.1.-; AltName: Full=Extracellular lipase At2g40250; Flags: Precursor;	SubName: Full=Uncharacterized protein {ECO:0000313|EMBL:OAY46292.1};	--	GO:0005576,extracellular region; GO:0016788,hydrolase activity, acting on ester bonds; GO:0016042,lipid catabolic process	GDSL-like Lipase/Acylhydrolase
Lac01g001780	4.23	5.07	6.87	1.97	3.02	1.86	189	214	320	109	198	88	0.43	-1.217	0.000796915	0.00816003	down	K23279 gallate 1-beta-glucosyltransferase [EC:2.4.1.136] | (RefSeq) GT2, RGT; cinnamate beta-D-glucosyltransferase-like (A)	gallate 1-beta-glucosyltransferase-like [Cucurbita pepo subsp. pepo]	RecName: Full=Gallate 1-beta-glucosyltransferase {ECO:0000303|PubMed:24412325}; EC=2.4.1.136 {ECO:0000269|PubMed:24412325}; AltName: Full=UDP-glucose:gallate glucosyltransferase {ECO:0000303|PubMed:24412325}; AltName: Full=Vanillate 1-beta-glucosyltransferase {ECO:0000305};	RecName: Full=Glycosyltransferase {ECO:0000256|RuleBase:RU362057}; EC=2.4.1.- {ECO:0000256|RuleBase:RU362057};	UDP-glucuronosyl and UDP-glucosyl transferase	GO:0047913,gallate 1-beta-glucosyltransferase activity; GO:0008152,metabolic process	--
Lac01g001810	0.64	0.61	0.82	4.17	4.47	3.01	39	35	52	313	396	193	5.676	2.505	2.84882e-13	4.37559e-11	up	K00083 cinnamyl-alcohol dehydrogenase [EC:1.1.1.195] | (RefSeq) cinnamyl alcohol dehydrogenase 1-like (A)	cinnamyl alcohol dehydrogenase 1-like [Cucurbita pepo subsp. pepo]	RecName: Full=Cinnamyl alcohol dehydrogenase 1; Short=CAD 1; Short=ObaCAD1; EC=1.1.1.195;	SubName: Full=cinnamyl alcohol dehydrogenase 1-like {ECO:0000313|RefSeq:XP_008454997.1};	Alcohol dehydrogenase, class V	GO:0045551,cinnamyl-alcohol dehydrogenase activity; GO:0052747,sinapyl alcohol dehydrogenase activity; GO:0008270,zinc ion binding; GO:0009699,phenylpropanoid biosynthetic process	Stress-inducible humoral factor Turandot
Lac01g001870	25.43	27.12	30.23	5.45	5.53	15.7	1624	1636	2012	431	517	1060	0.323	-1.631	0.00027852	0.00352295	down	K13420 LRR receptor-like serine/threonine-protein kinase FLS2 [EC:2.7.11.1] | (RefSeq) LRR receptor-like serine/threonine-protein kinase FLS2 (A)	probable LRR receptor-like serine/threonine-protein kinase IRK [Cucurbita moschata]	RecName: Full=Probable inactive leucine-rich repeat receptor kinase XIAO {ECO:0000305}; Flags: Precursor;	SubName: Full=putative leucine-rich repeat receptor-like serine/threonine-protein kinase At2g24130 {ECO:0000313|RefSeq:XP_008454983.1};	FOG: Leucine rich repeat	GO:0016021,integral component of membrane; GO:0005886,plasma membrane; GO:0005524,ATP binding; GO:0004672,protein kinase activity; GO:0009742,brassinosteroid mediated signaling pathway; GO:0090696,post-embryonic plant organ development	Leucine rich repeat N-terminal domain
Lac01g001960	117.88	194.54	197.28	40.61	60.75	75.5	9777	15242	17055	4171	7377	6623	0.35	-1.517	3.24683e-06	8.79303e-05	down	K01365 cathepsin L [EC:3.4.22.15] | (RefSeq) cysteine proteinase RD21A-like isoform X1 (A)	PREDICTED: low-temperature-induced cysteine proteinase-like [Cucumis melo]	RecName: Full=Cysteine proteinase RD21A {ECO:0000305}; EC=3.4.22.- {ECO:0000305}; AltName: Full=Protein RESPONSIVE TO DEHYDRATION 21 {ECO:0000303|PubMed:8325504}; Short=RD21 {ECO:0000303|PubMed:8325504}; Flags: Precursor;	SubName: Full=low-temperature-induced cysteine proteinase-like {ECO:0000313|RefSeq:XP_008454976.1};	Cysteine proteinase Cathepsin L	GO:0048046,apoplast; GO:0009507,chloroplast; GO:0010494,cytoplasmic stress granule; GO:0005615,extracellular space; GO:0005794,Golgi apparatus; GO:0005764,lysosome; GO:0000932,P-body; GO:0009506,plasmodesma; GO:0005773,vacuole; GO:0004197,cysteine-type endopeptidase activity; GO:0008234,cysteine-type peptidase activity; GO:0008233,peptidase activity; GO:0050832,defense response to fungus; GO:0006…	Granulin
Lac01g002320	3.02	1.78	2.17	8.1	3.94	21.96	104	58	78	346	199	801	4.883	2.288	0.00028239	0.00356142	up	K14209 solute carrier family 36 (proton-coupled amino acid transporter) | (RefSeq) probable GABA transporter 2 isoform X1 (A)	probable GABA transporter 2 [Momordica charantia]	RecName: Full=Probable GABA transporter 2;	SubName: Full=Uncharacterized protein {ECO:0000313|EMBL:KGN50030.1};	--	GO:0016021,integral component of membrane; GO:0005886,plasma membrane; GO:0015171,amino acid transmembrane transporter activity; GO:0003333,amino acid transmembrane transport	--
Lac01g002350	0.63	0.32	0.15	9.26	4.66	2.08	25	12	6	454	270	87	14.828	3.89	1.87996e-07	7.28819e-06	up	K14292 trimethylguanosine synthase [EC:2.1.1.-] | (RefSeq) trimethylguanosine synthase (A)	heavy metal-associated isoprenylated plant protein 35-like [Cucurbita maxima]	RecName: Full=Protein SODIUM POTASSIUM ROOT DEFECTIVE 1 {ECO:0000303|PubMed:21193571}; Short=NaKR1 {ECO:0000303|PubMed:21193571}; AltName: Full=Heavy metal-associated plant protein 2 {ECO:0000303|PubMed:23368984}; Short=AtHPP02 {ECO:0000303|PubMed:23368984}; AltName: Full=Nuclear-enriched phloem companion cell gene 6 {ECO:0000303|PubMed:18354040}; Short=NPCC6 {ECO:0000303|PubMed:18354040};	SubName: Full=Uncharacterized protein {ECO:0000313|EMBL:KGN43698.1};	Copper chaperone	GO:0005737,cytoplasm; GO:0005783,endoplasmic reticulum; GO:0005634,nucleus; GO:0046872,metal ion binding; GO:0046914,transition metal ion binding; GO:0046916,cellular transition metal ion homeostasis; GO:0009908,flower development; GO:0030001,metal ion transport; GO:0010233,phloem transport; GO:0010015,root morphogenesis; GO:0055078,sodium ion homeostasis	--
Lac01g002450	3.2	3.61	4.04	1.95	1.28	1.5	192	205	253	145	113	95	0.441	-1.181	0.000107433	0.00162685	down	K19825 2-alkenal reductase (NADP+) [EC:1.3.1.102] | (RefSeq) 2-alkenal reductase (NADP(+)-dependent) (A)	2-alkenal reductase (NADP(+)-dependent)-like isoform X2 [Momordica charantia]	RecName: Full=2-alkenal reductase (NADP(+)-dependent); EC=1.3.1.102 {ECO:0000269|PubMed:17945329, ECO:0000269|Ref.3, ECO:0000269|Ref.4}; AltName: Full=Alkenal double bound reductase; AltName: Full=Allylic alcohol dehydrogenase 1 {ECO:0000303|PubMed:11117876}; Short=allyl-ADH1 {ECO:0000303|PubMed:11117876}; AltName: Full=Flavin-free double bond reductase {ECO:0000303|Ref.4}; Short=NtDBR; AltName: …	SubName: Full=2-alkenal reductase (NADP(+)-dependent)-like {ECO:0000313|RefSeq:XP_008455238.1};	Predicted NAD-dependent oxidoreductase	GO:0016491,oxidoreductase activity	N-terminal domain of oxidoreductase
Lac01g002680	9.8	8.4	8.43	20.75	24.15	10.84	1318	1068	1183	3457	4757	1543	2.122	1.086	0.00179178	0.0153745	up	K17800 LETM1 and EF-hand domain-containing protein 1, mitochondrial | (RefSeq) mitochondrial proton/calcium exchanger protein-like (A)	mitochondrial proton/calcium exchanger protein-like [Cucurbita maxima]	--	SubName: Full=LETM1 and EF-hand domain-containing protein 1 {ECO:0000313|EMBL:EOY04566.1};	Ca2+-binding transmembrane protein LETM1/MRS7	GO:0016021,integral component of membrane; GO:0005739,mitochondrion; GO:0005509,calcium ion binding; GO:0043022,ribosome binding	EF-hand domain
Lac01g002820	5.98	4.17	3.67	10.43	13.58	16.65	534	352	342	1153	1776	1573	2.959	1.565	2.40631e-07	8.96756e-06	up	K11548 kinetochore protein Nuf2 | (RefSeq) probable kinetochore protein NUF2 (A)	probable kinetochore protein NUF2 [Cucurbita pepo subsp. pepo]	--	SubName: Full=probable kinetochore protein NUF2 {ECO:0000313|RefSeq:XP_008465693.1, ECO:0000313|RefSeq:XP_008465694.1, ECO:0000313|RefSeq:XP_008465695.1};	Centromere-associated protein NUF2	GO:0000775,chromosome, centromeric region; GO:0000278,mitotic cell cycle	--
Lac01g002960	3.73	4.03	4.92	1.59	1.89	1.69	142	145	195	75	105	68	0.412	-1.279	1.12861e-05	0.000249675	down	--	uncharacterized protein LOC111455527 [Cucurbita moschata]	--	SubName: Full=uncharacterized protein LOC103490393 {ECO:0000313|RefSeq:XP_008448106.1};	--	--	Arabidopsis protein of unknown function
Lac01g003110	9.29	12.93	9.79	30.44	31.38	22.45	911	1197	1000	3695	4503	2328	2.665	1.414	3.41375e-08	1.65328e-06	up	K13429 chitin elicitor receptor kinase 1 | (RefSeq) chitin elicitor receptor kinase 1-like isoform X1 (A)	cytochrome b561 and DOMON domain-containing protein At2g04850 [Cucurbita moschata]	RecName: Full=Cytochrome b561 and DOMON domain-containing protein At2g04850; AltName: Full=Protein b561A.tha7; Flags: Precursor;	SubName: Full=cytochrome b561 and DOMON domain-containing protein At2g04850 {ECO:0000313|RefSeq:XP_008462101.1};	Predicted membrane protein, contains DoH and Cytochrome b-561/ferric reductase transmembrane domains	GO:0016021,integral component of membrane; GO:0046872,metal ion binding; GO:0055114,oxidation-reduction process	Eukaryotic cytochrome b561
Lac01g003180	25.4	22.05	21.8	9.64	9.73	14.86	417	342	373	196	234	258	0.497	-1.009	0.00025974	0.00334043	down	--	hypothetical protein Csa_7G272125 [Cucumis sativus]	--	SubName: Full=Uncharacterized protein {ECO:0000313|EMBL:KGN44369.1};	--	--	--
Lac01g003470	7.7	9.38	8.51	3.07	3.4	5.97	610	702	703	301	395	500	0.488	-1.034	0.00134892	0.0122854	down	--	uncharacterized protein LOC111811711 isoform X2 [Cucurbita pepo subsp. pepo]	--	SubName: Full=uncharacterized protein LOC103503848 isoform X1 {ECO:0000313|RefSeq:XP_008466441.1};	--	GO:0003682,chromatin binding	SAWADEE domain
Lac01g003640	0.07	0.04	0.05	0.37	1.37	0.03	5	3	4	33	143	2	10.687	3.418	0.00724798	0.0432445	up	K06067 histone deacetylase 1/2 [EC:3.5.1.98] | (RefSeq) histone deacetylase 19-like (A)	PREDICTED: histone deacetylase 19-like [Cucumis melo]	RecName: Full=Histone deacetylase 19 {ECO:0000303|PubMed:12466527}; Short=AtHD1 {ECO:0000303|PubMed:11134508}; Short=HD; EC=3.5.1.98 {ECO:0000269|PubMed:16699543};	RecName: Full=Histone deacetylase {ECO:0000256|PIRNR:PIRNR037913, ECO:0000256|SAAS:SAAS00894283}; EC=3.5.1.98 {ECO:0000256|PIRNR:PIRNR037913, ECO:0000256|SAAS:SAAS00894283};	Histone deacetylase complex, catalytic component RPD3	GO:0000118,histone deacetylase complex; GO:0005634,nucleus; GO:0004407,histone deacetylase activity; GO:0032041,NAD-dependent histone deacetylase activity (H3-K14 specific); GO:0009294,DNA mediated transformation; GO:0016573,histone acetylation; GO:0009861,jasmonic acid and ethylene-dependent systemic resistance; GO:0045892,negative regulation of transcription, DNA-templated; GO:0009405,pathogene…	Histone deacetylase domain
Lac01g003700	9.22	6.99	9.81	0.7	0.73	3.21	486	348	539	46	56	179	0.178	-2.491	6.12782e-05	0.00102622	down	K03283 heat shock 70kDa protein 1/2/6/8 | (RefSeq) heat shock cognate 70 kDa protein 2-like isoform X1 (A)	uncharacterized protein LOC111007744 [Momordica charantia]	--	SubName: Full=uncharacterized protein LOC103492553 {ECO:0000313|RefSeq:XP_008451176.1};	--	--	C1 domain
Lac01g003730	0.24	0.28	0.81	11.52	34.42	32.56	22	25	78	1325	4681	3200	59.6	5.897	3.2532e-24	2.25657e-21	up	K00021 hydroxymethylglutaryl-CoA reductase (NADPH) [EC:1.1.1.34] | (RefSeq) 3-hydroxy-3-methylglutaryl-coenzyme A reductase 1-like (A)	3-hydroxy-3-methylglutaryl-coenzyme A reductase 1-like [Cucurbita maxima]	RecName: Full=3-hydroxy-3-methylglutaryl-coenzyme A reductase 1; Short=HMG-CoA reductase 1; EC=1.1.1.34;	RecName: Full=3-hydroxy-3-methylglutaryl coenzyme A reductase {ECO:0000256|RuleBase:RU361219}; Short=HMG-CoA reductase {ECO:0000256|RuleBase:RU361219}; EC=1.1.1.34 {ECO:0000256|RuleBase:RU361219};	3-hydroxy-3-methylglutaryl-CoA (HMG-CoA) reductase	GO:0005789,endoplasmic reticulum membrane; GO:0016021,integral component of membrane; GO:0031966,mitochondrial membrane; GO:0042170,plastid membrane; GO:0004420,hydroxymethylglutaryl-CoA reductase (NADPH) activity; GO:0050661,NADP binding; GO:0015936,coenzyme A metabolic process; GO:0008299,isoprenoid biosynthetic process	Hydroxymethylglutaryl-coenzyme A reductase
Lac01g003830	13.32	11.23	9.36	3.27	3.42	5.41	766	610	561	233	288	329	0.359	-1.48	1.19044e-06	3.67728e-05	down	K16290 xylem cysteine proteinase [EC:3.4.22.-] | (RefSeq) xylem cysteine proteinase 1-like (A)	PREDICTED: xylem cysteine proteinase 1-like [Cucumis melo]	RecName: Full=Cysteine protease XCP1 {ECO:0000305}; EC=3.4.22.-; AltName: Full=Xylem cysteine peptidase 1 {ECO:0000303|PubMed:10889267}; Short=AtXCP1 {ECO:0000303|PubMed:10889267}; Flags: Precursor;	SubName: Full=xylem cysteine proteinase 1-like {ECO:0000313|RefSeq:XP_008451198.1};	Cysteine proteinase Cathepsin L	GO:0005615,extracellular space; GO:0005764,lysosome; GO:0005634,nucleus; GO:0000325,plant-type vacuole; GO:0005886,plasma membrane; GO:0004197,cysteine-type endopeptidase activity; GO:0010623,programmed cell death involved in cell development; GO:0051603,proteolysis involved in cellular protein catabolic process	Papain family cysteine protease
Lac01g004170	13.77	22.6	16.5	5.37	4.91	5.76	418	648	522	202	218	185	0.306	-1.708	1.7272e-09	1.15701e-07	down	--	uncharacterized protein LOC111468352 [Cucurbita maxima]	--	SubName: Full=uncharacterized protein LOC103495667 {ECO:0000313|RefSeq:XP_008455515.1};	--	--	--
Lac01g004200	69.73	52.66	48.02	210.07	265.77	83.4	4840	3453	3474	18059	27008	6123	3.33	1.735	9.08933e-05	0.00141834	up	K19519 transforming growth factor-beta-induced protein | (RefSeq) fasciclin-like arabinogalactan protein 12 (A)	PREDICTED: fasciclin-like arabinogalactan protein 7 [Cucumis sativus]	RecName: Full=Fasciclin-like arabinogalactan protein 7; Flags: Precursor;	SubName: Full=Uncharacterized protein {ECO:0000313|EMBL:KGN43447.1};	--	GO:0031225,anchored component of membrane; GO:0046658,anchored component of plasma membrane; GO:0016020,membrane; GO:0005886,plasma membrane	Fasciclin domain
Lac01g004320	33.47	42.67	38.38	168.41	87.81	49.18	989	1191	1182	6162	3798	1537	2.715	1.441	0.00165983	0.0144324	up	--	--	--	--	--	--	--
Lac01g004410	0.86	0.38	0.41	2.17	3.38	7.54	24	10	12	75	138	222	7.907	2.983	7.45867e-06	0.000177416	up	--	--	--	--	--	--	--
Lac01g004420	0.05	0	0.1	0.26	2.02	1.52	1	0	2	6	55	30	24.034	4.587	0.00119414	0.0111641	up	--	uncharacterized protein LOC111007849 [Momordica charantia]	--	SubName: Full=uncharacterized protein LOC103495655 {ECO:0000313|RefSeq:XP_008455503.1};	--	GO:0005509,calcium ion binding	EF hand
Lac01g004480	19.11	27.57	22.51	3.04	2.52	14.95	1628	2219	1999	321	314	1347	0.296	-1.758	0.00663961	0.0404567	down	--	protein IQ-DOMAIN 1 [Cucurbita pepo subsp. pepo]	RecName: Full=Protein IQ-DOMAIN 1 {ECO:0000303|PubMed:15960618};	SubName: Full=uncharacterized protein LOC103495651 {ECO:0000313|RefSeq:XP_008455499.1, ECO:0000313|RefSeq:XP_008455500.1};	--	GO:0005737,cytoplasm; GO:0005874,microtubule; GO:0005634,nucleus; GO:0005516,calmodulin binding; GO:0008017,microtubule binding	IQ calmodulin-binding motif
Lac01g004490	15.9	14.31	16.47	59.71	77.55	39.89	1009	858	1089	4692	7204	2677	3.845	1.943	9.71676e-11	8.42498e-09	up	K03236 translation initiation factor 1A | (RefSeq) eukaryotic translation initiation factor 1A-like isoform X1 (A)	eukaryotic translation initiation factor 1A-like isoform X1 [Durio zibethinus]	RecName: Full=Eukaryotic translation initiation factor 1A; Short=eIF-1A; AltName: Full=Eukaryotic translation initiation factor 4C; Short=eIF-4C;	SubName: Full=Eukaryotic translation initiation factor 1A {ECO:0000313|EMBL:KHG13840.1};	Translation initiation factor 1A (eIF-1A)	GO:0003743,translation initiation factor activity	Translation initiation factor 1A / IF-1
Lac01g004710	6.85	5.89	8.11	4.03	2.55	3.74	582	473	718	424	317	336	0.5	-1	0.000430857	0.00501881	down	K15613 homeobox protein Meis1 | (RefSeq) homeobox protein SBH1-like (A)	homeobox protein SBH1-like [Momordica charantia]	RecName: Full=Homeobox protein SBH1;	SubName: Full=Uncharacterized protein {ECO:0000313|EMBL:KGN43492.1};	Transcription factor MEIS1 and related HOX domain proteins	GO:0005634,nucleus; GO:0043565,sequence-specific DNA binding; GO:0006355,regulation of transcription, DNA-templated; GO:0006351,transcription, DNA-templated	Homeodomain
Lac01g004880	17.08	28.68	23.88	5.02	8.05	9.09	1445	2292	2105	526	997	813	0.32	-1.642	4.1607e-07	1.47612e-05	down	K10528 hydroperoxide lyase [EC:4.1.2.-] | (RefSeq) fatty acid hydroperoxide lyase, chloroplastic (A)	13-hydroperoxide lyase [Citrullus lanatus]	RecName: Full=Fatty acid hydroperoxide lyase, chloroplastic {ECO:0000303|PubMed:10859201}; Short=LeHPL {ECO:0000303|PubMed:10859201}; EC=4.2.99.- {ECO:0000305}; AltName: Full=Cytochrome P450 74B {ECO:0000305};	SubName: Full=13-hydroperoxide lyase {ECO:0000313|EMBL:AAU12570.1};	--	GO:0009941,chloroplast envelope; GO:0009707,chloroplast outer membrane; GO:0016021,integral component of membrane; GO:0020037,heme binding; GO:0005506,iron ion binding; GO:0016829,lyase activity; GO:0004497,monooxygenase activity; GO:0016705,oxidoreductase activity, acting on paired donors, with incorporation or reduction of molecular oxygen; GO:0006952,defense response; GO:0031408,oxylipin biosy…	Cytochrome P450
Lac01g004910	0.07	0.16	0	3.69	13.86	2.61	8	18	0	535	2372	323	88.303	6.464	8.71495e-11	7.68023e-09	up	K10891 fanconi anemia group D2 protein | (RefSeq) Fanconi anemia group D2 protein homolog (A)	PREDICTED: cellulose synthase-like protein B4 [Cucumis melo]	RecName: Full=Cellulose synthase-like protein B4; Short=AtCslB4; EC=2.4.1.-;	SubName: Full=cellulose synthase-like protein B4 {ECO:0000313|RefSeq:XP_008455453.1};	--	GO:0005794,Golgi apparatus; GO:0000139,Golgi membrane; GO:0016021,integral component of membrane; GO:0005886,plasma membrane; GO:0016760,cellulose synthase (UDP-forming) activity; GO:0016759,cellulose synthase activity; GO:0071555,cell wall organization; GO:0030244,cellulose biosynthetic process; GO:0009833,plant-type primary cell wall biogenesis	Glycosyl transferase family group 2
Lac01g005030	0.12	0.06	0.14	0.33	1.46	0.54	10	5	12	34	180	48	7.378	2.883	0.000295168	0.00369656	up	K09422 transcription factor MYB, plant | (RefSeq) transcription factor MYB86 (A)	PREDICTED: transcription factor MYB86 [Cucumis melo]	RecName: Full=Transcription factor MYB101 {ECO:0000303|PubMed:11597504}; AltName: Full=Myb-related protein 101 {ECO:0000303|PubMed:11597504}; Short=AtM1 {ECO:0000303|PubMed:11597504}; Short=AtMYB101 {ECO:0000303|PubMed:11597504}; AltName: Full=Protein ABNORMAL SHOOT 7 {ECO:0000303|PubMed:25268707};	SubName: Full=transcription factor MYB86 {ECO:0000313|RefSeq:XP_008455547.1};	Transcription factor, Myb superfamily	GO:0005634,nucleus; GO:0090406,pollen tube; GO:0003700,DNA-binding transcription factor activity; GO:0000981,DNA-binding transcription factor activity, RNA polymerase II-specific; GO:0043565,sequence-specific DNA binding; GO:0001135,RNA polymerase II transcription regulator recruiting activity; GO:0044212,transcription regulatory region DNA binding; GO:0009740,gibberellic acid mediated signaling …	SLIDE
Lac01g005120	0.17	0.11	0.2	0.51	0.4	0.54	13	8	16	48	44	43	2.992	1.581	0.00567415	0.0361729	up	K03327 multidrug resistance protein, MATE family | (RefSeq) protein DETOXIFICATION 40-like (A)	protein DETOXIFICATION 40-like isoform X2 [Cucurbita moschata]	RecName: Full=Protein DETOXIFICATION 40 {ECO:0000303|PubMed:11739388}; Short=AtDTX40 {ECO:0000303|PubMed:11739388}; AltName: Full=Multidrug and toxic compound extrusion protein 40 {ECO:0000305}; Short=MATE protein 40 {ECO:0000305};	RecName: Full=Protein DETOXIFICATION {ECO:0000256|RuleBase:RU004914}; AltName: Full=Multidrug and toxic compound extrusion protein {ECO:0000256|RuleBase:RU004914};	Uncharacterized membrane protein, predicted efflux pump	GO:0016021,integral component of membrane; GO:0005774,vacuolar membrane; GO:0005773,vacuole; GO:0015297,antiporter activity; GO:0015238,drug transmembrane transporter activity; GO:0006855,drug transmembrane transport	MatE
Lac01g005130	8.19	7.2	5.65	52.3	52.42	12.83	389	323	280	3078	3647	645	5.681	2.506	2.52415e-06	7.03066e-05	up	K03327 multidrug resistance protein, MATE family | (RefSeq) protein DETOXIFICATION 40-like (A)	hypothetical protein B456_009G178100 [Gossypium raimondii]	RecName: Full=Protein DETOXIFICATION 40 {ECO:0000303|PubMed:11739388}; Short=AtDTX40 {ECO:0000303|PubMed:11739388}; AltName: Full=Multidrug and toxic compound extrusion protein 40 {ECO:0000305}; Short=MATE protein 40 {ECO:0000305};	SubName: Full=Uncharacterized protein {ECO:0000313|EMBL:KJB57729.1};	Uncharacterized membrane protein, predicted efflux pump	GO:0016021,integral component of membrane; GO:0005774,vacuolar membrane; GO:0005773,vacuole; GO:0015297,antiporter activity; GO:0015238,drug transmembrane transporter activity; GO:0006855,drug transmembrane transport	MatE
Lac01g005230	3.87	5.1	4.42	21.62	13.11	12.95	126	157	150	872	625	446	3.61	1.852	2.37273e-08	1.18378e-06	up	--	PREDICTED: uncharacterized protein LOC103495585 [Cucumis melo]	RecName: Full=Vascular-related unknown protein 1 {ECO:0000303|PubMed:24567189};	SubName: Full=uncharacterized protein LOC103495585 {ECO:0000313|RefSeq:XP_008455422.1};	--	GO:0005829,cytosol; GO:0005634,nucleus; GO:0010089,xylem development	--
Lac01g005310	1.93	1.58	0.97	9.61	9.2	1.58	44	34	23	271	307	38	4.633	2.212	0.00249079	0.0198295	up	K19939 Rab effector Noc2 | (RefSeq) POPTRDRAFT_568988; hypothetical protein (A)	hypothetical protein Csa_7G044810 [Cucumis sativus]	RecName: Full=B-box domain protein 30 {ECO:0000303|PubMed:19920209}; Short=AtBBX30 {ECO:0000303|PubMed:19920209}; AltName: Full=Microprotein 1A {ECO:0000303|PubMed:27015278};	SubName: Full=Uncharacterized protein {ECO:0000313|EMBL:KGN43541.1};	--	GO:0005634,nucleus; GO:0030674,protein binding, bridging; GO:0008270,zinc ion binding; GO:0007623,circadian rhythm; GO:0009909,regulation of flower development	B-box zinc finger
Lac01g005360	0.59	1	0.62	1.38	3.18	2.65	20	32	22	58	158	95	3.291	1.719	0.00142686	0.0128861	up	K04733 interleukin-1 receptor-associated kinase 4 [EC:2.7.11.1] | (RefSeq) cysteine-rich receptor-like protein kinase 25 (A)	cysteine-rich repeat secretory protein 38-like [Cucurbita maxima]	RecName: Full=Cysteine-rich repeat secretory protein 38; Flags: Precursor;	SubName: Full=Uncharacterized protein {ECO:0000313|EMBL:KGN43545.1};	--	GO:0005618,cell wall; GO:0005576,extracellular region; GO:0005773,vacuole; GO:0009737,response to abscisic acid	Salt stress response/antifungal
Lac01g005450	0	0.05	0.1	0.57	2.51	2	0	1	2	14	73	42	33.917	5.084	5.77882e-05	0.000979211	up	--	uncharacterized protein LOC111007936 [Momordica charantia]	--	SubName: Full=uncharacterized protein LOC103495564 {ECO:0000313|RefSeq:XP_008455392.1};	--	--	--
Lac01g005480	5.18	4.87	6.38	1.59	2.25	3	536	476	688	204	341	328	0.419	-1.255	4.1431e-05	0.000742408	down	K03063 26S proteasome regulatory subunit T3 | (RefSeq) 26S protease regulatory subunit 6B homolog (A)	PREDICTED: BTB/POZ domain-containing protein At3g22104 isoform X1 [Cucumis melo]	RecName: Full=BTB/POZ domain-containing protein At3g22104;	SubName: Full=BTB/POZ domain-containing protein At3g22104 isoform X1 {ECO:0000313|RefSeq:XP_008455385.1, ECO:0000313|RefSeq:XP_008455387.1, ECO:0000313|RefSeq:XP_008455388.1};	--	GO:0016567,protein ubiquitination	NPH3 family
Lac01g005550	12.05	10.02	10.31	35.46	26.48	15.44	3039	2387	2711	11077	9779	4120	2.427	1.279	0.000244598	0.00318378	up	K17550 protein phosphatase 1 regulatory subunit 7 | (RefSeq) uncharacterized protein LOC110629228 (A)	uncharacterized protein LOC111007516 isoform X1 [Momordica charantia]	RecName: Full=Dynein light chain 1, axonemal; Short=DNAL1 {ECO:0000305}; AltName: Full=Flagellar outer arm dynein light chain 1; AltName: Full=ODA-LC protein LC1 {ECO:0000305};	SubName: Full=Uncharacterized protein {ECO:0000313|EMBL:KGN43565.1};	Protein phosphatase 1, regulatory subunit, and related proteins	GO:0005874,microtubule; GO:0031514,motile cilium; GO:0036157,outer dynein arm; GO:0003774,motor activity	Leucine Rich repeat
Lac01g005740	2.2	2.57	2.85	18.06	4.92	7.19	78	86	105	791	255	269	4.024	2.009	0.000214082	0.00285925	up	--	hypothetical protein Csa_7G046680 [Cucumis sativus]	--	SubName: Full=Uncharacterized protein {ECO:0000313|EMBL:KGN43580.1};	--	--	Wound-induced protein
Lac01g005780	38.49	42.85	37.81	17.25	16.21	23.68	3655	3844	3742	2029	2253	2378	0.483	-1.05	9.75323e-07	3.10702e-05	down	K17871 NADH:ubiquinone reductase (non-electrogenic) [EC:1.6.5.9] | (RefSeq) external alternative NAD(P)H-ubiquinone oxidoreductase B1, mitochondrial-like (A)	external alternative NAD(P)H-ubiquinone oxidoreductase B1, mitochondrial-like [Cucurbita moschata]	RecName: Full=External alternative NAD(P)H-ubiquinone oxidoreductase B1, mitochondrial; EC=1.6.5.9; AltName: Full=External alternative NADH dehydrogenase NDB1; AltName: Full=NADH:ubiquinone reductase (non-electrogenic) NDB1; Flags: Precursor;	SubName: Full=Uncharacterized protein {ECO:0000313|EMBL:KGN43583.1};	NADH-dehydrogenase (ubiquinone)	GO:0005743,mitochondrial inner membrane; GO:0005758,mitochondrial intermembrane space; GO:0005777,peroxisome; GO:0005509,calcium ion binding; GO:0016491,oxidoreductase activity; GO:0055114,oxidation-reduction process	EF-hand domain pair
Lac01g005950	185.16	181.15	162.75	42.54	45.08	98.83	7110	6571	6514	2023	2534	4014	0.354	-1.5	4.06938e-05	0.000732251	down	K08902 photosystem II Psb27 protein | (RefSeq) photosystem II repair protein PSB27-H1, chloroplastic-like (A)	photosystem II repair protein PSB27-H1, chloroplastic-like [Cucurbita moschata]	RecName: Full=Photosystem II repair protein PSB27-H1, chloroplastic; Short=Psb27-H1; AltName: Full=Thylakoid lumenal protein PSB27-H1; Flags: Precursor;	SubName: Full=photosystem II repair protein PSB27-H1, chloroplastic {ECO:0000313|RefSeq:XP_008455335.1};	--	GO:0009507,chloroplast; GO:0009534,chloroplast thylakoid; GO:0009543,chloroplast thylakoid lumen; GO:0009535,chloroplast thylakoid membrane; GO:0009579,thylakoid; GO:0071484,cellular response to light intensity; GO:0010207,photosystem II assembly; GO:0010206,photosystem II repair	Photosystem II Pbs27
Lac01g006030	75.13	83.09	49.03	1.14	1.73	12.87	4162	4348	2831	78	140	754	0.075	-3.73	2.52137e-06	7.03066e-05	down	K20628 expansin | (RefSeq) expansin-B3-like (A)	expansin-B3-like [Cucurbita maxima]	RecName: Full=Expansin-B17; AltName: Full=Beta-expansin-17; AltName: Full=OsEXPB17; AltName: Full=OsaEXPb1.13; Flags: Precursor;	SubName: Full=Uncharacterized protein {ECO:0000313|EMBL:KGN43607.1};	--	GO:0005618,cell wall; GO:0005576,extracellular region; GO:0016020,membrane; GO:0009506,plasmodesma; GO:0071555,cell wall organization; GO:0019953,sexual reproduction; GO:0006949,syncytium formation	Pollen allergen
Lac01g006050	13.5	12.86	13.81	5.57	3.47	2.91	548	493	584	280	206	125	0.302	-1.727	1.54753e-07	6.20831e-06	down	K13459 disease resistance protein RPS2 | (RefSeq) disease resistance protein RPS5-like (A)	disease resistance protein RPS5-like [Momordica charantia]	--	SubName: Full=Uncharacterized protein {ECO:0000313|EMBL:KGN44289.1};	--	GO:0043531,ADP binding; GO:0006952,defense response	AAA ATPase domain
Lac01g006060	14	13.1	16.36	6.14	3.41	3.46	1009	892	1229	548	360	264	0.304	-1.718	1.28238e-07	5.23246e-06	down	K13459 disease resistance protein RPS2 | (RefSeq) probable disease resistance protein At4g27220 (A)	probable disease resistance protein At4g27220 [Momordica charantia]	--	SubName: Full=Uncharacterized protein {ECO:0000313|EMBL:KGN44289.1};	--	GO:0043531,ADP binding; GO:0006952,defense response	--
Lac01g006070	10.26	8.17	9.07	3.26	1.18	3.7	89	67	82	35	15	34	0.297	-1.754	0.0017262	0.014907	down	--	--	--	--	--	--	--
Lac01g006130	0	0	0	1.17	1.95	0.21	0	0	0	33	65	5	139.183	7.121	8.13507e-05	0.00129385	up	--	uncharacterized protein LOC111011237 [Momordica charantia]	--	SubName: Full=uncharacterized protein LOC108984867 {ECO:0000313|RefSeq:XP_018812495.1};	--	--	Reverse transcriptase-like
Lac01g006380	391.32	499.15	450.92	32.48	45.43	233.93	9037	10889	10854	929	1536	5714	0.232	-2.11	0.0016064	0.0140645	down	K13415 protein brassinosteroid insensitive 1 [EC:2.7.10.1 2.7.11.1] | (RefSeq) uncharacterized LOC103401427 (A)	squamosa promoter-binding protein 1-like [Cucurbita maxima]	RecName: Full=Squamosa promoter-binding-like protein 4;	SubName: Full=squamosa promoter-binding protein 1-like {ECO:0000313|RefSeq:XP_018814874.1};	--	GO:0005737,cytoplasm; GO:0005634,nucleus; GO:0003677,DNA binding; GO:0003700,DNA-binding transcription factor activity; GO:0046872,metal ion binding; GO:0009908,flower development; GO:0006355,regulation of transcription, DNA-templated; GO:0010321,regulation of vegetative phase change; GO:0006351,transcription, DNA-templated	SBP domain
Lac01g006410	14.52	11.07	12.52	24.8	36.67	20.49	760	547	683	1607	2809	1134	2.176	1.122	0.000186006	0.00257215	up	K23047 E3 ubiquitin-protein ligase UNKL [EC:2.3.2.27] | (RefSeq) zinc finger CCCH domain-containing protein 2-like (A)	zinc finger CCCH domain-containing protein 2-like [Cucurbita pepo subsp. pepo]	RecName: Full=Zinc finger CCCH domain-containing protein 2; Short=AtC3H2; AltName: Full=Protein SOMNUS; Short=SOM;	SubName: Full=Uncharacterized protein {ECO:0000313|EMBL:KGN43643.1};	CCCH-type Zn-finger protein	GO:0005634,nucleus; GO:0003677,DNA binding; GO:0003700,DNA-binding transcription factor activity; GO:0046872,metal ion binding; GO:0010187,negative regulation of seed germination; GO:0006355,regulation of transcription, DNA-templated; GO:0006351,transcription, DNA-templated	CCCH-type zinc finger
Lac01g006470	34.31	30.09	34.98	142.99	79.12	69.7	1003	831	1066	5177	3386	2155	2.981	1.576	3.66833e-06	9.81096e-05	up	K07904 Ras-related protein Rab-11A | (RefSeq) ras-related protein Rab11D (A)	PREDICTED: ras-related protein Rab11D [Cucumis sativus]	RecName: Full=Ras-related protein Rab11D;	SubName: Full=Small GTP-binding protein {ECO:0000313|EMBL:KGN43636.1};	GTPase Rab11/YPT3, small G protein superfamily	GO:0005886,plasma membrane; GO:0005525,GTP binding; GO:0003924,GTPase activity	Gtr1/RagA G protein conserved region
Lac01g006520	10.35	7.43	6.93	2.42	2.23	4.25	152	103	106	44	48	66	0.361	-1.471	0.000675567	0.0071525	down	K17964 leucine-rich PPR motif-containing protein, mitochondrial | (RefSeq) pentatricopeptide repeat-containing protein At1g63130, mitochondrial-like (A)	putative pentatricopeptide repeat-containing protein At4g17915 [Momordica charantia]	RecName: Full=Putative pentatricopeptide repeat-containing protein At4g17915;	SubName: Full=putative pentatricopeptide repeat-containing protein At4g17915 {ECO:0000313|RefSeq:XP_008442168.1, ECO:0000313|RefSeq:XP_008442169.1, ECO:0000313|RefSeq:XP_008442170.1};	FOG: PPR repeat	GO:0043231,intracellular membrane-bounded organelle; GO:0004519,endonuclease activity; GO:0003723,RNA binding; GO:0009451,RNA modification	PPR repeat family
Lac01g007010	3.38	4.05	5.19	0.59	0.93	1.56	158	179	253	34	64	77	0.244	-2.032	7.25433e-06	0.00017313	down	K18045 tyrosine-protein phosphatase SIW14 [EC:3.1.3.48] | (RefSeq) probable tyrosine-protein phosphatase At1g05000 (A)	probable tyrosine-protein phosphatase At1g05000 [Cucurbita moschata]	RecName: Full=Probable tyrosine-protein phosphatase DSP4 {ECO:0000305}; EC=3.1.3.48 {ECO:0000255|PROSITE-ProRule:PRU10044}; AltName: Full=Protein PLANT AND FUNGI ATYPICAL DUAL-SPECIFICITY PHOSPHATASE 4 {ECO:0000303|PubMed:21409566}; Short=AtPFA-DSP4 {ECO:0000303|PubMed:21409566};	SubName: Full=probable tyrosine-protein phosphatase At1g05000 isoform X2 {ECO:0000313|RefSeq:XP_008449485.1};	Predicted protein tyrosine phosphatase	GO:0005737,cytoplasm; GO:0004725,protein tyrosine phosphatase activity; GO:0006952,defense response; GO:1900424,regulation of defense response to bacterium	Tyrosine phosphatase family
Lac01g007050	7.15	5.31	5.05	1	1.99	3.55	852	598	628	148	348	448	0.374	-1.417	0.00253308	0.020114	down	K10691 E3 ubiquitin-protein ligase UBR4 [EC:2.3.2.27] | (RefSeq) LOC109762802; auxin transport protein BIG (A)	gdsl esterase/lipase [Quercus suber]	RecName: Full=GDSL esterase/lipase At2g42990; EC=3.1.1.-; AltName: Full=Extracellular lipase At2g42990; Flags: Precursor;	SubName: Full=GDSL esterase/lipase At2g42990-like {ECO:0000313|RefSeq:XP_008449490.1};	--	GO:0005576,extracellular region; GO:0016788,hydrolase activity, acting on ester bonds; GO:0016042,lipid catabolic process	--
Lac01g007120	0.53	0.66	0.55	1.32	2.07	1.05	24	28	26	74	137	50	2.592	1.374	0.00533495	0.0346352	up	--	uncharacterized protein LOC111022403 [Momordica charantia]	--	SubName: Full=Uncharacterized protein {ECO:0000313|EnsemblPlants:TRIAE_CS42_7BS_TGACv1_593350_AA1950740.1};	--	GO:0003676,nucleic acid binding	Reverse transcriptase-like
Lac01g007150	0.04	0.04	0.07	2.28	2.43	1.62	2	2	4	157	198	95	44.543	5.477	7.55658e-16	1.82572e-13	up	K16573 gamma-tubulin complex component 6 | (RefSeq) uncharacterized LOC103722329 (A)	protein trichome birefringence-like 43 [Cucurbita maxima]	RecName: Full=Protein trichome birefringence-like 43;	SubName: Full=protein trichome birefringence-like 43 {ECO:0000313|RefSeq:XP_008449501.1};	--	GO:0005794,Golgi apparatus; GO:0016021,integral component of membrane; GO:0016413,O-acetyltransferase activity; GO:0071554,cell wall organization or biogenesis	PMR5 N terminal Domain
Lac01g007220	11.17	7.79	12.67	0.75	0.57	3.38	466	307	551	39	35	149	0.148	-2.754	4.14896e-05	0.000742827	down	K17279 receptor expression-enhancing protein 5/6 | (RefSeq) HVA22-like protein e (A)	HVA22-like protein e [Cucurbita maxima]	RecName: Full=HVA22-like protein f; Short=AtHVA22f;	RecName: Full=HVA22-like protein {ECO:0000256|RuleBase:RU362006};	--	GO:0016021,integral component of membrane	TB2/DP1, HVA22 family
Lac01g007320	7.49	2.4	7.26	45.53	3.84	24.93	687	208	694	5174	516	2419	4.405	2.139	0.00550422	0.0354151	up	K08235 xyloglucan:xyloglucosyl transferase [EC:2.4.1.207] | (RefSeq) xyloglucan endotransglucosylase/hydrolase 2-like (A)	xyloglucan endotransglucosylase/hydrolase 2-like [Cucurbita moschata]	RecName: Full=Xyloglucan endotransglucosylase/hydrolase 2 {ECO:0000250|UniProtKB:Q38857}; EC=2.4.1.207 {ECO:0000250|UniProtKB:Q38857}; AltName: Full=Brassinosteroid-regulated protein BRU1 {ECO:0000303|PubMed:8115544}; Flags: Precursor;	RecName: Full=Xyloglucan endotransglucosylase/hydrolase {ECO:0000256|RuleBase:RU361120}; EC=2.4.1.207 {ECO:0000256|RuleBase:RU361120};	--	GO:0048046,apoplast; GO:0005618,cell wall; GO:0004553,hydrolase activity, hydrolyzing O-glycosyl compounds; GO:0016762,xyloglucan:xyloglucosyl transferase activity; GO:0042546,cell wall biogenesis; GO:0010411,xyloglucan metabolic process	Xyloglucan endo-transglycosylase (XET) C-terminus
Lac01g007400	13.24	14.28	12.42	0.69	0.39	6.74	2787	2838	2724	179	121	1499	0.194	-2.363	0.0065528	0.0400147	down	K22832 1,3-beta-glucanosyltransferase GAS1 [EC:2.4.1.-] | (RefSeq) glucan endo-1,3-beta-glucosidase 3 (A)	major pollen allergen Ole e 10-like [Cucurbita moschata]	RecName: Full=Glucan endo-1,3-beta-glucosidase 1; EC=3.2.1.39; AltName: Full=(1->3)-beta-glucan endohydrolase 1; Short=(1->3)-beta-glucanase 1; AltName: Full=Beta-1,3-endoglucanase 1; Short=Beta-1,3-glucanase 1; Flags: Precursor;	SubName: Full=glucan endo-1,3-beta-glucosidase 3-like {ECO:0000313|RefSeq:XP_016900361.1, ECO:0000313|RefSeq:XP_016900362.1, ECO:0000313|RefSeq:XP_016900363.1};	--	GO:0046658,anchored component of plasma membrane; GO:0042973,glucan endo-1,3-beta-D-glucosidase activity; GO:0004553,hydrolase activity, hydrolyzing O-glycosyl compounds; GO:0030247,polysaccharide binding; GO:0005975,carbohydrate metabolic process; GO:0006952,defense response	--
Lac01g007860	0	0	0	0.57	0.65	0.52	0	0	0	57	77	44	255.777	7.999	4.51453e-09	2.70991e-07	up	K08202 MFS transporter, OCT family, solute carrier family 22 (organic cation transporter), member 4/5 | (RefSeq) organic cation/carnitine transporter 3-like (A)	Major facilitator, sugar transporter-like [Trema orientalis]	RecName: Full=Organic cation/carnitine transporter 3; Short=AtOCT3;	SubName: Full=Organic cation transporter-related family protein {ECO:0000313|EMBL:EEF01253.2};	Synaptic vesicle transporter SVOP and related transporters (major facilitator superfamily)	GO:0016021,integral component of membrane; GO:0009705,plant-type vacuole membrane; GO:0005524,ATP binding; GO:0008514,organic anion transmembrane transporter activity; GO:0070417,cellular response to cold	Major Facilitator Superfamily
Lac01g007870	11.73	13.67	15.53	41.86	26.74	19.99	1021	1124	1409	4512	3407	1840	2.199	1.137	0.00078846	0.00808501	up	--	UV-stimulated scaffold protein A homolog [Momordica charantia]	RecName: Full=UV-stimulated scaffold protein A homolog;	SubName: Full=UV-stimulated scaffold protein A homolog {ECO:0000313|RefSeq:XP_008459991.1};	Uncharacterized conserved protein	--	Uncharacterized conserved protein (DUF2043)
Lac01g008120	189.44	150.36	259.62	38.38	29.86	102.25	14861	11142	21228	3729	3429	8484	0.286	-1.808	0.000195679	0.00267324	down	--	uncharacterized protein LOC111456344 [Cucurbita moschata]	--	SubName: Full=Uncharacterized protein {ECO:0000313|EMBL:CCB60262.1};	--	GO:0005576,extracellular region; GO:0009405,pathogenesis	Clostridium epsilon toxin ETX/Bacillus mosquitocidal toxin MTX2
Lac01g008340	2.25	2.68	1.79	0.7	0.46	1.37	135	152	112	52	40	87	0.376	-1.413	0.0058612	0.0370578	down	K04733 interleukin-1 receptor-associated kinase 4 [EC:2.7.11.1] | (RefSeq) putative receptor-like protein kinase At5g39000 isoform X1 (A)	dof zinc finger protein DOF3.7-like [Cucurbita moschata]	RecName: Full=Dof zinc finger protein DOF3.7; Short=AtDOF3.7; AltName: Full=Dof affecting germination 1; AltName: Full=RolB domain B factor a; AltName: Full=Transcription factor BBFa; Short=AtBBFa;	SubName: Full=F-box family protein {ECO:0000313|EMBL:ADN34229.1};	--	GO:0005634,nucleus; GO:0003677,DNA binding; GO:0046872,metal ion binding; GO:0006355,regulation of transcription, DNA-templated; GO:0006351,transcription, DNA-templated	Dof domain, zinc finger
Lac01g008610	1.3	1.68	2.25	2.74	5.12	3.83	55	67	99	143	316	171	2.255	1.173	0.00391147	0.0276491	up	K08343 ubiquitin-like-conjugating enzyme ATG3 | (RefSeq) autophagy-related protein 3-like (A)	Autophagy-related protein 3 [Macleaya cordata]	RecName: Full=Autophagy-related protein 3; AltName: Full=Autophagy-related E2-like conjugation enzyme ATG3; Short=AtAPG3; Short=Protein autophagy 3;	SubName: Full=Autophagy-related protein 3 {ECO:0000313|EMBL:OVA03836.1};	Protein involved in autophagocytosis during starvation	GO:0000153,cytoplasmic ubiquitin ligase complex; GO:0005829,cytosol; GO:0019776,Atg8 ligase activity; GO:0000045,autophagosome assembly; GO:0000422,autophagy of mitochondrion; GO:0044804,autophagy of nucleus; GO:0015031,protein transport	Autophagocytosis associated protein (Atg3), N-terminal domain
Lac01g008640	1.05	0.49	0.96	0	0.12	0.07	41	18	39	0	7	3	0.08	-3.648	0.000535398	0.00598371	down	K09286 EREBP-like factor | (RefSeq) dehydration-responsive element-binding protein 3-like (A)	ethylene-responsive transcription factor ERF039-like [Cucurbita moschata]	RecName: Full=Ethylene-responsive transcription factor ERF035;	SubName: Full=Uncharacterized protein {ECO:0000313|EMBL:KGN46508.1};	--	GO:0005634,nucleus; GO:0003700,DNA-binding transcription factor activity; GO:0043565,sequence-specific DNA binding; GO:0044212,transcription regulatory region DNA binding; GO:0009873,ethylene-activated signaling pathway; GO:0006351,transcription, DNA-templated	AP2 domain
Lac01g008690	121.2	104.07	106.65	47.83	34.88	77.67	4336	3517	3977	2119	1827	2939	0.486	-1.041	0.00146083	0.0131377	down	K19241 engulfment and cell motility protein 3 | (RefSeq) ELMO domain-containing protein A-like isoform X1 (A)	ELMO domain-containing protein A-like isoform X2 [Cucurbita moschata]	--	SubName: Full=ELMO/CED-12 family protein isoform 3 {ECO:0000313|EMBL:EOX96496.1}; Flags: Fragment;	Uncharacterized conserved protein	--	--
Lac01g008720	50.18	45.28	55.15	2.25	3.2	0	1641	1399	1880	91	153	0	0.037	-4.761	0.0032923	0.0243279	down	--	--	--	--	--	--	--
Lac01g008950	4.24	2.85	4.2	9.99	9.78	20.59	316	201	326	922	1067	1623	3.592	1.845	1.39363e-06	4.19708e-05	up	K12867 pre-mRNA-splicing factor SYF1 | (RefSeq) hypothetical protein (A)	PREDICTED: probable inactive purple acid phosphatase 29 [Cucumis melo]	RecName: Full=Probable inactive purple acid phosphatase 29; Flags: Precursor;	SubName: Full=probable inactive purple acid phosphatase 29 {ECO:0000313|RefSeq:XP_008459804.1};	Predicted DNA repair exonuclease SIA1	GO:0005576,extracellular region; GO:0003993,acid phosphatase activity; GO:0046872,metal ion binding	Calcineurin-like phosphoesterase superfamily domain
Lac01g009050	4.76	4.91	4.24	11.74	13.45	18.3	791	771	735	2416	3273	3217	3.147	1.654	1.35259e-12	1.77346e-10	up	K06675 structural maintenance of chromosome 4 | (RefSeq) structural maintenance of chromosomes protein 4-like (A)	PREDICTED: structural maintenance of chromosomes protein 4-like [Camelina sativa]	RecName: Full=Structural maintenance of chromosomes protein 4; Short=AtSMC4; Short=SMC protein 4; Short=SMC-4; AltName: Full=Chromosome-associated protein C; Short=AtCAP-C;	SubName: Full=Uncharacterized protein {ECO:0000313|EMBL:KGN51417.1};	Structural maintenance of chromosome protein 4 (chromosome condensation complex Condensin, subunit C)	GO:0005694,chromosome; GO:0005634,nucleus; GO:0005524,ATP binding; GO:0051301,cell division; GO:0009793,embryo development ending in seed dormancy; GO:0051321,meiotic cell cycle; GO:0007076,mitotic chromosome condensation; GO:0000070,mitotic sister chromatid segregation	SMC proteins Flexible Hinge Domain
Lac01g009080	3.51	2.72	3.14	102.14	92.84	19.76	209	153	195	7531	8092	1244	23.331	4.544	8.84251e-16	2.08946e-13	up	--	uncharacterized protein LOC111807512 [Cucurbita pepo subsp. pepo]	--	SubName: Full=Uncharacterized protein {ECO:0000313|EMBL:KGN46480.1};	--	GO:0016021,integral component of membrane	--
Lac01g009210	0.03	0.03	0.03	0.87	0.61	2.32	2	2	2	69	57	157	40.33	5.334	7.56998e-09	4.26119e-07	up	K22804 structural maintenance of chromosomes protein 6 | (RefSeq) structural maintenance of chromosomes protein 6B-like (A)	PREDICTED: uncharacterized protein LOC105793429 [Gossypium raimondii]	RecName: Full=Uncharacterized mitochondrial protein AtMg01250; AltName: Full=ORF102;	SubName: Full=Uncharacterized protein {ECO:0000313|EMBL:JAE64467.1};	FOG: Reverse transcriptase	GO:0005739,mitochondrion	Reverse transcriptase (RNA-dependent DNA polymerase)
Lac01g009320	55.36	47.33	51.9	259.79	166.65	137.22	5424	4381	5300	31524	23904	14220	3.699	1.887	3.83419e-10	2.95507e-08	up	K12133 MYB-related transcription factor LHY | (RefSeq) protein LHY-like (A)	PREDICTED: protein LHY-like isoform X1 [Cucumis melo]	RecName: Full=Protein LHY {ECO:0000303|PubMed:9657154}; AltName: Full=MYB-related transcription factor LHY {ECO:0000303|PubMed:9657154}; AltName: Full=Protein LATE ELONGATED HYPOCOTYL {ECO:0000303|PubMed:9657154};	SubName: Full=protein LHY-like isoform X1 {ECO:0000313|RefSeq:XP_008459822.1, ECO:0000313|RefSeq:XP_008459823.1, ECO:0000313|RefSeq:XP_008459824.1};	Zuotin and related molecular chaperones (DnaJ superfamily), contains DNA-binding domains	GO:0005634,nucleus; GO:0003700,DNA-binding transcription factor activity; GO:0044212,transcription regulatory region DNA binding; GO:0007623,circadian rhythm; GO:0048574,long-day photoperiodism, flowering; GO:0042754,negative regulation of circadian rhythm; GO:0043433,negative regulation of DNA-binding transcription factor activity; GO:0042752,regulation of circadian rhythm; GO:0006355,regulation…	--
Lac01g009330	38.89	40.92	29.96	153.49	133.71	85.59	680	676	546	3324	3423	1583	3.441	1.783	9.25049e-09	5.10034e-07	up	--	--	--	--	--	--	--
Lac01g009390	0.43	0.54	0.28	0.02	0	0	16	19	11	1	0	0	0.019	-5.74	0.00032788	0.0040265	down	--	--	--	--	--	--	--
Lac01g009400	62.56	67.56	47.15	25.51	24.56	23.23	3730	3805	2930	1884	2144	1465	0.418	-1.259	6.78724e-09	3.87125e-07	down	--	protein CURVATURE THYLAKOID 1B, chloroplastic [Cucurbita moschata]	RecName: Full=Protein CURVATURE THYLAKOID 1B, chloroplastic; AltName: Full=Photosystem I protein P; AltName: Full=Thylakoid membrane phosphoprotein 14 kDa; Flags: Precursor;	SubName: Full=protein CURVATURE THYLAKOID 1B, chloroplastic {ECO:0000313|RefSeq:XP_008459821.1};	--	GO:0009507,chloroplast; GO:0009941,chloroplast envelope; GO:0030093,chloroplast photosystem I; GO:0009534,chloroplast thylakoid; GO:0009535,chloroplast thylakoid membrane; GO:0016021,integral component of membrane; GO:0009295,nucleoid; GO:0009508,plastid chromosome; GO:0009579,thylakoid; GO:0003677,DNA binding; GO:0019904,protein domain specific binding; GO:0009773,photosynthetic electron transpo…	CAAD domains of cyanobacterial aminoacyl-tRNA synthetase
Lac01g009490	25.3	18.14	20.04	5.33	6.08	12.17	2289	1550	1890	597	805	1164	0.373	-1.424	0.000119013	0.00178337	down	K12741 heterogeneous nuclear ribonucleoprotein A1/A3 | (RefSeq) UBP1-associated protein 2C-like (A)	PREDICTED: RNA-binding protein 24-B [Cucumis melo]	RecName: Full=Probable RNA-binding protein ARP1; AltName: Full=ABA-regulated RNA-binding protein 1 {ECO:0000303|PubMed:23040517};	SubName: Full=RNA-binding protein 24-B {ECO:0000313|RefSeq:XP_008460001.1};	Predicted RNA-binding protein SEB4 (RRM superfamily)	GO:0005634,nucleus; GO:0003729,mRNA binding; GO:0010029,regulation of seed germination; GO:0009737,response to abscisic acid; GO:0009651,response to salt stress; GO:0009414,response to water deprivation	Unstructured region C-term to UIM in Ataxin3
Lac01g009570	0.7	0.59	0.66	0.07	0.03	0	33	26	32	4	2	0	0.052	-4.252	1.91545e-05	0.000387105	down	K18696 glycerophosphodiester phosphodiesterase [EC:3.1.4.46] | (RefSeq) Glycerophosphoryl diester phosphodiesterase (A)	SPX domain-containing protein 3 [Cucurbita pepo subsp. pepo]	RecName: Full=SPX domain-containing protein 3; AltName: Full=Protein SPX DOMAIN GENE 3; Short=AtSPX3;	SubName: Full=SPX domain-containing protein 3 {ECO:0000313|RefSeq:XP_008459739.1};	Protein involved in vacuolar polyphosphate accumulation, contains SPX domain	GO:0005783,endoplasmic reticulum; GO:0016036,cellular response to phosphate starvation; GO:0080040,positive regulation of cellular response to phosphate starvation	SPX domain
Lac01g009580	13	13.59	10.59	0.5	1	0	232	229	197	11	26	0	0.041	-4.591	9.37871e-08	3.95432e-06	down	K22736 vacuolar iron transporter family protein | (RefSeq) vacuolar fusion protein CCZ1 homolog (A)	vacuolar fusion protein CCZ1 homolog B-like isoform X1 [Momordica charantia]	RecName: Full=Vacuolar fusion protein CCZ1 homolog B {ECO:0000305};	SubName: Full=Uncharacterized protein {ECO:0000313|EMBL:KGN49614.1};	Putative myrosinase precursor	GO:0005770,late endosome; GO:0031982,vesicle; GO:0005085,guanyl-nucleotide exchange factor activity; GO:0016192,vesicle-mediated transport	--
Lac01g009590	22.33	26.43	20.72	0.24	1.61	0	152	170	147	2	16	0	0.028	-5.166	2.19435e-08	1.11189e-06	down	K22736 vacuolar iron transporter family protein | (RefSeq) vacuolar fusion protein CCZ1 homolog (A)	vacuolar fusion protein CCZ1 homolog B-like isoform X2 [Cucurbita moschata]	RecName: Full=Vacuolar fusion protein CCZ1 homolog B {ECO:0000305};	SubName: Full=Uncharacterized protein {ECO:0000313|EMBL:KGN49614.1};	Putative myrosinase precursor	GO:0005770,late endosome; GO:0031982,vesicle; GO:0005085,guanyl-nucleotide exchange factor activity; GO:0016192,vesicle-mediated transport	Fungal domain of unknown function (DUF1712)
Lac01g009600	1.21	3.09	3.09	0	0.41	0	12	29	32	0	6	0	0.059	-4.072	0.00514634	0.0337383	down	K22736 vacuolar iron transporter family protein | (RefSeq) vacuolar fusion protein CCZ1 homolog (A)	vacuolar fusion protein CCZ1 homolog B-like isoform X2 [Momordica charantia]	RecName: Full=Vacuolar fusion protein CCZ1 homolog A {ECO:0000305};	SubName: Full=uncharacterized protein LOC103502517 isoform X3 {ECO:0000313|RefSeq:XP_016903246.1};	Putative myrosinase precursor	GO:0005770,late endosome; GO:0031982,vesicle; GO:0005085,guanyl-nucleotide exchange factor activity; GO:0016192,vesicle-mediated transport	--
Lac01g009650	4.66	4.67	3.79	1.2	1.22	0.26	170	161	144	54	65	10	0.208	-2.265	0.000202085	0.00273987	down	K08248 (R)-mandelonitrile lyase [EC:4.1.2.10] | (RefSeq) (R)-mandelonitrile lyase 1-like (A)	uncharacterized protein LOC111023906 isoform X2 [Momordica charantia]	--	SubName: Full=CACTA en-spm transposon protein {ECO:0000313|EMBL:ADN34071.1};	--	--	--
Lac01g009660	7.91	5.21	5.86	0.39	1.8	0	114	71	88	7	38	0	0.118	-3.077	0.00604407	0.0378642	down	--	uncharacterized protein LOC109850174 [Asparagus officinalis]	--	--	--	--	--
Lac01g009730	6.81	5.61	5.96	45.22	95.92	43.28	239	186	218	1966	4930	1607	10.15	3.343	1.52295e-18	5.11687e-16	up	K23490 cytochrome b5 | (RefSeq) cytochrome b5 (A)	PREDICTED: cytochrome b5 [Cucumis melo]	RecName: Full=Cytochrome b5 isoform B {ECO:0000303|PubMed:19054355}; Short=AtCb5-B {ECO:0000303|PubMed:19054355}; AltName: Full=Cytochrome b5 isoform 2; AltName: Full=Cytochrome b5 isoform E {ECO:0000303|PubMed:22384013}; Short=AtCb5-E {ECO:0000303|PubMed:22384013};	SubName: Full=cytochrome b5 {ECO:0000313|RefSeq:XP_008459741.1};	Cytochrome b5	GO:0005783,endoplasmic reticulum; GO:0005789,endoplasmic reticulum membrane; GO:0016021,integral component of membrane; GO:0020037,heme binding; GO:0046872,metal ion binding; GO:0043447,alkane biosynthetic process; GO:0055114,oxidation-reduction process	--
Lac01g010010	0	0	0	1.64	1.18	1.18	0	0	0	34	29	21	122.508	6.937	7.18491e-06	0.000171854	up	--	putative WD repeat-containing C2A9.03 [Gossypium arboreum]	--	SubName: Full=Putative WD repeat-containing C2A9.03 {ECO:0000313|EMBL:KHG14898.1};	--	--	--
Lac01g010020	29.01	24.48	27.62	57.59	63.92	90.28	1199	956	1190	2948	3868	3947	2.63	1.395	3.34732e-09	2.05649e-07	up	--	PREDICTED: uncharacterized protein LOC103498772 [Cucumis melo]	--	SubName: Full=uncharacterized protein LOC103498772 {ECO:0000313|RefSeq:XP_008459730.1};	--	--	--
Lac01g010330	0.52	0.17	0.28	3.07	4.41	0.92	32	10	18	235	399	60	8.806	3.138	1.18841e-05	0.000259964	up	--	PREDICTED: uncharacterized protein LOC103497999 [Cucumis melo]	--	SubName: Full=uncharacterized protein LOC103497999 {ECO:0000313|RefSeq:XP_008458670.1};	--	--	Clostridium epsilon toxin ETX/Bacillus mosquitocidal toxin MTX2
Lac01g010400	2.13	1.47	1.87	0.03	0.07	0.4	126	82	115	2	6	25	0.089	-3.487	8.63909e-05	0.00135993	down	K13415 protein brassinosteroid insensitive 1 [EC:2.7.10.1 2.7.11.1] | (RefSeq) uncharacterized LOC103401427 (A)	PREDICTED: squamosa promoter-binding-like protein 8 [Cucumis melo]	RecName: Full=Squamosa promoter-binding-like protein 8;	SubName: Full=squamosa promoter-binding-like protein 8 {ECO:0000313|RefSeq:XP_008458127.1, ECO:0000313|RefSeq:XP_008458128.1};	--	GO:0005737,cytoplasm; GO:0005634,nucleus; GO:0003677,DNA binding; GO:0046872,metal ion binding; GO:0048653,anther development; GO:0030154,cell differentiation; GO:0009554,megasporogenesis; GO:0009556,microsporogenesis; GO:0006355,regulation of transcription, DNA-templated; GO:0006351,transcription, DNA-templated	SBP domain
Lac01g010470	0.04	0.15	0.1	5.69	3.96	12.21	1	4	3	197	162	361	76.019	6.248	1.01013e-15	2.36096e-13	up	K02921 large subunit ribosomal protein L37Ae | (RefSeq) 60S ribosomal protein L37a (A)	60S ribosomal protein L37a [Capsicum annuum]	RecName: Full=Putative 60S ribosomal protein L37a-1;	SubName: Full=60S ribosomal protein L37a {ECO:0000313|EMBL:PHT96159.1};	60S ribosomal protein L37	GO:0005829,cytosol; GO:0022625,cytosolic large ribosomal subunit; GO:0046872,metal ion binding; GO:0003735,structural constituent of ribosome; GO:0006412,translation	Ribosomal L37ae protein family
Lac01g010480	0	0	0	1.73	1.35	0.29	0	0	0	62	57	9	179.332	7.486	7.1427e-06	0.000171226	up	K11855 ubiquitin carboxyl-terminal hydrolase 36/42 [EC:3.4.19.12] | (RefSeq) ubiquitin carboxyl-terminal hydrolase 36 (A)	putative lipid-binding protein At4g00165 [Cucurbita maxima]	RecName: Full=Putative lipid-binding protein At4g00165; Flags: Precursor;	SubName: Full=Proline-rich protein DC2.15 {ECO:0000313|EMBL:KGN46569.1};	--	GO:0005576,extracellular region	Probable lipid transfer
Lac01g010490	0	0	0.07	3.17	129.83	16.41	0	0	4	218	10555	964	2181.24	11.091	1.64913e-07	6.54949e-06	up	--	hypothetical protein Csa_6G109655 [Cucumis sativus]	--	SubName: Full=Uncharacterized protein {ECO:0000313|EMBL:KGN46570.1};	--	--	--
Lac01g010730	0.17	0.19	0.41	1.8	1.84	3.02	12	13	31	162	195	232	8.752	3.13	1.23088e-09	8.64958e-08	up	K21371 crocetin glucosyltransferase [EC:2.4.1.271] | (RefSeq) crocetin glucosyltransferase, chloroplastic-like (A)	crocetin glucosyltransferase, chloroplastic-like [Cucurbita maxima]	RecName: Full=Crocetin glucosyltransferase, chloroplastic; EC=2.4.1.271; AltName: Full=UDP-glucose glucosyltransferase 1; Short=GjUGT1; AltName: Full=UDP-glycosyltransferase 75L6; Flags: Precursor;	RecName: Full=Glycosyltransferase {ECO:0000256|RuleBase:RU362057}; EC=2.4.1.- {ECO:0000256|RuleBase:RU362057};	UDP-glucuronosyl and UDP-glucosyl transferase	GO:0009507,chloroplast; GO:0016758,transferase activity, transferring hexosyl groups; GO:0008152,metabolic process	UDP-glucoronosyl and UDP-glucosyl transferase
Lac01g010740	0.96	0.94	0.99	2.42	2.27	1.61	86	80	93	269	298	153	2.206	1.141	0.000250002	0.00323648	up	no KO assigned | (RefSeq) crocetin glucosyltransferase, chloroplastic-like (A)	crocetin glucosyltransferase, chloroplastic-like [Cucurbita pepo subsp. pepo]	RecName: Full=Crocetin glucosyltransferase, chloroplastic; EC=2.4.1.271; AltName: Full=UDP-glucose glucosyltransferase 1; Short=GjUGT1; AltName: Full=UDP-glycosyltransferase 75L6; Flags: Precursor;	RecName: Full=Glycosyltransferase {ECO:0000256|RuleBase:RU362057}; EC=2.4.1.- {ECO:0000256|RuleBase:RU362057};	UDP-glucuronosyl and UDP-glucosyl transferase	GO:0009507,chloroplast; GO:0016758,transferase activity, transferring hexosyl groups; GO:0008152,metabolic process	UDP-glucoronosyl and UDP-glucosyl transferase
Lac01g010880	9.4	8.92	9.49	23.95	22.06	44.62	1080	968	1137	3407	3710	5422	3.276	1.712	7.00016e-08	3.05323e-06	up	K14767 U3 small nucleolar RNA-associated protein 3 | (RefSeq) something about silencing protein 10 (A)	something about silencing protein 10 [Cucurbita moschata]	--	SubName: Full=something about silencing protein 10 isoform X2 {ECO:0000313|RefSeq:XP_008460015.1};	Disrupter of silencing SAS10	--	Sas10/Utp3/C1D family
Lac01g010890	3.53	3.81	3.31	0.65	0.65	0	48	49	47	11	13	0	0.127	-2.981	0.00217935	0.0178592	down	K07071 uncharacterized protein | (RefSeq) epimerase family protein SDR39U1 homolog, chloroplastic-like isoform X1 (A)	epimerase family protein SDR39U1 homolog, chloroplastic-like isoform X1 [Cucurbita pepo subsp. pepo]	--	SubName: Full=uncharacterized protein LOC103502543 {ECO:0000313|RefSeq:XP_008464727.1};	FOG: Reverse transcriptase	--	zinc-binding in reverse transcriptase
Lac01g010910	0	0.15	0.09	6.38	7.13	4.82	0	3	2	172	227	111	80.264	6.327	2.23185e-15	4.89708e-13	up	K19026 spatacsin | (RefSeq) uncharacterized LOC107760795 (A)	uncharacterized protein LOC111781628 [Cucurbita pepo subsp. pepo]	--	SubName: Full=Uncharacterized protein {ECO:0000313|EMBL:CAN68838.1};	FOG: Reverse transcriptase	--	--
Lac01g010920	0.05	0.03	0.1	3.61	3.79	4.15	2	1	4	173	215	170	64.498	6.011	1.32257e-19	5.57631e-17	up	K20299 vacuolar protein sorting-associated protein 53 | (RefSeq) uncharacterized protein LOC108995769 (A)	uncharacterized protein LOC111025405 [Momordica charantia]	--	SubName: Full=Uncharacterized protein {ECO:0000313|EMBL:CAN68838.1};	FOG: Reverse transcriptase	--	Endonuclease/Exonuclease/phosphatase family
Lac01g010930	0.09	0.1	0.09	3.79	3.95	3.8	2	2	2	104	128	89	42.85	5.421	1.18994e-13	1.92385e-11	up	--	--	--	--	--	--	--
Lac01g011150	11.25	15.68	14.04	0.99	0.85	1.22	809	1065	1052	88	90	93	0.075	-3.732	7.70318e-46	2.76069e-42	down	K01206 alpha-L-fucosidase [EC:3.2.1.51] | (RefSeq) hypothetical protein (A)	GDSL esterase/lipase At4g01130 [Cucurbita pepo subsp. pepo]	RecName: Full=GDSL esterase/lipase At4g01130; EC=3.1.1.-; AltName: Full=Extracellular lipase At4g01130; Flags: Precursor;	SubName: Full=GDSL esterase/lipase At4g01130 isoform X2 {ECO:0000313|RefSeq:XP_008458153.1};	--	GO:0005576,extracellular region; GO:0016788,hydrolase activity, acting on ester bonds; GO:0016042,lipid catabolic process	GDSL-like Lipase/Acylhydrolase
Lac01g011200	27.42	29.06	24.94	87.6	121.4	51.09	4811	4816	4560	19034	31181	9481	3.237	1.695	1.22684e-06	3.75795e-05	up	K13448 calcium-binding protein CML | (RefSeq) probable calcium-binding protein CML50 (A)	BAG family molecular chaperone regulator 6 [Cucurbita pepo subsp. pepo]	RecName: Full=BAG family molecular chaperone regulator 6 {ECO:0000303|Ref.3}; AltName: Full=Bcl-2-associated athanogene 6 {ECO:0000303|Ref.3}; AltName: Full=CaM-binding protein 1 {ECO:0000303|PubMed:16003391}; Contains: RecName: Full=Cleaved BAG6 {ECO:0000303|PubMed:26739014};	SubName: Full=Uncharacterized protein {ECO:0000313|EMBL:KGN45704.1};	--	GO:0009506,plasmodesma; GO:0005516,calmodulin binding; GO:0051087,chaperone binding; GO:0006914,autophagy; GO:0050832,defense response to fungus; GO:0009817,defense response to fungus, incompatible interaction; GO:0012502,induction of programmed cell death; GO:0010508,positive regulation of autophagy; GO:0006457,protein folding; GO:0009408,response to heat; GO:0009644,response to high light inten…	IQ calmodulin-binding motif
Lac01g011260	85.77	72.6	68.18	12.95	21.65	54.51	6381	5102	5287	1193	2358	4289	0.393	-1.346	0.00692611	0.0417699	down	K21734 sphingolipid 8-(E/Z)-desaturase [EC:1.14.19.29] | (RefSeq) delta(8)-fatty-acid desaturase 2 (A)	PREDICTED: delta(8)-fatty-acid desaturase 2 [Cucumis sativus]	RecName: Full=Delta(8)-fatty-acid desaturase 2; EC=1.14.19.29 {ECO:0000269|PubMed:22023480}; AltName: Full=Delta(8)-sphingolipid desaturase 2; AltName: Full=Sphingoid long-chain base desaturase 2; Short=Sphingoid LCB desaturase 2; AltName: Full=Sphingolipid 8-(E/Z)-desaturase 2;	SubName: Full=Delta8-sphingolipid desaturase {ECO:0000313|EMBL:ANN11751.1};	Delta 6-fatty acid desaturase/delta-8 sphingolipid desaturase	GO:0005783,endoplasmic reticulum; GO:0005789,endoplasmic reticulum membrane; GO:0016021,integral component of membrane; GO:0046872,metal ion binding; GO:0052631,sphingolipid delta-8 desaturase activity; GO:0070417,cellular response to cold; GO:0030148,sphingolipid biosynthetic process	Cytochrome b5-like Heme/Steroid binding domain
Lac01g011550	17.14	22.53	25.45	8.98	7.9	13.89	1628	2022	2520	1057	1099	1396	0.476	-1.07	0.000347787	0.00421787	down	--	PREDICTED: sphingoid long-chain bases kinase 2, mitochondrial [Cucumis melo]	RecName: Full=Sphingoid long-chain bases kinase 2, mitochondrial; Short=AtLCBK2; Short=LCB kinase 2; EC=2.7.-.-; Flags: Precursor;	SubName: Full=sphingoid long-chain bases kinase 2, mitochondrial {ECO:0000313|RefSeq:XP_008458171.1};	Sphingosine kinase, involved in sphingolipid metabolism	GO:0005739,mitochondrion; GO:0005524,ATP binding; GO:0017050,D-erythro-sphingosine kinase activity; GO:0003951,NAD+ kinase activity; GO:0006671,phytosphingosine metabolic process; GO:0009409,response to cold	ATP-NAD kinase
Lac01g011600	14.32	13.42	11.82	5.39	6.45	5.37	757	670	651	353	499	300	0.44	-1.185	1.17413e-08	6.31185e-07	down	K00417 ubiquinol-cytochrome c reductase subunit 7 | (RefSeq) uncharacterized protein LOC4342681 (A)	uncharacterized protein LOC111806404 [Cucurbita pepo subsp. pepo]	--	SubName: Full=uncharacterized protein LOC103497690 {ECO:0000313|RefSeq:XP_008458172.1};	--	--	Uncharacterized conserved protein (DUF2358)
Lac01g011630	23.62	39.33	33.75	12.26	12.63	18.52	1738	2734	2589	1117	1361	1442	0.452	-1.145	9.50327e-05	0.00147376	down	K20600 mitogen-activated protein kinase 4 [EC:2.7.11.24] | (RefSeq) mitogen-activated protein kinase homolog MMK2 (A)	PREDICTED: mitogen-activated protein kinase homolog MMK2 [Cucumis sativus]	RecName: Full=Mitogen-activated protein kinase homolog MMK2; EC=2.7.11.24;	RecName: Full=Mitogen-activated protein kinase {ECO:0000256|RuleBase:RU361165, ECO:0000256|SAAS:SAAS00652812}; EC=2.7.11.24 {ECO:0000256|RuleBase:RU361165, ECO:0000256|SAAS:SAAS00652812};	Mitogen-activated protein kinase	GO:0005622,intracellular; GO:0005524,ATP binding; GO:0004707,MAP kinase activity	Lipopolysaccharide kinase (Kdo/WaaP) family
Lac01g011860	15.97	19.67	18.1	41.8	91.69	53.97	1115	1297	1317	3614	9371	3985	3.522	1.817	7.49047e-08	3.24733e-06	up	K13034 L-3-cyanoalanine synthase/ cysteine synthase [EC:2.5.1.47 4.4.1.9] | (RefSeq) bifunctional L-3-cyanoalanine synthase/cysteine synthase 1, mitochondrial (A)	bifunctional L-3-cyanoalanine synthase/cysteine synthase 1, mitochondrial [Cucurbita moschata]	RecName: Full=Bifunctional L-3-cyanoalanine synthase/cysteine synthase 2, mitochondrial; EC=2.5.1.47; EC=4.4.1.9; Flags: Precursor;	RecName: Full=Cysteine synthase {ECO:0000256|RuleBase:RU003985}; EC=2.5.1.47 {ECO:0000256|RuleBase:RU003985};	Cystathionine beta-synthase and related enzymes	GO:0005739,mitochondrion; GO:0004124,cysteine synthase activity; GO:0050017,L-3-cyanoalanine synthase activity; GO:0016740,transferase activity; GO:0019499,cyanide metabolic process; GO:0006535,cysteine biosynthetic process from serine	Pyridoxal-phosphate dependent enzyme
Lac01g011900	3.16	2.86	2.91	0.15	0.38	0.14	103	88	99	6	18	5	0.078	-3.687	4.19269e-11	4.02479e-09	down	--	ureide permease 1-like isoform X2 [Cucurbita moschata]	RecName: Full=Ureide permease 1 {ECO:0000303|PubMed:11971139}; Short=AtUPS1 {ECO:0000303|PubMed:11971139};	SubName: Full=ureide permease 1-like {ECO:0000313|RefSeq:XP_008446435.1, ECO:0000313|RefSeq:XP_008446436.1, ECO:0000313|RefSeq:XP_008446438.1};	--	GO:0016021,integral component of membrane; GO:0005274,allantoin:proton symporter activity; GO:0005524,ATP binding; GO:0015210,uracil transmembrane transporter activity; GO:0015720,allantoin transport; GO:0043100,pyrimidine nucleobase salvage; GO:0015857,uracil transport	Ureide permease
Lac01g011910	8.57	7.47	8.52	0.51	2.27	2.87	612	504	634	45	237	217	0.231	-2.117	0.000216251	0.00288465	down	K11426 SET and MYND domain-containing protein | (RefSeq) histone-lysine N-methyltransferase ASHR2 (A)	uncharacterized protein LOC111791502 [Cucurbita pepo subsp. pepo]	RecName: Full=Histone-lysine N-methyltransferase ASHR1; EC=2.1.1.43; AltName: Full=ASH1-related protein 1; AltName: Full=Protein SET DOMAIN GROUP 37;	SubName: Full=uncharacterized protein LOC103489143 {ECO:0000313|RefSeq:XP_008446386.1};	Predicted histone tail methylase containing SET domain	GO:0005694,chromosome; GO:0005634,nucleus; GO:0018024,histone-lysine N-methyltransferase activity; GO:0046872,metal ion binding	Tetratricopeptide repeat
Lac01g012180	6	3.96	6.4	10.1	9.34	18.33	726	453	808	1515	1655	2347	2.323	1.216	0.000615903	0.00668539	up	K01772 protoporphyrin/coproporphyrin ferrochelatase [EC:4.99.1.1 4.99.1.9] | (RefSeq) transcription factor EGL1-like isoform X1 (A)	hypothetical protein Csa_6G003480 [Cucumis sativus]	RecName: Full=Transcription factor GLABRA 3; AltName: Full=Basic helix-loop-helix protein 1; Short=AtMYC6; Short=AtbHLH1; Short=bHLH 1; AltName: Full=Protein SHAPESHIFTER; AltName: Full=Transcription factor EN 31; AltName: Full=bHLH transcription factor bHLH001;	SubName: Full=Uncharacterized protein {ECO:0000313|EMBL:KGN45656.1};	--	GO:0005634,nucleus; GO:0003677,DNA binding; GO:0003700,DNA-binding transcription factor activity; GO:0046983,protein dimerization activity; GO:0001708,cell fate specification; GO:0009957,epidermal cell fate specification; GO:0009867,jasmonic acid mediated signaling pathway; GO:0007275,multicellular organism development; GO:0031542,positive regulation of anthocyanin biosynthetic process; GO:000635…	bHLH-MYC and R2R3-MYB transcription factors N-terminal
Lac01g012210	0	0	0	1.41	0.94	2.11	0	0	0	72	57	92	333.651	8.382	1.30285e-09	9.09584e-08	up	K11752 diaminohydroxyphosphoribosylaminopyrimidine deaminase / 5-amino-6-(5-phosphoribosylamino)uracil reductase [EC:3.5.4.26 1.1.1.193] | (RefSeq) riboflavin biosynthesis protein PYRD, chloroplastic isoform X1 (A)	riboflavin biosynthesis protein PYRD, chloroplastic isoform X1 [Cucurbita maxima]	RecName: Full=Riboflavin biosynthesis protein PYRD, chloroplastic; Includes: RecName: Full=Diaminohydroxyphosphoribosylaminopyrimidine deaminase; Short=DRAP deaminase; EC=3.5.4.26; AltName: Full=Riboflavin-specific deaminase; Includes: RecName: Full=Inactive 5-amino-6-(5-phosphoribosylamino)uracil reductase; AltName: Full=HTP reductase; Flags: Precursor;	SubName: Full=riboflavin biosynthesis protein PYRD, chloroplastic {ECO:0000313|RefSeq:XP_008458260.1, ECO:0000313|RefSeq:XP_008458261.1};	Cytosine deaminase FCY1 and related enzymes	GO:0009507,chloroplast; GO:0009570,chloroplast stroma; GO:0008835,diaminohydroxyphosphoribosylaminopyrimidine deaminase activity; GO:0008270,zinc ion binding; GO:0055114,oxidation-reduction process; GO:0009231,riboflavin biosynthetic process; GO:0009451,RNA modification	Invertebrate-AID/APOBEC-deaminase
Lac01g012260	0.09	0.1	0.09	0.66	0.35	0.89	4	4	4	35	22	40	6.751	2.755	0.000751951	0.00779818	up	K23047 E3 ubiquitin-protein ligase UNKL [EC:2.3.2.27] | (RefSeq) zinc finger CCCH domain-containing protein 30-like (A)	PREDICTED: AT-hook motif nuclear-localized protein 9 [Cucumis sativus]	RecName: Full=AT-hook motif nuclear-localized protein 9 {ECO:0000312|EMBL:FAA00280.1};	SubName: Full=Uncharacterized protein {ECO:0000313|EMBL:KGN45649.1};	--	GO:0005634,nucleus; GO:0003677,DNA binding; GO:0006355,regulation of transcription, DNA-templated; GO:0006351,transcription, DNA-templated	Plants and Prokaryotes Conserved (PCC) domain
Lac01g012330	0	0	0	1.15	1.17	2.09	0	0	0	110	132	171	617.222	9.27	1.33418e-12	1.76005e-10	up	K11752 diaminohydroxyphosphoribosylaminopyrimidine deaminase / 5-amino-6-(5-phosphoribosylamino)uracil reductase [EC:3.5.4.26 1.1.1.193] | (RefSeq) riboflavin biosynthesis protein PYRD, chloroplastic isoform X1 (A)	riboflavin biosynthesis protein PYRD, chloroplastic isoform X1 [Cucurbita pepo subsp. pepo]	RecName: Full=Riboflavin biosynthesis protein PYRD, chloroplastic; Includes: RecName: Full=Diaminohydroxyphosphoribosylaminopyrimidine deaminase; Short=DRAP deaminase; EC=3.5.4.26; AltName: Full=Riboflavin-specific deaminase; Includes: RecName: Full=Inactive 5-amino-6-(5-phosphoribosylamino)uracil reductase; AltName: Full=HTP reductase; Flags: Precursor;	SubName: Full=riboflavin biosynthesis protein PYRD, chloroplastic {ECO:0000313|RefSeq:XP_008458260.1, ECO:0000313|RefSeq:XP_008458261.1};	Cytosine deaminase FCY1 and related enzymes	GO:0009507,chloroplast; GO:0009570,chloroplast stroma; GO:0008835,diaminohydroxyphosphoribosylaminopyrimidine deaminase activity; GO:0008270,zinc ion binding; GO:0055114,oxidation-reduction process; GO:0009231,riboflavin biosynthetic process; GO:0009451,RNA modification	--
Lac01g012350	9.7	10.69	7.19	30.24	28.01	34	123	128	95	475	520	456	3.376	1.755	6.29838e-11	5.78778e-09	up	--	--	--	--	--	--	--
Lac01g012360	1.23	1.8	1.59	0.16	0.29	0	114	158	154	18	40	0	0.1	-3.32	0.00102484	0.00990882	down	K11982 E3 ubiquitin-protein ligase RNF115/126 [EC:2.3.2.27] | (RefSeq) uncharacterized LOC103419088 (A)	PREDICTED: uncharacterized protein LOC107991968 [Cucumis melo]	RecName: Full=Retrovirus-related Pol polyprotein from transposon RE1; AltName: Full=Retro element 1 {ECO:0000303|PubMed:10689195}; Short=AtRE1 {ECO:0000303|PubMed:10689195}; Includes: RecName: Full=Protease RE1; EC=3.4.23.-; Includes: RecName: Full=Reverse transcriptase RE1; EC=2.7.7.49; Includes: RecName: Full=Endonuclease RE1;	SubName: Full=uncharacterized protein LOC107991968 {ECO:0000313|RefSeq:XP_016902970.1};	FOG: Transposon-encoded proteins with TYA, reverse transcriptase, integrase domains in various combinations	GO:0004190,aspartic-type endopeptidase activity; GO:0004519,endonuclease activity; GO:0046872,metal ion binding; GO:0003676,nucleic acid binding; GO:0003964,RNA-directed DNA polymerase activity; GO:0015074,DNA integration; GO:0006310,DNA recombination	Zinc knuckle
Lac01g012370	0.99	1.11	1.32	0.24	0.2	0	78	82	108	23	23	0	0.131	-2.929	0.00367147	0.0264016	down	K17535 serine/threonine-protein kinase TNNI3K [EC:2.7.11.1] | (RefSeq) uncharacterized LOC105353223 (A)	putative ribonuclease h protein [Quercus suber]	RecName: Full=Putative ribonuclease H protein At1g65750; EC=3.1.26.4;	SubName: Full=uncharacterized protein LOC108998127 {ECO:0000313|RefSeq:XP_018830119.1};	FOG: Reverse transcriptase	GO:0046872,metal ion binding; GO:0003676,nucleic acid binding; GO:0004523,RNA-DNA hybrid ribonuclease activity	Reverse transcriptase-like
Lac01g013110	0.32	0.07	0	2.46	2.32	0.67	10	2	0	95	106	22	14.231	3.831	0.00102646	0.00991556	up	K13448 calcium-binding protein CML | (RefSeq) probable calcium-binding protein CML23 (A)	PREDICTED: calmodulin-beta-like [Cucumis sativus]	RecName: Full=Probable calcium-binding protein CML10; AltName: Full=Calmodulin-like protein 10;	SubName: Full=Uncharacterized protein {ECO:0000313|EMBL:KGN46235.1};	Calmodulin and related proteins (EF-Hand superfamily)	GO:0005509,calcium ion binding	--
Lac01g013120	0.26	0.19	0.4	0	8.94	4.97	10	7	16	0	503	202	16.413	4.037	0.00479272	0.0321253	up	K21994 LOB domain-containing protein 18 | (RefSeq) LOB domain-containing protein 18-like (A)	PREDICTED: LOB domain-containing protein 18-like, partial [Cucumis melo]	RecName: Full=LOB domain-containing protein 18; AltName: Full=ASYMMETRIC LEAVES 2-like protein 20; Short=AS2-like protein 20;	SubName: Full=LOB domain-containing protein 18-like {ECO:0000313|RefSeq:XP_016903696.1};	--	GO:0005634,nucleus; GO:0010311,lateral root formation; GO:0045893,positive regulation of transcription, DNA-templated; GO:0010089,xylem development	Lateral organ boundaries (LOB) domain
Lac01g013210	0.62	0.26	0.18	1.45	1.93	3.77	66	26	20	191	301	425	6.765	2.758	5.80389e-06	0.000144949	up	K15292 syntaxin-binding protein 1 | (RefSeq) protein transport Sec1a-like (A)	protein transport Sec1a-like [Cucurbita pepo subsp. pepo]	RecName: Full=SNARE-interacting protein KEULE;	SubName: Full=protein transport Sec1a-like isoform X3 {ECO:0000313|RefSeq:XP_008460125.1};	Vesicle trafficking protein Sec1	GO:0005856,cytoskeleton; GO:0005829,cytosol; GO:0019898,extrinsic component of membrane; GO:0009524,phragmoplast; GO:0005886,plasma membrane; GO:0005773,vacuole; GO:0007049,cell cycle; GO:0051301,cell division; GO:0015031,protein transport; GO:0006904,vesicle docking involved in exocytosis	Sec1 family
Lac01g013240	2.38	1.61	1.89	7.38	64.91	11.61	189	121	156	726	7543	975	14.423	3.85	1.71319e-07	6.73469e-06	up	K13265 vestitone reductase [EC:1.1.1.348] | (RefSeq) vestitone reductase (A)	PREDICTED: vestitone reductase-like [Cucumis melo]	RecName: Full=Vestitone reductase; EC=1.1.1.348;	SubName: Full=vestitone reductase-like {ECO:0000313|RefSeq:XP_008460121.1};	Flavonol reductase/cinnamoyl-CoA reductase	GO:0050662,coenzyme binding; GO:0016491,oxidoreductase activity; GO:0006952,defense response; GO:0009813,flavonoid biosynthetic process	--
Lac01g013610	0.27	0.39	0.27	0.71	0.63	2.41	26	36	28	86	90	250	4.035	2.012	0.00217195	0.0178394	up	K15404 aldehyde decarbonylase [EC:4.1.99.5] | (RefSeq) protein ECERIFERUM 1-like (A)	protein ECERIFERUM 1-like [Cucurbita pepo subsp. pepo]	RecName: Full=Protein ECERIFERUM 1;	SubName: Full=Uncharacterized protein {ECO:0000313|EMBL:KGN46281.1};	--	GO:0005789,endoplasmic reticulum membrane; GO:0016021,integral component of membrane; GO:0005506,iron ion binding; GO:0016491,oxidoreductase activity; GO:0043447,alkane biosynthetic process; GO:0042742,defense response to bacterium; GO:0050832,defense response to fungus; GO:0008610,lipid biosynthetic process; GO:0006629,lipid metabolic process; GO:0009414,response to water deprivation; GO:0010025…	Fatty acid hydroxylase superfamily
Lac01g013710	11.41	11.95	11.91	1.73	1.8	6.22	550	544	598	103	127	317	0.276	-1.857	0.000484397	0.0055186	down	K15082 DNA repair protein RAD7 | (RefSeq) hypothetical protein (A)	PREDICTED: uncharacterized protein LOC103498980 [Cucumis melo]	--	SubName: Full=uncharacterized protein LOC103498980 {ECO:0000313|RefSeq:XP_008460047.1};	--	--	--
Lac01g013820	4.96	4.82	5.51	11.6	9.46	10.16	913	838	1058	2646	2550	1979	2.066	1.047	4.81521e-09	2.85238e-07	up	K00142 acyl-CoA synthetase [EC:6.2.1.-] | (RefSeq) putative acyl-activating enzyme 19 (A)	putative acyl-activating enzyme 19 [Cucurbita maxima]	RecName: Full=Putative acyl-activating enzyme 19;	SubName: Full=putative acyl-activating enzyme 19 isoform X1 {ECO:0000313|RefSeq:XP_008457167.1};	Non-ribosomal peptide synthetase/alpha-aminoadipate reductase and related enzymes	GO:0003824,catalytic activity; GO:0008152,metabolic process	Phosphopantetheine attachment site
Lac01g013840	6.83	6.93	7.89	3.22	2.91	2.32	854	818	1028	498	532	307	0.395	-1.339	2.81931e-09	1.77791e-07	down	--	transcription factor bHLH91-like [Cucurbita maxima]	RecName: Full=Transcription factor bHLH10; AltName: Full=Basic helix-loop-helix protein 10; Short=AtbHLH10; Short=bHLH 10; AltName: Full=Transcription factor EN 23; AltName: Full=bHLH transcription factor bHLH010;	SubName: Full=Uncharacterized protein {ECO:0000313|EMBL:KGN61423.1};	--	GO:0005634,nucleus; GO:0003677,DNA binding; GO:0003700,DNA-binding transcription factor activity; GO:0046983,protein dimerization activity; GO:0048658,anther wall tapetum development; GO:0052543,callose deposition in cell wall; GO:0009555,pollen development; GO:0006355,regulation of transcription, DNA-templated; GO:0006351,transcription, DNA-templated	Helix-loop-helix DNA-binding domain
Lac01g014010	1.56	1.54	1.51	1.84	3.37	4.23	117	109	118	171	370	335	2.058	1.041	0.0066104	0.0403129	up	K17964 leucine-rich PPR motif-containing protein, mitochondrial | (RefSeq) pentatricopeptide repeat-containing protein At1g79540 (A)	pentatricopeptide repeat-containing protein At1g73400, mitochondrial isoform X1 [Cucurbita pepo subsp. pepo]	RecName: Full=Pentatricopeptide repeat-containing protein At1g73400, mitochondrial; Flags: Precursor;	SubName: Full=pentatricopeptide repeat-containing protein At1g73400, mitochondrial isoform X1 {ECO:0000313|RefSeq:XP_008457151.1, ECO:0000313|RefSeq:XP_008457152.1, ECO:0000313|RefSeq:XP_016902069.1};	FOG: PPR repeat	GO:0043231,intracellular membrane-bounded organelle; GO:0005739,mitochondrion; GO:0004519,endonuclease activity; GO:0003723,RNA binding; GO:0009451,RNA modification	Mitochondrial 28S ribosomal protein S27
Lac01g014020	420.45	400.33	409.12	97.47	67.22	20.12	14817	13327	15028	4254	3468	750	0.153	-2.707	1.97556e-07	7.57227e-06	down	--	methyltransferase-like protein 13 [Momordica charantia]	--	SubName: Full=methyltransferase-like protein 13 {ECO:0000313|RefSeq:XP_016747665.1};	Predicted spermine/spermidine synthase	GO:0008168,methyltransferase activity	--
Lac01g014030	149.97	155.56	146.02	41.88	26.23	4.56	2082	2040	2113	720	533	67	0.164	-2.606	7.18576e-05	0.00117324	down	--	methyltransferase-like protein 13 [Momordica charantia]	--	SubName: Full=Uncharacterized protein {ECO:0000313|EMBL:ONI28766.1};	Predicted spermine/spermidine synthase	GO:0008168,methyltransferase activity	--
Lac01g014050	203.19	113.16	170.68	294.11	258.27	987.97	11211	5898	9816	20097	20862	57656	3.166	1.663	0.00190465	0.0160737	up	K22857 EEF1A lysine methyltransferase 4 [EC:2.1.1.-] | (RefSeq) methyltransferase-like protein 13 (A)	methyltransferase-like protein 13 [Momordica charantia]	--	SubName: Full=Uncharacterized protein {ECO:0000313|EMBL:ONI28766.1};	Predicted spermine/spermidine synthase	GO:0008168,methyltransferase activity	Thiopurine S-methyltransferase (TPMT)
Lac01g014100	16.17	15.07	15.74	7.74	6.88	3.23	469	413	476	278	292	99	0.386	-1.373	0.000440385	0.00511376	down	K05755 actin related protein 2/3 complex, subunit 4 | (RefSeq) actin-related protein 2/3 complex subunit 4 (A)	hypothetical protein CISIN_1g0281363mg, partial [Citrus sinensis]	RecName: Full=Actin-related protein 2/3 complex subunit 4; AltName: Full=Actin-related protein C4; AltName: Full=Arp2/3 complex 20 kDa subunit; Short=p20-ARC;	SubName: Full=Uncharacterized protein {ECO:0000313|EMBL:KDO47850.1}; Flags: Fragment;	Actin-related protein Arp2/3 complex, subunit ARPC4	GO:0005885,Arp2/3 protein complex; GO:0042995,cell projection; GO:0005737,cytoplasm; GO:0003779,actin binding; GO:0030041,actin filament polymerization; GO:0034314,Arp2/3 complex-mediated actin nucleation	ARP2/3 complex 20 kDa subunit (ARPC4)
Lac01g014170	11.64	12.41	17.15	3.05	2.03	1.4	157	158	241	51	40	20	0.16	-2.641	1.06414e-09	7.62737e-08	down	--	--	--	--	--	--	--
Lac01g014380	14.07	10.09	17.35	0.79	2.43	6.94	186	126	239	13	47	97	0.244	-2.036	0.00541823	0.0349698	down	--	--	--	--	--	--	--
Lac01g014400	0.44	0.69	0.48	2.38	1.28	2.64	20	30	23	135	86	128	3.945	1.98	7.46412e-05	0.00120587	up	K08511 vesicle-associated membrane protein 72 | (RefSeq) vesicle-associated membrane protein 722-like (A)	vesicle-associated membrane protein 722-like [Cucurbita pepo subsp. pepo]	RecName: Full=Vesicle-associated membrane protein 721 {ECO:0000303|PubMed:11115874}; Short=AtVAMP721 {ECO:0000303|PubMed:11115874}; AltName: Full=v-SNARE synaptobrevin 7B {ECO:0000303|Ref.1}; Short=AtVAMP7B {ECO:0000303|Ref.1};	SubName: Full=Uncharacterized protein {ECO:0000313|EMBL:KGN61458.1};	Synaptobrevin/VAMP-like protein	GO:0009504,cell plate; GO:0031901,early endosome membrane; GO:0005768,endosome; GO:0016021,integral component of membrane; GO:0005886,plasma membrane; GO:0009506,plasmodesma; GO:0031201,SNARE complex; GO:0005484,SNAP receptor activity; GO:0000149,SNARE binding; GO:0009920,cell plate formation involved in plant-type cell wall biogenesis; GO:0006887,exocytosis; GO:0015031,protein transport; GO:0006…	Regulated-SNARE-like domain
Lac01g014420	25.6	29.49	27.57	11.19	4.52	14.31	499	543	560	270	129	295	0.365	-1.452	0.0010189	0.00986023	down	--	Uncharacterized protein TCM_020382 isoform 1 [Theobroma cacao]	--	SubName: Full=Uncharacterized protein isoform 1 {ECO:0000313|EMBL:EOY05362.1};	--	GO:0009642,response to light intensity	--
Lac01g014690	55.41	40.44	51.38	140.56	92.16	136.68	747	515	722	2347	1819	1949	2.535	1.342	4.81264e-07	1.67725e-05	up	--	--	--	--	--	--	--
Lac01g014790	8.91	10.03	9.3	0.99	2.22	3.6	678	721	738	93	247	290	0.241	-2.05	7.80947e-06	0.000184333	down	K14484 auxin-responsive protein IAA | (RefSeq) auxin-responsive protein IAA13 (A)	PREDICTED: auxin-responsive protein IAA13 [Cucumis melo]	RecName: Full=Auxin-responsive protein IAA13; AltName: Full=Indoleacetic acid-induced protein 13;	RecName: Full=Auxin-responsive protein {ECO:0000256|RuleBase:RU004549};	--	GO:0005634,nucleus; GO:0003700,DNA-binding transcription factor activity; GO:0009734,auxin-activated signaling pathway; GO:0009733,response to auxin; GO:0006351,transcription, DNA-templated	AUX/IAA family
Lac01g014860	1.91	1.51	1.85	5.52	17.37	2.81	103	77	104	368	1369	160	4.937	2.304	0.000387722	0.00460364	up	K17991 peroxygenase [EC:1.11.2.3] | (RefSeq) CALEOSIN; peroxygenase (A)	PREDICTED: peroxygenase isoform X2 [Cucumis melo]	RecName: Full=Probable peroxygenase 3; Short=AtPXG3; EC=1.11.2.3; AltName: Full=Caleosin-3; AltName: Full=Protein RESPONSIVE TO DESICCATION 20;	SubName: Full=peroxygenase isoform X2 {ECO:0000313|RefSeq:XP_016902594.1};	--	GO:0031969,chloroplast membrane; GO:0005783,endoplasmic reticulum; GO:0043231,intracellular membrane-bounded organelle; GO:0012511,monolayer-surrounded lipid storage body; GO:0005773,vacuole; GO:0005509,calcium ion binding; GO:1990137,plant seed peroxidase activity; GO:1902609,(R)-2-hydroxy-alpha-linolenic acid biosynthetic process; GO:0050832,defense response to fungus; GO:0031407,oxylipin metab…	--
Lac01g015000	15.32	17.88	15.86	43.87	43.56	17.93	1506	1660	1625	5340	6268	1864	2.181	1.125	0.00362712	0.0261812	up	K14638 solute carrier family 15 (peptide/histidine transporter), member 3/4 | (RefSeq) protein NRT1/ PTR FAMILY 5.2 (A)	PREDICTED: protein NRT1/ PTR FAMILY 5.2 [Cucumis sativus]	RecName: Full=Protein NRT1/ PTR FAMILY 5.2; Short=AtNPF5.2; AltName: Full=Peptide transporter PTR3-A; Short=AtPTR3;	SubName: Full=Uncharacterized protein {ECO:0000313|EMBL:KGN61581.1};	H+/oligopeptide symporter	GO:0016021,integral component of membrane; GO:0042936,NA; GO:0022857,transmembrane transporter activity; GO:0042937,tripeptide transmembrane transporter activity; GO:0042742,defense response to bacterium; GO:0042938,dipeptide transport; GO:0042538,hyperosmotic salinity response; GO:0009737,response to abscisic acid; GO:0080052,response to histidine; GO:0009753,response to jasmonic acid; GO:004320…	--
Lac01g015030	7.98	5.84	5.57	0.29	0.3	3.2	780	539	568	35	43	331	0.194	-2.366	0.00567607	0.0361735	down	--	--	--	--	--	--	--
Lac01g015280	5	3.06	4.44	2.24	0.79	1.33	121	70	112	67	28	34	0.352	-1.505	0.0051097	0.0335773	down	--	--	--	--	--	--	--
Lac01g015290	2.38	1.09	0.71	46.31	42.94	8.9	58	25	18	1396	1530	229	23.864	4.577	4.37657e-11	4.18264e-09	up	--	--	--	--	--	--	--
Lac01g015350	0.91	1.59	0.84	0.16	0.21	0.26	54	89	52	12	18	16	0.188	-2.409	1.14432e-05	0.000252113	down	K19041 E3 ubiquitin-protein ligase RNF38/44 [EC:2.3.2.27] | (RefSeq) RING-H2 finger protein ATL16 (A)	PREDICTED: RING-H2 finger protein ATL16 [Cucumis melo]	RecName: Full=RING-H2 finger protein ATL16; EC=2.3.2.27 {ECO:0000305}; AltName: Full=RING-type E3 ubiquitin transferase ATL16 {ECO:0000305};	SubName: Full=RING-H2 finger protein ATL16 {ECO:0000313|RefSeq:XP_008460634.1};	FOG: Predicted E3 ubiquitin ligase	GO:0016021,integral component of membrane; GO:0046872,metal ion binding; GO:0061630,ubiquitin protein ligase activity; GO:0043161,proteasome-mediated ubiquitin-dependent protein catabolic process	Zinc-ribbon, C4HC2 type
Lac01g015360	0	0.09	0	12.22	15.8	3.08	0	6	0	1017	1554	219	336.712	8.395	8.29915e-07	2.70799e-05	up	K17500 integrin-linked kinase-associated serine/threonine phosphatase 2C [EC:3.1.3.16] | (RefSeq) WAT1-related protein At3g18200-like (A)	WAT1-related protein At5g07050-like [Momordica charantia]	RecName: Full=WAT1-related protein At4g08300;	SubName: Full=Auxin-induced protein 5NG4 {ECO:0000313|EMBL:KYP60800.1};	--	GO:0016021,integral component of membrane; GO:0005886,plasma membrane; GO:0015171,amino acid transmembrane transporter activity; GO:0032973,amino acid export across plasma membrane; GO:0080144,amino acid homeostasis; GO:0043090,amino acid import	--
Lac01g015500	2.65	1.55	1.85	73.89	65.07	5.23	278	154	203	9614	10008	581	24.299	4.603	1.59323e-09	1.08759e-07	up	K20222 importin-5 | (RefSeq) cellulose synthase-like protein E2 (A)	cellulose synthase-like protein E1 [Cucurbita maxima]	RecName: Full=Cellulose synthase-like protein E1; EC=2.4.1.-; AltName: Full=OsCslE1;	SubName: Full=Uncharacterized protein {ECO:0000313|EMBL:KZM85290.1};	--	GO:0005794,Golgi apparatus; GO:0000139,Golgi membrane; GO:0016021,integral component of membrane; GO:0005886,plasma membrane; GO:0016760,cellulose synthase (UDP-forming) activity; GO:0016759,cellulose synthase activity; GO:0071555,cell wall organization; GO:0030244,cellulose biosynthetic process; GO:0009833,plant-type primary cell wall biogenesis	Cellulose synthase
Lac01g015750	105.79	167.44	148.13	45.18	63.23	72.94	5550	8298	8100	2935	4856	4047	0.434	-1.205	1.83312e-05	0.000373626	down	--	uncharacterized protein LOC111807255 [Cucurbita pepo subsp. pepo]	--	SubName: Full=uncharacterized protein LOC103491218 isoform X2 {ECO:0000313|RefSeq:XP_008449297.1};	--	--	PDDEXK-like family of unknown function
Lac01g015770	7.85	5	8.37	26.02	24.29	16.37	108	65	120	443	489	238	3.184	1.671	3.55418e-06	9.51749e-05	up	K07973 guanine nucleotide-binding protein subunit gamma, other | (RefSeq) hypothetical protein (A)	guanine nucleotide-binding protein subunit gamma 2-like [Momordica charantia]	RecName: Full=Guanine nucleotide-binding protein subunit gamma 2; AltName: Full=Ggamma-subunit 2; AltName: Full=Heterotrimeric G protein gamma-subunit 2; Short=AtAGG2; Flags: Precursor;	SubName: Full=guanine nucleotide-binding protein subunit gamma 2-like {ECO:0000313|RefSeq:XP_008449308.1};	--	GO:0005834,heterotrimeric G-protein complex; GO:0005886,plasma membrane; GO:0004871,NA; GO:0010540,basipetal auxin transport; GO:0007186,G protein-coupled receptor signaling pathway; GO:0048527,lateral root development; GO:0018345,protein palmitoylation; GO:0018342,protein prenylation; GO:0009845,seed germination	--
Lac01g015830	4.42	2.85	2.73	11.95	9.08	6.64	328	200	211	1098	986	521	2.803	1.487	3.21872e-05	0.00060553	up	K05275 pyridoxine 4-dehydrogenase [EC:1.1.1.65] | (RefSeq) pyridoxal reductase-like (A)	perakine reductase-like isoform X5 [Momordica charantia]	RecName: Full=Probable aldo-keto reductase 1; Short=GmAKR1; EC=1.1.1.-;	SubName: Full=perakine reductase-like {ECO:0000313|RefSeq:XP_008449311.1};	Voltage-gated shaker-like K+ channel, subunit beta/KCNAB	GO:0016491,oxidoreductase activity	Aldo/keto reductase family
Lac01g015920	4.4	3.07	3.48	0.02	0.29	0.87	393	259	324	2	38	82	0.107	-3.228	0.000541176	0.00603573	down	--	PREDICTED: uncharacterized protein LOC103491236 [Cucumis melo]	--	SubName: Full=uncharacterized protein LOC103491236 {ECO:0000313|RefSeq:XP_008449323.1};	--	--	IQ calmodulin-binding motif
Lac01g015960	51.64	82.4	74.36	220.41	256.93	63.56	2330	3512	3497	12316	16971	3033	2.64	1.4	0.00606112	0.037929	up	K00547 homocysteine S-methyltransferase [EC:2.1.1.10] | (RefSeq) homocysteine S-methyltransferase 3-like (A)	homocysteine S-methyltransferase 3-like [Momordica charantia]	RecName: Full=Homocysteine S-methyltransferase 3; EC=2.1.1.10; AltName: Full=S-methylmethionine:homocysteine methyltransferase 3; Short=AtHMT-3; Short=SMM:Hcy S-methyltransferase 3;	SubName: Full=Uncharacterized protein {ECO:0000313|EMBL:KGN61674.1};	Homocysteine S-methyltransferase	GO:0005737,cytoplasm; GO:0005886,plasma membrane; GO:0047150,betaine-homocysteine S-methyltransferase activity; GO:0008270,zinc ion binding; GO:0009086,methionine biosynthetic process	Homocysteine S-methyltransferase
Lac01g016010	0	0	0	0	1.99	0.46	0	0	0	0	78	13	119.305	6.899	0.00876174	0.0496845	up	--	non-specific lipid transfer protein GPI-anchored 2-like [Momordica charantia]	--	SubName: Full=non-specific lipid-transfer protein-like protein At2g13820 {ECO:0000313|RefSeq:XP_008447160.1};	--	--	--
Lac01g016320	6.74	5.35	6.21	1.43	0.83	3.13	232	174	223	61	42	114	0.295	-1.763	0.000850695	0.0086326	down	--	uncharacterized protein LOC111009802 [Momordica charantia]	--	SubName: Full=uncharacterized protein LOC103491410 {ECO:0000313|RefSeq:XP_008449565.1};	--	--	Nuclear RNA-splicing-associated protein
Lac01g016550	0.12	0.03	0.07	7.81	2.88	1.18	10	2	6	791	345	102	55.279	5.789	3.99218e-12	4.7167e-10	up	K10760 adenylate dimethylallyltransferase (cytokinin synthase) [EC:2.5.1.27 2.5.1.112] | (RefSeq) adenylate isopentenyltransferase 5, chloroplastic-like (A)	adenylate isopentenyltransferase 5, chloroplastic-like [Cucurbita pepo subsp. pepo]	RecName: Full=Adenylate isopentenyltransferase 5, chloroplastic; Short=AtIPT5; EC=2.5.1.112; AltName: Full=Adenylate dimethylallyltransferase 5; AltName: Full=Cytokinin synthase 5; Flags: Precursor;	SubName: Full=adenylate isopentenyltransferase 5, chloroplastic-like {ECO:0000313|RefSeq:XP_008458554.1};	tRNA delta(2)-isopentenylpyrophosphate transferase	GO:0009507,chloroplast; GO:0005739,mitochondrion; GO:0009536,plastid; GO:0052623,ADP dimethylallyltransferase activity; GO:0009824,AMP dimethylallyltransferase activity; GO:0005524,ATP binding; GO:0052622,ATP dimethylallyltransferase activity; GO:0052381,tRNA dimethylallyltransferase activity; GO:0009691,cytokinin biosynthetic process; GO:0006400,tRNA modification	AAA domain
Lac01g016810	17.53	14.44	14.29	4.02	4.42	11.58	631	491	536	179	233	441	0.433	-1.207	0.00846067	0.0484629	down	--	uncharacterized protein LOC111494388 isoform X5 [Cucurbita maxima]	--	SubName: Full=uncharacterized protein LOC103497900 isoform X2 {ECO:0000313|RefSeq:XP_008458516.1};	--	GO:0016021,integral component of membrane	--
Lac01g016830	51.25	62.16	82.43	7.73	12.23	38.72	4034	4622	6763	754	1409	3224	0.3	-1.738	0.00211745	0.0174651	down	K08145 MFS transporter, SP family, solute carrier family 2 (facilitated glucose transporter), member 8 | (RefSeq) sugar transporter ERD6-like 16 (A)	sugar transporter ERD6-like 16 [Cucurbita pepo subsp. pepo]	RecName: Full=Sugar transporter ERD6-like 16;	SubName: Full=sugar transporter ERD6-like 16 {ECO:0000313|RefSeq:XP_008458507.1, ECO:0000313|RefSeq:XP_008458508.1, ECO:0000313|RefSeq:XP_008458509.1};	Predicted transporter (major facilitator superfamily)	GO:0016021,integral component of membrane; GO:0005355,glucose transmembrane transporter activity; GO:0005351,carbohydrate:proton symporter activity; GO:0046323,glucose import; GO:0035428,NA	Sugar (and other) transporter
Lac01g016880	53.22	78.27	62.43	22.95	22.24	26.71	7668	10653	9376	4095	4691	4071	0.374	-1.418	7.54604e-11	6.76094e-09	down	K01662 1-deoxy-D-xylulose-5-phosphate synthase [EC:2.2.1.7] | (RefSeq) probable 1-deoxy-D-xylulose-5-phosphate synthase, chloroplastic (A)	PREDICTED: probable 1-deoxy-D-xylulose-5-phosphate synthase, chloroplastic [Cucumis melo]	RecName: Full=Probable 1-deoxy-D-xylulose-5-phosphate synthase, chloroplastic; Short=1-deoxyxylulose-5-phosphate synthase; Short=DXP synthase; Short=DXPS; EC=2.2.1.7; AltName: Full=CapTKT2; Flags: Precursor;	SubName: Full=probable 1-deoxy-D-xylulose-5-phosphate synthase, chloroplastic {ECO:0000313|RefSeq:XP_008458506.1};	Transketolase	GO:0009507,chloroplast; GO:0008661,1-deoxy-D-xylulose-5-phosphate synthase activity; GO:0046872,metal ion binding; GO:0052865,1-deoxy-D-xylulose 5-phosphate biosynthetic process; GO:0016114,terpenoid biosynthetic process; GO:0009228,thiamine biosynthetic process	Transketolase, thiamine diphosphate binding domain
Lac01g017350	11.1	18.06	12.21	1.03	2.58	6.24	558	858	640	64	190	332	0.238	-2.073	0.000620323	0.00671642	down	K20043 clathrin coat assembly protein AP180 | (RefSeq) putative clathrin assembly protein At5g35200 (A)	hypothetical protein Csa_3G849890 [Cucumis sativus]	RecName: Full=Dof zinc finger protein DOF1.7; Short=AtDOF1.7;	SubName: Full=Uncharacterized protein {ECO:0000313|EMBL:KGN59833.1};	--	GO:0005634,nucleus; GO:0003700,DNA-binding transcription factor activity; GO:0046872,metal ion binding; GO:0044212,transcription regulatory region DNA binding; GO:0006355,regulation of transcription, DNA-templated; GO:0010200,response to chitin; GO:0006351,transcription, DNA-templated	Mu-like prophage protein Com
Lac01g017380	5.82	6.64	10.1	2.76	3.17	4.71	235	253	425	138	187	201	0.475	-1.075	0.00300252	0.0227255	down	K20359 PRA1 family protein 1 | (RefSeq) PRA1 family protein F2-like (A)	PRA1 family protein F2-like [Cucurbita moschata]	RecName: Full=PRA1 family protein F2 {ECO:0000303|PubMed:18583532}; Short=AtPRA1.F2 {ECO:0000303|PubMed:18583532}; AltName: Full=Prenylated Rab acceptor 7 {ECO:0000303|PubMed:18845362};	RecName: Full=PRA1 family protein {ECO:0000256|RuleBase:RU363107};	Prenylated rab acceptor 1	GO:0005783,endoplasmic reticulum; GO:0010008,endosome membrane; GO:0005794,Golgi apparatus; GO:0016021,integral component of membrane; GO:0005774,vacuolar membrane; GO:0016192,vesicle-mediated transport	--
Lac01g017400	4.21	3.09	3.53	0.74	0.35	1.25	284	197	248	62	35	89	0.217	-2.207	1.05294e-05	0.000235113	down	K12638 3-epi-6-deoxocathasterone 23-monooxygenase [EC:1.14.13.112] | (RefSeq) 3-epi-6-deoxocathasterone 23-monooxygenase-like (A)	PREDICTED: 3-epi-6-deoxocathasterone 23-monooxygenase-like [Cucumis melo]	RecName: Full=Cytochrome P450 90D2; EC=1.14.-.-; AltName: Full=C6-oxidase;	SubName: Full=3-epi-6-deoxocathasterone 23-monooxygenase-like {ECO:0000313|RefSeq:XP_008447603.1};	Cytochrome P450 CYP4/CYP19/CYP26 subfamilies	GO:0016021,integral component of membrane; GO:0020037,heme binding; GO:0005506,iron ion binding; GO:0016709,oxidoreductase activity, acting on paired donors, with incorporation or reduction of molecular oxygen, NAD(P)H as one donor, and incorporation of one atom of oxygen; GO:0016132,brassinosteroid biosynthetic process; GO:0010268,brassinosteroid homeostasis; GO:0007275,multicellular organism de…	Cytochrome P450
Lac01g017450	35.25	27.5	38.13	100.93	58.48	54.85	1672	1232	1885	5929	4061	2752	2.156	1.109	0.000670874	0.00711682	up	K04077 chaperonin GroEL | (RefSeq) LOW QUALITY PROTEIN: chaperonin CPN60-like 2, mitochondrial (A)	NDR1/HIN1-like protein 13 [Cucurbita pepo subsp. pepo]	RecName: Full=NDR1/HIN1-like protein 13 {ECO:0000303|PubMed:26206852};	SubName: Full=protein YLS9-like {ECO:0000313|RefSeq:XP_008447609.1};	--	GO:0016021,integral component of membrane; GO:0005886,plasma membrane; GO:0009506,plasmodesma; GO:0042742,defense response to bacterium	Vacuolar segregation subunit 7
Lac01g017620	8.94	13.99	8.78	3.81	4.56	4.39	1236	1826	1265	652	922	642	0.406	-1.301	1.67644e-06	4.96537e-05	down	K08776 puromycin-sensitive aminopeptidase [EC:3.4.11.-] | (RefSeq) aminopeptidase M1-like (A)	PREDICTED: aminopeptidase M1-like [Cucumis sativus]	RecName: Full=Aminopeptidase M1; EC=3.4.11.2; AltName: Full=Alpha-aminoacylpeptide hydrolase;	RecName: Full=Aminopeptidase {ECO:0000256|RuleBase:RU364040}; EC=3.4.11.- {ECO:0000256|RuleBase:RU364040};	Puromycin-sensitive aminopeptidase and related aminopeptidases	GO:0005829,cytosol; GO:0005783,endoplasmic reticulum; GO:0031090,organelle membrane; GO:0005886,plasma membrane; GO:0004177,aminopeptidase activity; GO:0070006,metalloaminopeptidase activity; GO:0010013,N-1-naphthylphthalamic acid binding; GO:0042277,peptide binding; GO:0008270,zinc ion binding; GO:0009926,auxin polar transport; GO:0043171,peptide catabolic process	Peptidase M1 N-terminal domain
Lac01g017720	12.21	10.56	9.33	3.15	3.69	3.16	777	635	619	248	344	213	0.315	-1.667	8.19204e-14	1.3762e-11	down	K09422 transcription factor MYB, plant | (RefSeq) transcription factor MYB86 (A)	PREDICTED: transcription factor MYB86 [Cucumis sativus]	RecName: Full=Transcription factor MYB26 {ECO:0000305}; AltName: Full=Myb-related protein 26 {ECO:0000305}; Short=AtMYB26 {ECO:0000303|PubMed:11597504}; AltName: Full=Protein MALE STERILE 35 {ECO:0000303|PubMed:12753590};	SubName: Full=Uncharacterized protein {ECO:0000313|EMBL:KGN59797.1};	Transcription factor, Myb superfamily	GO:0005634,nucleus; GO:0003700,DNA-binding transcription factor activity; GO:0000981,DNA-binding transcription factor activity, RNA polymerase II-specific; GO:0043565,sequence-specific DNA binding; GO:0001135,RNA polymerase II transcription regulator recruiting activity; GO:0044212,transcription regulatory region DNA binding; GO:0030154,cell differentiation; GO:0009834,plant-type secondary cell w…	Myb-like DNA-binding domain
Lac01g017740	0.21	0.07	0.04	0.41	0.42	0.6	18	6	4	44	54	55	4.435	2.149	0.00498886	0.0330175	up	K21435 ankyrin repeat domain-containing protein 6 | (RefSeq) ankyrin repeat-containing protein BDA1-like (A)	PREDICTED: uncharacterized protein LOC103490026 [Cucumis melo]	--	SubName: Full=uncharacterized protein LOC103490026 {ECO:0000313|RefSeq:XP_008447612.1};	--	GO:0016021,integral component of membrane	Domain of unknown function
Lac01g017790	0.03	0.13	0.03	0.9	0.94	0.06	2	8	2	73	90	4	10.275	3.361	0.00540475	0.0349214	up	K21952 CASK-interacting protein | (RefSeq) ankyrin repeat-containing protein BDA1 (A)	PREDICTED: uncharacterized protein LOC103490026 [Cucumis melo]	RecName: Full=Ankyrin repeat-containing protein At5g02620;	SubName: Full=uncharacterized protein LOC103490026 {ECO:0000313|RefSeq:XP_008447612.1};	FOG: Ankyrin repeat	GO:0005783,endoplasmic reticulum; GO:0016021,integral component of membrane; GO:0005886,plasma membrane	Ankyrin repeat
Lac01g018100	38.52	35.73	29.28	10.56	12.06	23.52	3892	3411	3084	1322	1784	2514	0.447	-1.161	0.00101276	0.00983178	down	K04733 interleukin-1 receptor-associated kinase 4 [EC:2.7.11.1] | (RefSeq) protein STRUBBELIG-RECEPTOR FAMILY 6-like (A)	protein STRUBBELIG-RECEPTOR FAMILY 7-like isoform X1 [Cucurbita pepo subsp. pepo]	RecName: Full=Protein STRUBBELIG-RECEPTOR FAMILY 6; AltName: Full=Leucine-rich repeat receptor kinase-like protein SRF6; Flags: Precursor;	SubName: Full=protein STRUBBELIG-RECEPTOR FAMILY 7 isoform X1 {ECO:0000313|RefSeq:XP_008465034.1};	--	GO:0016021,integral component of membrane; GO:0005524,ATP binding; GO:0004675,transmembrane receptor protein serine/threonine kinase activity; GO:0007166,cell surface receptor signaling pathway; GO:0006468,protein phosphorylation	Leucine Rich repeats (2 copies)
Lac01g018110	12.62	11.43	10.95	31.78	28.49	17.14	1595	1365	1443	4976	5272	2292	2.243	1.165	9.51297e-05	0.00147376	up	K03691 peptide-O-fucosyltransferase [EC:2.4.1.221] | (RefSeq) uncharacterized protein LOC111020294 (A)	uncharacterized protein LOC111020294 [Momordica charantia]	RecName: Full=O-fucosyltransferase 14 {ECO:0000305}; Short=O-FucT-14 {ECO:0000305}; EC=2.4.1.- {ECO:0000305}; AltName: Full=O-fucosyltransferase family protein {ECO:0000305};	SubName: Full=uncharacterized protein LOC103502751 {ECO:0000313|RefSeq:XP_008465040.1};	--	GO:0016021,integral component of membrane; GO:0016757,transferase activity, transferring glycosyl groups; GO:0006004,fucose metabolic process; GO:0006486,protein glycosylation	--
Lac01g018180	1.9	1.18	1.36	0.49	0.45	0.62	157	92	117	50	54	54	0.352	-1.507	7.97494e-05	0.00127498	down	K01051 pectinesterase [EC:3.1.1.11] | (RefSeq) pectinesterase-like (A)	pectinesterase-like [Cucurbita moschata]	RecName: Full=Pectinesterase/pectinesterase inhibitor U1; Includes: RecName: Full=Pectinesterase inhibitor U1; AltName: Full=Pectin methylesterase inhibitor U1; Includes: RecName: Full=Pectinesterase U1; Short=PE U1; EC=3.1.1.11; AltName: Full=Pectin methylesterase U1; Flags: Precursor;	RecName: Full=Pectinesterase {ECO:0000256|RuleBase:RU000589}; EC=3.1.1.11 {ECO:0000256|RuleBase:RU000589};	--	GO:0071944,cell periphery; GO:0005618,cell wall; GO:0005576,extracellular region; GO:0045330,aspartyl esterase activity; GO:0030599,pectinesterase activity; GO:0046910,pectinesterase inhibitor activity; GO:0042545,cell wall modification; GO:0045490,pectin catabolic process	Plant invertase/pectin methylesterase inhibitor
Lac01g018210	0.72	0.88	1.06	3.26	3.06	2.01	45	52	69	251	279	132	3.162	1.661	1.01436e-05	0.000227444	up	--	PREDICTED: uncharacterized protein LOC101207750 [Cucumis sativus]	--	SubName: Full=DNA binding protein {ECO:0000313|EMBL:KGN58473.1};	--	--	Remorin, C-terminal region
Lac01g018250	2.19	1.89	2.36	6.49	7.48	4.87	140	114	157	513	699	329	2.963	1.567	4.56975e-08	2.12691e-06	up	K11975 E3 ubiquitin-protein ligase RNF144 [EC:2.3.2.31] | (RefSeq) E3 ubiquitin-protein ligase RNF144A-like (A)	E3 ubiquitin-protein ligase RNF144A-like [Momordica charantia]	RecName: Full=Probable E3 ubiquitin-protein ligase ARI5; EC=2.3.2.27 {ECO:0000250|UniProtKB:Q9Y4X5}; AltName: Full=ARIADNE-like protein ARI5; AltName: Full=Protein ariadne homolog 5; AltName: Full=RING-type E3 ubiquitin transferase ARI5 {ECO:0000305};	RecName: Full=RING-type E3 ubiquitin transferase {ECO:0000256|SAAS:SAAS00970528}; EC=2.3.2.27 {ECO:0000256|SAAS:SAAS00970528};	Predicted E3 ubiquitin ligase	GO:0005737,cytoplasm; GO:0000151,ubiquitin ligase complex; GO:0046872,metal ion binding; GO:0031624,ubiquitin conjugating enzyme binding; GO:0061630,ubiquitin protein ligase activity; GO:0032436,positive regulation of proteasomal ubiquitin-dependent protein catabolic process; GO:0000209,protein polyubiquitination; GO:0042787,NA	Zinc finger, C3HC4 type (RING finger)
Lac01g018260	66.92	63.01	56	144.13	188.91	98.25	5818	5175	5075	15519	24046	9035	2.348	1.232	3.27184e-05	0.000613913	up	K09286 EREBP-like factor | (RefSeq) ethylene-responsive transcription factor RAP2-12-like (A)	ethylene-responsive transcription factor RAP2-12-like [Momordica charantia]	RecName: Full=Ethylene-responsive transcription factor RAP2-12; AltName: Full=Protein RELATED TO APETALA2 12;	SubName: Full=Uncharacterized protein {ECO:0000313|EMBL:KGN58469.1};	--	GO:0005634,nucleus; GO:0005886,plasma membrane; GO:0003700,DNA-binding transcription factor activity; GO:0043565,sequence-specific DNA binding; GO:0070483,detection of hypoxia; GO:0009873,ethylene-activated signaling pathway; GO:2000280,regulation of root development; GO:0001666,response to hypoxia; GO:0006351,transcription, DNA-templated	AP2 domain
Lac01g018300	5.27	4.74	5.11	13.08	7.76	10.25	173	147	175	532	373	356	2.08	1.056	0.000431426	0.00502271	up	K14488 SAUR family protein | (RefSeq) auxin-responsive protein SAUR50-like (A)	auxin-responsive protein SAUR50-like [Cucurbita moschata]	RecName: Full=Auxin-responsive protein SAUR71 {ECO:0000305}; AltName: Full=Protein SMALL AUXIN UP RNA 71 {ECO:0000303|PubMed:12036261};	SubName: Full=auxin-responsive protein SAUR71-like {ECO:0000313|RefSeq:XP_016902534.1};	--	GO:0005737,cytoplasm; GO:0009734,auxin-activated signaling pathway; GO:0007275,multicellular organism development; GO:0040008,regulation of growth	Auxin responsive protein
Lac02g000080	0.15	0	0	1.04	1.55	0.29	12	0	0	101	178	24	19.035	4.251	0.00368005	0.0264391	up	K10143 E3 ubiquitin-protein ligase RFWD2 [EC:2.3.2.27] | (RefSeq) WD repeat-containing protein RUP2-like (A)	PREDICTED: WD repeat-containing protein RUP2-like [Cucumis sativus]	RecName: Full=WD repeat-containing protein RUP2; AltName: Full=Protein EARLY FLOWERING BY OVEREXPRESSION 2; AltName: Full=Protein EPRESSOR OF UV-B PHOTOMORPHOGENESIS 2;	SubName: Full=Ubiquitin ligase protein cop1 {ECO:0000313|EMBL:KGN60479.1};	--	GO:0080008,Cul4-RING E3 ubiquitin ligase complex; GO:0005829,cytosol; GO:0005634,nucleus; GO:0009658,chloroplast organization; GO:0009908,flower development; GO:0043496,regulation of protein homodimerization activity; GO:0010224,response to UV-B	WD40-like domain
Lac02g000100	51.47	43.25	43.36	158.13	91.28	62.86	2682	2129	2355	10204	6963	3464	2.298	1.2	0.00154711	0.0136903	up	--	PREDICTED: remorin [Cucumis melo]	RecName: Full=Remorin; AltName: Full=pp34;	SubName: Full=remorin {ECO:0000313|RefSeq:XP_008465865.1};	--	GO:0005886,plasma membrane; GO:0048032,galacturonate binding; GO:0007267,cell-cell signaling	Remorin, C-terminal region
Lac02g000140	0.08	0.09	0.02	0.39	0.4	0.23	18	20	6	113	138	56	5.39	2.43	0.000150084	0.00216159	up	--	protein SHORTAGE IN CHIASMATA 1 [Momordica charantia]	RecName: Full=Protein SHORTAGE IN CHIASMATA 1 {ECO:0000303|PubMed:18812090};	SubName: Full=uncharacterized protein LOC103503464 isoform X2 {ECO:0000313|RefSeq:XP_016903553.1};	--	GO:0005634,nucleus; GO:0009506,plasmodesma; GO:0000712,resolution of meiotic recombination intermediates	--
Lac02g000150	0.39	0.22	0.31	2.28	10.1	0.86	33	18	28	242	1266	78	14.573	3.865	3.02799e-06	8.27331e-05	up	K23450 sarcoplasmic reticulum histidine-rich calcium-binding protein | (RefSeq) low-temperature-induced 65 kDa protein-like (A)	PREDICTED: low-temperature-induced 65 kDa protein [Cucumis melo]	RecName: Full=Low-temperature-induced 65 kDa protein; AltName: Full=Desiccation-responsive protein 29B;	SubName: Full=low-temperature-induced 65 kDa protein {ECO:0000313|RefSeq:XP_008465872.2};	--	GO:0009738,abscisic acid-activated signaling pathway; GO:0010150,leaf senescence; GO:0009737,response to abscisic acid; GO:0009409,response to cold; GO:0009651,response to salt stress; GO:0009414,response to water deprivation	Procyclic acidic repetitive protein (PARP)
Lac02g000160	49.28	42.82	60.83	133.59	124.48	66.88	625	513	804	2098	2311	897	2.158	1.11	0.00131442	0.0120272	up	K11883 RNA-binding protein NOB1 | (RefSeq) RNA-binding protein NOB1 isoform X1 (A)	PREDICTED: nucleolar protein 58 isoform X2 [Ziziphus jujuba]	RecName: Full=Heavy metal-associated isoprenylated plant protein 39 {ECO:0000303|PubMed:21072340, ECO:0000303|PubMed:23368984}; Short=AtHIP39 {ECO:0000303|PubMed:21072340, ECO:0000303|PubMed:23368984}; Flags: Precursor;	SubName: Full=Copper chaperone {ECO:0000313|EMBL:PIN13467.1};	Copper chaperone	GO:0005737,cytoplasm; GO:0046914,transition metal ion binding; GO:0046916,cellular transition metal ion homeostasis; GO:0030001,metal ion transport	--
Lac02g000210	1.93	1.74	1.68	12.53	18.34	4.19	150	128	136	1206	2086	344	6.651	2.734	1.94834e-07	7.48126e-06	up	K22133 oxalate---CoA ligase [EC:6.2.1.8] | (RefSeq) oxalate--CoA ligase-like (A)	oxalate--CoA ligase-like [Cucurbita pepo subsp. pepo]	RecName: Full=Oxalate--CoA ligase {ECO:0000305}; EC=6.2.1.8 {ECO:0000269|PubMed:22447686}; AltName: Full=4-coumarate--CoA ligase isoform 8; Short=At4CL8; AltName: Full=4-coumarate--CoA ligase-like 10; AltName: Full=Acyl-activating enzyme 3 {ECO:0000303|PubMed:22447686}; AltName: Full=Adenosine monophosphate binding protein 3; Short=AtMPBP3; AltName: Full=Oxalyl-CoA synthetase;	SubName: Full=oxalate--CoA ligase-like {ECO:0000313|RefSeq:XP_008437021.1};	Acyl-CoA synthetase	GO:0048046,apoplast; GO:0009507,chloroplast; GO:0009570,chloroplast stroma; GO:0005737,cytoplasm; GO:0009506,plasmodesma; GO:0005524,ATP binding; GO:0050203,oxalate-CoA ligase activity; GO:0050832,defense response to fungus; GO:0033611,oxalate catabolic process; GO:0010030,positive regulation of seed germination; GO:0046686,response to cadmium ion; GO:0009735,response to cytokinin; GO:0010214,see…	AMP-binding enzyme
Lac02g000410	5.13	2.54	2.84	38.42	31.03	14.11	246	115	142	2282	2179	716	8.075	3.013	2.1937e-10	1.80997e-08	up	K13496 UDP-glucosyl transferase 73C [EC:2.4.1.-] | (RefSeq) scopoletin glucosyltransferase (A)	PREDICTED: uncharacterized protein LOC103482907 [Cucumis melo]	--	SubName: Full=uncharacterized protein LOC103482907 {ECO:0000313|RefSeq:XP_008437515.1};	--	GO:0016021,integral component of membrane	--
Lac02g000540	88.7	69.04	95.69	263.05	121.82	182.02	3785	2783	4256	13901	7610	8215	2.267	1.181	0.000482391	0.00550284	up	K04733 interleukin-1 receptor-associated kinase 4 [EC:2.7.11.1] | (RefSeq) probable receptor-like protein kinase At5g24010 (A)	PREDICTED: FK506-binding protein 4-like [Cucumis melo]	RecName: Full=Heavy metal-associated isoprenylated plant protein 39 {ECO:0000303|PubMed:21072340, ECO:0000303|PubMed:23368984}; Short=AtHIP39 {ECO:0000303|PubMed:21072340, ECO:0000303|PubMed:23368984}; Flags: Precursor;	SubName: Full=FK506-binding protein 4-like {ECO:0000313|RefSeq:XP_008437534.1};	Copper chaperone	GO:0005737,cytoplasm; GO:0046914,transition metal ion binding; GO:0046916,cellular transition metal ion homeostasis; GO:0030001,metal ion transport	Heavy-metal-associated domain
Lac02g000590	41.1	58.16	58.63	12.96	14	39.86	1739	2325	2586	679	867	1784	0.424	-1.238	0.0084721	0.0485026	down	--	probable membrane-associated kinase regulator 5 [Cucurbita moschata]	RecName: Full=Probable membrane-associated kinase regulator 5;	SubName: Full=Uncharacterized protein {ECO:0000313|EMBL:KGN49913.1};	--	GO:0005886,plasma membrane	--
Lac02g000780	6.67	6.13	6.73	1.5	1.59	3.71	490	425	515	136	171	288	0.349	-1.52	0.000232162	0.00305706	down	--	uncharacterized protein LOC111023958 [Momordica charantia]	--	SubName: Full=Uncharacterized protein {ECO:0000313|EMBL:KGN49902.1};	--	GO:0016021,integral component of membrane	--
Lac02g001180	4.36	3.63	4.92	11.89	9.99	6.7	343	270	404	1160	1152	558	2.248	1.168	0.00017765	0.00247089	up	K22132 tRNA threonylcarbamoyladenosine dehydratase | (RefSeq) tRNA threonylcarbamoyladenosine dehydratase isoform X1 (A)	PREDICTED: tRNA threonylcarbamoyladenosine dehydratase isoform X2 [Cucumis melo]	RecName: Full=Probable molybdopterin-synthase adenylyltransferase; EC=2.7.7.80; AltName: Full=MoaD protein adenylase; AltName: Full=Molybdopterin-converting factor subunit 1 adenylase; AltName: Full=Sulfur carrier protein MoaD adenylyltransferase;	SubName: Full=tRNA threonylcarbamoyladenosine dehydratase isoform X2 {ECO:0000313|RefSeq:XP_008438196.1};	Predicted dinucleotide-utilizing enzyme involved in molybdopterin and thiamine biosynthesis	GO:0009507,chloroplast; GO:0005524,ATP binding; GO:0061605,molybdopterin-synthase adenylyltransferase activity; GO:0008641,ubiquitin-like modifier activating enzyme activity; GO:0006777,Mo-molybdopterin cofactor biosynthetic process	Saccharopine dehydrogenase NADP binding domain
Lac02g001220	7.04	4.28	5.84	302.62	171.55	37.88	428	246	370	22796	15276	2437	30.47	4.929	1.35267e-14	2.50746e-12	up	K14411 RNA-binding protein Musashi | (RefSeq) protein gar2 (A)	protein IQ-DOMAIN 1-like [Momordica charantia]	RecName: Full=Protein IQ-DOMAIN 14;	SubName: Full=Uncharacterized protein {ECO:0000313|EMBL:KGN49861.1};	--	--	Protein of unknown function (DUF4005)
Lac02g001300	8.23	5.44	6.29	42.94	35.4	28.58	255	159	203	1647	1605	936	5.425	2.44	6.03279e-17	1.60152e-14	up	--	PREDICTED: protein TPX2-like [Cucumis sativus]	--	SubName: Full=Uncharacterized protein {ECO:0000313|EMBL:KGN57716.1};	--	GO:0005874,microtubule; GO:0005819,spindle; GO:0032147,activation of protein kinase activity; GO:0060236,regulation of mitotic spindle organization	Targeting protein for Xklp2 (TPX2)
Lac02g001430	0.15	0.29	0.52	2.28	0.35	4.5	10	18	36	187	34	316	7.472	2.901	0.00116102	0.010945	up	K19476 vacuolar protein sorting-associated protein IST1 | (RefSeq) uncharacterized LOC103500154 (A)	PREDICTED: uncharacterized protein LOC103500154 [Cucumis melo]	--	SubName: Full=uncharacterized protein LOC103500154 {ECO:0000313|RefSeq:XP_008461584.1};	Spindle pole body protein	GO:0015031,protein transport	Regulator of Vps4 activity in the MVB pathway
Lac02g001580	10.44	13.05	11.21	3.89	3.28	5.63	696	822	779	321	320	397	0.371	-1.431	3.63791e-07	1.30813e-05	down	--	PREDICTED: uncharacterized protein LOC103500139 [Cucumis melo]	--	SubName: Full=uncharacterized protein LOC103500139 {ECO:0000313|RefSeq:XP_008461568.1};	--	--	--
Lac02g001650	9.23	8.64	8.76	1.76	2.38	5.56	276	244	273	65	104	176	0.364	-1.458	0.00235607	0.0189747	down	--	hypothetical protein Csa_3G298050 [Cucumis sativus]	--	SubName: Full=Uncharacterized protein {ECO:0000313|EMBL:KGN57776.1};	--	--	--
Lac02g001890	34.71	15.73	17.88	1.66	1.96	6.91	1149	492	617	68	95	242	0.154	-2.702	1.01794e-05	0.000228008	down	--	hypothetical protein Csa_3G316270 [Cucumis sativus]	--	SubName: Full=Uncharacterized protein {ECO:0000313|EMBL:KGN57814.1};	--	--	--
Lac02g001900	7.62	3.36	6.73	10.98	11	21.65	286	119	263	510	604	859	2.477	1.308	0.00314961	0.023516	up	K01537 Ca2+-transporting ATPase [EC:3.6.3.8] | (RefSeq) calcium-transporting ATPase 2, plasma membrane-type isoform X1 (A)	protein C2-DOMAIN ABA-RELATED 4-like [Momordica charantia]	RecName: Full=Protein C2-DOMAIN ABA-RELATED 4 {ECO:0000303|PubMed:25465408}; AltName: Full=C2 domain-containing protein; Short=AtC2; AltName: Full=GTPase activating protein 1 {ECO:0000303|PubMed:23550829}; Short=AtGAP1 {ECO:0000303|PubMed:23550829};	SubName: Full=Uncharacterized protein {ECO:0000313|EMBL:KGN57815.1};	Predicted Ca2+-dependent phospholipid-binding protein	GO:0005829,cytosol; GO:0005634,nucleus; GO:0005886,plasma membrane; GO:0005096,GTPase activator activity; GO:0046872,metal ion binding; GO:0005543,phospholipid binding; GO:0009738,abscisic acid-activated signaling pathway; GO:0006952,defense response; GO:0009789,positive regulation of abscisic acid-activated signaling pathway; GO:1902479,positive regulation of defense response to bacterium, incom…	C2 domain
Lac02g001980	0	0	0	0	1.78	1.19	0	0	0	0	81	39	166.826	7.382	0.00263413	0.0206873	up	K10745 ribonuclease H2 subunit C | (RefSeq) uncharacterized protein LOC107416231 (A)	MLP-like protein 34 [Cucurbita pepo subsp. pepo]	RecName: Full=MLP-like protein 28;	SubName: Full=Major latex-like protein {ECO:0000313|EMBL:BAX08654.1};	--	GO:0006952,defense response; GO:0009607,response to biotic stimulus	--
Lac02g002060	0.71	0.75	0.65	1.69	1.97	1.4	38	38	36	112	154	79	2.43	1.281	0.00058817	0.00645276	up	K09874 aquaporin NIP | (RefSeq) probable aquaporin NIP-type (A)	PREDICTED: probable aquaporin NIP-type [Cucumis sativus]	RecName: Full=Probable aquaporin NIP-type; AltName: Full=Pollen-specific membrane integral protein;	SubName: Full=Uncharacterized protein {ECO:0000313|EMBL:KGN57839.1};	Aquaporin (major intrinsic protein family)	GO:0016021,integral component of membrane; GO:0015267,channel activity	Major intrinsic protein
Lac02g002170	0.03	0.09	0	0.12	0.96	0.51	2	6	0	10	97	37	13.27	3.73	0.0038393	0.0272464	up	K05350 beta-glucosidase [EC:3.2.1.21] | (RefSeq) beta-glucosidase 44-like (A)	beta-glucosidase 44-like [Cucurbita moschata]	RecName: Full=Beta-glucosidase 44; Short=AtBGLU44; EC=3.2.1.21; Flags: Precursor;	SubName: Full=Uncharacterized protein {ECO:0000313|EMBL:KGN57432.1};	Beta-glucosidase, lactase phlorizinhydrolase, and related proteins	GO:0005618,cell wall; GO:0022626,cytosolic ribosome; GO:0005576,extracellular region; GO:0009505,plant-type cell wall; GO:0080081,4-methylumbelliferyl-beta-D-glucopyranoside beta-glucosidase activity; GO:0047668,amygdalin beta-glucosidase activity; GO:0080083,beta-gentiobiose beta-glucosidase activity; GO:0008422,beta-glucosidase activity; GO:0004567,beta-mannosidase activity; GO:0080079,cellobio…	Glycosyl hydrolase family 1
Lac02g002400	29.21	24.69	33.52	40.82	89.58	65.59	2064	1648	2469	3572	9266	4902	2.262	1.178	0.000372342	0.00445511	up	K05909 laccase [EC:1.10.3.2] | (RefSeq) uncharacterized protein LOC111441767 (A)	aspartic proteinase PCS1-like [Cucurbita moschata]	RecName: Full=Aspartic proteinase PCS1; EC=3.4.23.-; AltName: Full=Aspartic protease 38; Short=AtASP38; AltName: Full=Protein EMBRYO DEFECTIVE 24; AltName: Full=Protein PROMOTION OF CELL SURVIVAL 1; Flags: Precursor;	SubName: Full=aspartic proteinase PCS1 {ECO:0000313|RefSeq:XP_008457122.1};	Aspartyl protease	GO:0005783,endoplasmic reticulum; GO:0004190,aspartic-type endopeptidase activity; GO:0008233,peptidase activity; GO:0012501,programmed cell death; GO:0030163,protein catabolic process	Eukaryotic aspartyl protease
Lac02g002600	11.79	8.94	8.54	60.51	174.44	45.02	662	474	500	4208	14340	2674	9.68	3.275	2.66989e-10	2.14218e-08	up	K04124 gibberellin 3-beta-dioxygenase [EC:1.14.11.15] | (RefSeq) gibberellin 3-beta-dioxygenase 3 (A)	PREDICTED: probable 2-oxoglutarate-dependent dioxygenase AOP1 [Cucumis melo]	RecName: Full=Probable 2-oxoglutarate-dependent dioxygenase AOP1.2; EC=1.14.11.-;	SubName: Full=probable 2-oxoglutarate-dependent dioxygenase AOP1 {ECO:0000313|RefSeq:XP_008454372.1};	Iron/ascorbate family oxidoreductases	GO:0051213,dioxygenase activity; GO:0046872,metal ion binding	non-haem dioxygenase in morphine synthesis N-terminal
Lac02g002840	0	0.03	0	0.19	0.71	0.2	0	1	0	9	40	8	39.595	5.307	0.00245773	0.0196099	up	K09833 homogentisate phytyltransferase / homogentisate geranylgeranyltransferase [EC:2.5.1.115 2.5.1.116] | (RefSeq) LOC109751933; homogentisate geranylgeranyltransferase-like (A)	uncharacterized protein LOC111014578 [Momordica charantia]	--	SubName: Full=uncharacterized protein LOC107900161 {ECO:0000313|RefSeq:XP_016681349.1};	FOG: Reverse transcriptase	GO:0003676,nucleic acid binding	RNase H
Lac02g002850	2.69	2.59	2.36	11.97	20.06	6.87	540	492	495	2978	5901	1459	5.157	2.366	8.11367e-09	4.51991e-07	up	K05666 ATP-binding cassette, subfamily C (CFTR/MRP), member 2 | (RefSeq) ABC transporter C family member 14-like isoform X1 (A)	ABC transporter C family member 14-like [Cucurbita moschata]	RecName: Full=ABC transporter C family member 4; Short=ABC transporter ABCC.4; Short=AtABCC4; EC=3.6.3.44; AltName: Full=ATP-energized glutathione S-conjugate pump 4; AltName: Full=Glutathione S-conjugate-transporting ATPase 4; AltName: Full=Multidrug resistance-associated protein 4;	SubName: Full=Uncharacterized protein {ECO:0000313|EMBL:KGN52804.1};	Multidrug resistance-associated protein/mitoxantrone resistance protein, ABC superfamily	GO:0005794,Golgi apparatus; GO:0016021,integral component of membrane; GO:0000325,plant-type vacuole; GO:0005886,plasma membrane; GO:0009506,plasmodesma; GO:0005774,vacuolar membrane; GO:0005773,vacuole; GO:0005524,ATP binding; GO:0042626,ATPase activity, coupled to transmembrane movement of substances; GO:0008559,xenobiotic transmembrane transporting ATPase activity; GO:0006855,drug transmembran…	Type II/IV secretion system protein
Lac02g002860	1.41	2.32	2.03	22.66	12.74	5.48	20	31	30	397	264	82	7.229	2.854	3.1933e-06	8.6699e-05	up	--	--	--	--	--	--	--
Lac02g002880	1.84	1.41	1.96	4.44	4.52	2.92	166	120	185	497	598	279	2.313	1.21	0.000123354	0.00183817	up	K01188 beta-glucosidase [EC:3.2.1.21] | (RefSeq) beta-glucosidase 11 isoform X1 (A)	beta-glucosidase 11 isoform X2 [Cucurbita moschata]	RecName: Full=Beta-glucosidase 21; Short=Os5bglu21; EC=3.2.1.21; Flags: Precursor;	SubName: Full=beta-glucosidase 11-like isoform X3 {ECO:0000313|RefSeq:XP_008454350.1, ECO:0000313|RefSeq:XP_008454351.1};	Beta-glucosidase, lactase phlorizinhydrolase, and related proteins	GO:0008422,beta-glucosidase activity; GO:0102483,scopolin beta-glucosidase activity; GO:0005975,carbohydrate metabolic process; GO:1901657,glycosyl compound metabolic process	Glycosyl hydrolase family 1
Lac02g003010	9.5	4.25	13.56	27.88	14.24	67.32	123	52	183	447	270	922	4.024	2.009	0.0018786	0.0159351	up	--	late embryogenis abundant protein 2-like [Momordica charantia]	RecName: Full=Protein SENESCENCE-ASSOCIATED GENE 21, mitochondrial {ECO:0000303|PubMed:9617813}; AltName: Full=Late embryogenesis abundant like 5 {ECO:0000303|PubMed:17092320}; Short=AtLEA5 {ECO:0000303|PubMed:17092320}; AltName: Full=Late embryogenis abundant protein 38 {ECO:0000303|PubMed:25005920}; Flags: Precursor;	SubName: Full=Uncharacterized protein {ECO:0000313|EMBL:KGN52818.1};	--	GO:0005739,mitochondrion; GO:0042631,cellular response to water deprivation; GO:0006952,defense response; GO:0010150,leaf senescence; GO:1900424,regulation of defense response to bacterium; GO:1900150,regulation of defense response to fungus; GO:1900055,regulation of leaf senescence; GO:2000028,regulation of photoperiodism, flowering; GO:0009737,response to abscisic acid; GO:0009646,response to a…	--
Lac02g003050	11.25	15	15.92	21.21	110.24	24.97	806	1015	1189	1882	11562	1892	3.753	1.908	0.0020241	0.0168568	up	K08726 soluble epoxide hydrolase / lipid-phosphate phosphatase [EC:3.3.2.10 3.1.3.76] | (RefSeq) hypothetical protein (A)	uncharacterized protein LOC111791600 [Cucurbita pepo subsp. pepo]	--	SubName: Full=Uncharacterized protein {ECO:0000313|EMBL:KGN52823.1};	Soluble epoxide hydrolase	GO:0003824,catalytic activity	Ndr family
Lac02g003070	24.89	32.21	39.52	104.74	155.15	39.71	1286	1572	2128	6701	11734	2170	3.152	1.656	0.000713781	0.0074761	up	K08726 soluble epoxide hydrolase / lipid-phosphate phosphatase [EC:3.3.2.10 3.1.3.76] | (RefSeq) hypothetical protein (A)	uncharacterized protein LOC111452460 [Cucurbita moschata]	--	SubName: Full=Uncharacterized protein {ECO:0000313|EMBL:KGN52824.1};	Soluble epoxide hydrolase	GO:0003824,catalytic activity	Serine aminopeptidase, S33
Lac02g003130	0.36	0.38	0.8	1.7	4.11	1.93	21	21	49	124	353	120	5.102	2.351	4.15234e-05	0.000742827	up	K01179 endoglucanase [EC:3.2.1.4] | (RefSeq) endoglucanase 17-like (A)	endoglucanase 17-like [Cucurbita pepo subsp. pepo]	RecName: Full=Endoglucanase 17; EC=3.2.1.4; AltName: Full=Endo-1,4-beta glucanase 17; Flags: Precursor;	RecName: Full=Endoglucanase {ECO:0000256|RuleBase:RU361166}; EC=3.2.1.4 {ECO:0000256|RuleBase:RU361166};	--	GO:0005576,extracellular region; GO:0008810,cellulase activity; GO:0071555,cell wall organization; GO:0030245,cellulose catabolic process	Glycosyl hydrolase family 9
Lac02g003290	3.26	7.52	8.33	2.23	2.09	3.7	320	698	853	271	301	385	0.423	-1.241	0.00486101	0.0323799	down	K09527 DnaJ homolog subfamily C member 7 | (RefSeq) uncharacterized protein LOC110105734 (A)	PREDICTED: uncharacterized protein LOC103494740 [Cucumis melo]	--	SubName: Full=uncharacterized protein LOC103494740 {ECO:0000313|RefSeq:XP_008454300.1};	--	--	--
Lac02g003330	10.96	15.98	10.92	33.27	113.61	39.39	410	565	426	1542	6224	1559	4.97	2.313	5.01503e-06	0.000127922	up	--	universal stress protein A-like protein [Cucurbita maxima]	--	SubName: Full=Uncharacterized protein {ECO:0000313|EMBL:KGN52848.1};	--	GO:0005773,vacuole; GO:0006950,response to stress	--
Lac02g003380	4.63	3.89	5.92	9.9	20.03	9.75	238	189	317	630	1507	530	2.782	1.476	0.00015717	0.00223669	up	K13425 WRKY transcription factor 22 | (RefSeq) WRKY transcription factor 22-like (A)	probable WRKY transcription factor 27 [Cucurbita pepo subsp. pepo]	RecName: Full=Probable WRKY transcription factor 65; AltName: Full=WRKY DNA-binding protein 65;	SubName: Full=probable WRKY transcription factor 69 {ECO:0000313|RefSeq:XP_008454282.1};	--	GO:0005634,nucleus; GO:0003700,DNA-binding transcription factor activity; GO:0043565,sequence-specific DNA binding; GO:0006351,transcription, DNA-templated	WRKY DNA -binding domain
Lac02g003530	0.03	0.04	0.26	1.07	478.5	26.68	2	2	16	77	40614	1636	1532.72	10.582	2.69035e-08	1.32685e-06	up	K04125 gibberellin 2-oxidase [EC:1.14.11.13] | (RefSeq) gibberellin 2-beta-dioxygenase 2-like (A)	gibberellin 2-beta-dioxygenase 2-like [Momordica charantia]	RecName: Full=Gibberellin 2-beta-dioxygenase 2; EC=1.14.11.13; AltName: Full=GA 2-oxidase 2; AltName: Full=Gibberellin 2-beta-hydroxylase 2; AltName: Full=Gibberellin 2-oxidase 2;	SubName: Full=gibberellin 2-beta-dioxygenase 2 {ECO:0000313|RefSeq:XP_008447463.1};	Iron/ascorbate family oxidoreductases	GO:0045543,gibberellin 2-beta-dioxygenase activity; GO:0046872,metal ion binding; GO:0009686,gibberellin biosynthetic process	non-haem dioxygenase in morphine synthesis N-terminal
Lac02g003550	20.64	14.2	14.4	66.53	55.49	40.73	1173	762	853	4682	4616	2448	3.348	1.743	4.98937e-09	2.92334e-07	up	K18819 inositol 3-alpha-galactosyltransferase [EC:2.4.1.123] | (RefSeq) galactinol synthase 1-like (A)	galactinol synthase 1-like [Cucurbita maxima]	RecName: Full=Galactinol synthase 1; Short=AtGolS1; Short=GolS-1; EC=2.4.1.123;	RecName: Full=Hexosyltransferase {ECO:0000256|RuleBase:RU362027}; EC=2.4.1.- {ECO:0000256|RuleBase:RU362027};	Glycosyl transferase, family 8 - glycogenin	GO:0005737,cytoplasm; GO:0047216,inositol 3-alpha-galactosyltransferase activity; GO:0046872,metal ion binding; GO:0006012,galactose metabolic process; GO:0009737,response to abscisic acid; GO:0009409,response to cold; GO:0009408,response to heat; GO:0009644,response to high light intensity; GO:0042542,response to hydrogen peroxide; GO:0006979,response to oxidative stress; GO:0009651,response to …	Glycosyl transferase family 8
Lac02g003580	10.4	12.17	16.8	2.65	2.08	6.46	519	574	874	164	152	341	0.285	-1.81	0.000156535	0.00222913	down	K10396 kinesin family member 5 | (RefSeq) hypothetical protein (A)	GDSL esterase/lipase At1g09390-like [Cucurbita pepo subsp. pepo]	RecName: Full=GDSL esterase/lipase LIP-4; EC=3.1.1.-; AltName: Full=Extracellular lipase LIP-4; Flags: Precursor;	SubName: Full=Uncharacterized protein {ECO:0000313|EMBL:KGN58540.1};	--	GO:0005576,extracellular region; GO:0016788,hydrolase activity, acting on ester bonds; GO:0016042,lipid catabolic process	GDSL-like Lipase/Acylhydrolase
Lac02g003700	2535.77	2115.23	2119.81	103.68	238.75	816.02	175003	137898	152487	8861	24122	59565	0.171	-2.551	6.05611e-05	0.00101579	down	K08912 light-harvesting complex II chlorophyll a/b binding protein 1 | (RefSeq) chlorophyll a-b binding protein of LHCII type 1 (A)	chlorophyll a-b binding protein of LHCII type 1 [Cucurbita maxima]	RecName: Full=Chlorophyll a-b binding protein of LHCII type I, chloroplastic; Short=CAB; Short=LHCP; Flags: Precursor; Fragment;	RecName: Full=Chlorophyll a-b binding protein, chloroplastic {ECO:0000256|RuleBase:RU363080};	--	GO:0009535,chloroplast thylakoid membrane; GO:0016021,integral component of membrane; GO:0009522,photosystem I; GO:0009523,photosystem II; GO:0016168,chlorophyll binding; GO:0046872,metal ion binding; GO:0009765,photosynthesis, light harvesting; GO:0018298,protein-chromophore linkage	Chlorophyll A-B binding protein
Lac02g003820	55	65.97	62.42	13.86	15.18	27.32	5355	6067	6334	1671	2164	2813	0.309	-1.695	4.08618e-08	1.92265e-06	down	K09828 Delta24-sterol reductase [EC:1.3.1.72 1.3.1.-] | (RefSeq) delta(24)-sterol reductase-like (A)	delta(24)-sterol reductase-like [Momordica charantia]	RecName: Full=Delta(24)-sterol reductase; EC=1.3.1.72; AltName: Full=Cell elongation protein diminuto;	SubName: Full=delta(24)-sterol reductase-like {ECO:0000313|RefSeq:XP_008460246.1, ECO:0000313|RefSeq:XP_008460247.1, ECO:0000313|RefSeq:XP_008460248.1};	FAD-binding protein DIMINUTO	GO:0016021,integral component of membrane; GO:0005516,calmodulin binding; GO:0050614,delta24-sterol reductase activity; GO:0050660,flavin adenine dinucleotide binding; GO:0016614,oxidoreductase activity, acting on CH-OH group of donors	FAD binding domain
Lac02g004030	4.27	4.04	5.24	0.3	0.32	2.06	208	186	266	18	23	106	0.196	-2.349	0.0020634	0.0171111	down	K16297 serine carboxypeptidase-like clade II [EC:3.4.16.-] | (RefSeq) serine carboxypeptidase-like 35 (A)	PREDICTED: serine carboxypeptidase-like 35 [Cucumis sativus]	RecName: Full=Serine carboxypeptidase-like 35; EC=3.4.16.-; Flags: Precursor;	RecName: Full=Carboxypeptidase {ECO:0000256|RuleBase:RU361156}; EC=3.4.16.- {ECO:0000256|RuleBase:RU361156};	Serine carboxypeptidases (lysosomal cathepsin A)	GO:0005576,extracellular region; GO:0004185,serine-type carboxypeptidase activity; GO:0051603,proteolysis involved in cellular protein catabolic process	Serine carboxypeptidase
Lac02g004250	30.99	22.35	24.58	5.7	16.73	11.03	1979	1348	1636	451	1564	745	0.433	-1.208	0.00340124	0.0249302	down	K00559 sterol 24-C-methyltransferase [EC:2.1.1.41] | (RefSeq) cycloartenol-C-24-methyltransferase (A)	cycloartenol-C-24-methyltransferase-like [Herrania umbratica]	RecName: Full=Cycloartenol-C-24-methyltransferase; EC=2.1.1.41; AltName: Full=24-sterol C-methyltransferase 1; Short=Sterol C-methyltransferase 1; AltName: Full=Protein CEPHALOPOD; AltName: Full=Protein STEROL METHYLTRANSFERASE 1;	RecName: Full=Methyltransferase {ECO:0000256|RuleBase:RU362025};	SAM-dependent methyltransferases	GO:0005783,endoplasmic reticulum; GO:0009506,plasmodesma; GO:0005773,vacuole; GO:0003838,sterol 24-C-methyltransferase activity; GO:0009793,embryo development ending in seed dormancy; GO:0016126,sterol biosynthetic process	Methyltransferase domain
Lac02g004310	6.66	13.5	12.08	4.38	5.75	2.8	292	559	552	238	369	130	0.407	-1.296	0.00205751	0.0170755	down	--	hypothetical protein Csa_3G690300 [Cucumis sativus]	--	SubName: Full=Uncharacterized protein {ECO:0000313|EMBL:KGN58582.1};	--	GO:0016021,integral component of membrane	--
Lac02g004580	4.7	7.62	2.81	83.9	164.94	90.16	411	629	256	9085	21112	8338	22.602	4.498	9.21538e-24	6.19245e-21	up	K00512 steroid 17alpha-monooxygenase / 17alpha-hydroxyprogesterone deacetylase [EC:1.14.14.19 1.14.14.32] | (RefSeq) cytochrome P450 705A22-like (A)	PREDICTED: cytochrome P450 705A5-like [Cucumis melo]	RecName: Full=Cytochrome P450 93A2; EC=1.14.-.-;	SubName: Full=cytochrome P450 705A5-like {ECO:0000313|RefSeq:XP_008461786.1};	Cytochrome P450 CYP2 subfamily	GO:0016020,membrane; GO:0020037,heme binding; GO:0005506,iron ion binding; GO:0016709,oxidoreductase activity, acting on paired donors, with incorporation or reduction of molecular oxygen, NAD(P)H as one donor, and incorporation of one atom of oxygen; GO:0044550,secondary metabolite biosynthetic process	Cytochrome P450
Lac02g004640	0.46	0.42	0.52	0.17	0.18	0.23	74	63	86	34	43	38	0.418	-1.258	0.000823275	0.00838205	down	K00549 5-methyltetrahydropteroyltriglutamate--homocysteine methyltransferase [EC:2.1.1.14] | (RefSeq) protein QUIRKY-like (A)	PREDICTED: multiple C2 and transmembrane domain-containing protein 2 [Cucumis sativus]	RecName: Full=FT-interacting protein 1 {ECO:0000303|PubMed:22529749};	SubName: Full=Uncharacterized protein {ECO:0000313|EMBL:KGN58614.1};	--	GO:0005783,endoplasmic reticulum; GO:0005789,endoplasmic reticulum membrane; GO:0016021,integral component of membrane; GO:0009506,plasmodesma; GO:0009511,plasmodesmatal endoplasmic reticulum; GO:0008565,protein transporter activity; GO:0016757,transferase activity, transferring glycosyl groups; GO:0034613,cellular protein localization; GO:0009908,flower development; GO:0048574,long-day photoperi…	Integral peroxisomal membrane peroxin
Lac02g004700	43.83	20.48	46.13	201.15	45.21	106.98	392	173	430	2228	592	1012	3.251	1.701	0.00312238	0.0233939	up	--	--	--	--	--	--	--
Lac02g004710	45.62	21.59	38.57	140.08	52.53	93.58	3508	1568	3091	13339	5913	7610	2.742	1.455	0.00100334	0.00976975	up	K23280 rhamnogalacturonan I rhamnosyltransferase [EC:2.4.1.351] | (RefSeq) uncharacterized protein At1g04910 (A)	O-fucosyltransferase 20-like [Cucurbita moschata]	RecName: Full=O-fucosyltransferase 20 {ECO:0000305}; Short=O-FucT-20 {ECO:0000305}; EC=2.4.1.- {ECO:0000305}; AltName: Full=BnAt2G(1) {ECO:0000303|Ref.1}; AltName: Full=O-fucosyltransferase family protein {ECO:0000312|EMBL:AJF23778.1};	SubName: Full=Uncharacterized protein {ECO:0000313|EMBL:KGN58618.1};	--	GO:0000139,Golgi membrane; GO:0016021,integral component of membrane; GO:0016757,transferase activity, transferring glycosyl groups; GO:0071555,cell wall organization; GO:0006004,fucose metabolic process; GO:0006486,protein glycosylation	--
Lac02g004730	42.16	36.29	42.47	114.66	78.01	61.62	2043	1661	2145	6881	5534	3158	2.134	1.094	0.000228841	0.00301888	up	K08853 AP2-associated kinase [EC:2.7.11.1] | (RefSeq) probable serine/threonine-protein kinase DDB_G0276461 (A)	PREDICTED: probable serine/threonine-protein kinase DDB_G0276461 [Cucumis melo]	--	SubName: Full=probable serine/threonine-protein kinase DDB_G0276461 {ECO:0000313|RefSeq:XP_008461768.1};	ARK protein kinase family	GO:0005524,ATP binding; GO:0004672,protein kinase activity	Protein of unknown function (DUF3450)
Lac02g004880	1.18	1.3	0.99	0.33	0.63	0.25	105	109	92	36	82	24	0.355	-1.493	0.00247675	0.0197396	down	K13217 pre-mRNA-processing factor 39 | (RefSeq) hypothetical protein (A)	PREDICTED: uncharacterized protein LOC101218337 [Cucumis sativus]	--	SubName: Full=Uncharacterized protein {ECO:0000313|EMBL:KGN58638.1};	--	--	Vacuolar protein sorting-associated protein 62
Lac02g004920	59.93	70.77	60.61	452.54	443.34	150.38	4616	5149	4866	43167	49991	12251	5.557	2.474	1.29449e-08	6.85602e-07	up	K01904 4-coumarate--CoA ligase [EC:6.2.1.12] | (RefSeq) 4-coumarate--CoA ligase 1-like (A)	4-coumarate--CoA ligase 1-like [Cucurbita moschata]	RecName: Full=4-coumarate--CoA ligase 1; Short=4CL 1; EC=6.2.1.12; AltName: Full=4-coumaroyl-CoA synthase 1;	SubName: Full=4-coumarate--CoA ligase 1-like {ECO:0000313|RefSeq:XP_008462955.1};	Acyl-CoA synthetase	GO:0016207,4-coumarate-CoA ligase activity; GO:0005524,ATP binding; GO:0009698,phenylpropanoid metabolic process	AMP-binding enzyme
Lac02g005020	0.77	0.58	0.65	3.62	3.94	1.17	85	60	74	492	632	136	4.435	2.149	3.72115e-05	0.00067774	up	K08835 serine/threonine-protein kinase OSR1/STK39 [EC:2.7.11.1] | (RefSeq) serine/threonine-protein kinase BLUS1 isoform X1 (A)	serine/threonine-protein kinase BLUS1 isoform X3 [Cucurbita moschata]	RecName: Full=Serine/threonine-protein kinase BLUS1; EC=2.7.11.1; AltName: Full=Protein BLUE LIGHT SIGNALING 1;	SubName: Full=serine/threonine-protein kinase OSR1 isoform X2 {ECO:0000313|RefSeq:XP_008462948.1};	Ste20-like serine/threonine protein kinase	GO:0005829,cytosol; GO:0005524,ATP binding; GO:0046872,metal ion binding; GO:0004674,protein serine/threonine kinase activity; GO:0032147,activation of protein kinase activity; GO:0007346,regulation of mitotic cell cycle; GO:1902456,regulation of stomatal opening; GO:0023014,signal transduction by protein phosphorylation; GO:0031098,stress-activated protein kinase signaling cascade	Kinase-like
Lac02g005050	48.28	110.9	92.25	26.1	35.79	29.59	2582	5603	5143	1729	2802	1674	0.368	-1.444	4.14261e-05	0.000742408	down	K03686 molecular chaperone DnaJ | (RefSeq) dnaJ homolog subfamily B member 8 isoform X1 (A)	chaperone protein dnaJ 8, chloroplastic-like [Cucurbita maxima]	RecName: Full=Chaperone protein dnaJ 8, chloroplastic; Short=AtDjC8; Short=AtJ8; Flags: Precursor;	SubName: Full=chaperone protein dnaJ 8, chloroplastic {ECO:0000313|RefSeq:XP_008465135.1};	Molecular chaperone (DnaJ superfamily)	GO:0009507,chloroplast; GO:0009570,chloroplast stroma; GO:0005634,nucleus; GO:0009416,response to light stimulus	DnaJ domain
Lac02g005180	0.61	0.24	0.51	5.33	2.57	1.85	38	14	33	411	234	122	7.304	2.869	1.3058e-06	3.96408e-05	up	K09874 aquaporin NIP | (RefSeq) aquaporin NIP6-1 (A)	aquaporin NIP6-1 [Cucurbita pepo subsp. pepo]	RecName: Full=Aquaporin NIP6-1; AltName: Full=NOD26-like intrinsic protein 6-1; Short=AtNIP6;1;	SubName: Full=Uncharacterized protein {ECO:0000313|EMBL:KGN52947.1};	Aquaporin (major intrinsic protein family)	GO:0005887,integral component of plasma membrane; GO:0005886,plasma membrane; GO:0046715,active borate transmembrane transporter activity; GO:0015267,channel activity; GO:0015168,glycerol transmembrane transporter activity; GO:0015204,urea transmembrane transporter activity; GO:0046713,borate transport; GO:0080029,cellular response to boron-containing substance levels	Major intrinsic protein
Lac02g005260	0.42	1.16	0.27	0	0.1	0.07	12	31	8	0	4	2	0.089	-3.483	0.00810649	0.0470991	down	K09286 EREBP-like factor | (RefSeq) ethylene-responsive transcription factor ERF057-like (A)	ethylene-responsive transcription factor ERF003-like [Cucurbita moschata]	RecName: Full=Ethylene-responsive transcription factor ERF003;	SubName: Full=ethylene-responsive transcription factor ERF003-like {ECO:0000313|RefSeq:XP_008454208.1};	--	GO:0005634,nucleus; GO:0003677,DNA binding; GO:0003700,DNA-binding transcription factor activity; GO:0009873,ethylene-activated signaling pathway; GO:0006351,transcription, DNA-templated	AP2 domain
Lac02g005340	0.19	0.1	0.18	2.25	2.89	1.91	2	1	2	29	44	21	14.854	3.893	5.65163e-05	0.000961007	up	--	putative UPF0481 protein At3g02645 [Cucurbita pepo subsp. pepo]	RecName: Full=Putative UPF0481 protein At3g02645;	SubName: Full=Uncharacterized protein {ECO:0000313|EMBL:KGN52921.1};	--	GO:0016021,integral component of membrane	Plant protein of unknown function
Lac02g005350	0.66	0.58	0.21	5.03	2.41	1.46	12	10	4	113	64	28	6.225	2.638	0.000910274	0.00907447	up	--	putative UPF0481 protein At3g02645 [Cucurbita pepo subsp. pepo]	RecName: Full=Putative UPF0481 protein At3g02645;	SubName: Full=Uncharacterized protein {ECO:0000313|EMBL:KGN52921.1};	--	GO:0016021,integral component of membrane	Plant protein of unknown function
Lac02g005360	0.15	0.4	0.15	2.1	2.82	2.31	2	5	2	34	54	32	10.475	3.389	3.60651e-05	0.000661695	up	--	putative UPF0481 protein At3g02645 [Momordica charantia]	RecName: Full=Putative UPF0481 protein At3g02645;	SubName: Full=Uncharacterized protein {ECO:0000313|EMBL:KGN52921.1};	--	GO:0016021,integral component of membrane	Plant protein of unknown function
Lac02g005410	32.78	47.51	41.13	4.85	4.45	21.33	1469	2011	1921	269	292	1011	0.252	-1.989	0.000945766	0.00932453	down	K22068 iron-sulfur cluster assembly enzyme ISCU, mitochondrial | (RefSeq) iron-sulfur cluster assembly protein 1-like (A)	uncharacterized protein LOC111452156 [Cucurbita moschata]	--	SubName: Full=uncharacterized protein LOC103494673 {ECO:0000313|RefSeq:XP_008454194.1};	--	--	SAM domain (Sterile alpha motif)
Lac02g005430	0.19	0.08	0.3	3.74	15.03	15.54	7	3	12	175	831	621	59.753	5.901	2.9317e-17	7.97979e-15	up	K07407 alpha-galactosidase [EC:3.2.1.22] | (RefSeq) alpha-galactosidase-like isoform X3 (A)	uncharacterized protein LOC111496438 [Cucurbita maxima]	--	RecName: Full=Alpha-galactosidase {ECO:0000256|RuleBase:RU361168}; EC=3.2.1.22 {ECO:0000256|RuleBase:RU361168}; AltName: Full=Melibiase {ECO:0000256|RuleBase:RU361168};	Alpha-D-galactosidase (melibiase)	GO:0052692,raffinose alpha-galactosidase activity; GO:0005975,carbohydrate metabolic process	--
Lac02g005440	0	0	0	1.99	8.06	6.29	0	0	0	44	211	119	529.928	9.05	2.14962e-10	1.7916e-08	up	--	uncharacterized protein LOC111496438 [Cucurbita maxima]	--	RecName: Full=Alpha-galactosidase {ECO:0000256|RuleBase:RU361168}; EC=3.2.1.22 {ECO:0000256|RuleBase:RU361168}; AltName: Full=Melibiase {ECO:0000256|RuleBase:RU361168};	Alpha-D-galactosidase (melibiase)	GO:0052692,raffinose alpha-galactosidase activity; GO:0005975,carbohydrate metabolic process	--
Lac02g005670	51.47	34.36	42.67	280.05	358.58	141.62	2824	1781	2440	19028	28801	8218	6.159	2.623	1.29707e-11	1.38761e-09	up	K21888 glutathione dehydrogenase/transferase [EC:1.8.5.1 2.5.1.18] | (RefSeq) glutathione S-transferase DHAR2-like (A)	phosphatidylcholine:diacylglycerol cholinephosphotransferase 1-like [Momordica charantia]	RecName: Full=Phosphatidylcholine:diacylglycerol cholinephosphotransferase 1; Short=AtPDCT1; EC=2.7.8.-; AltName: Full=Protein REDUCED OLEATE DESATURATION 1;	SubName: Full=Uncharacterized protein {ECO:0000313|EMBL:KGN52910.1};	--	GO:0016021,integral component of membrane; GO:0004142,diacylglycerol cholinephosphotransferase activity; GO:0046470,phosphatidylcholine metabolic process	PAP2 superfamily C-terminal
Lac02g005810	3.79	2.17	3.01	0.86	0.33	1.67	295	159	244	83	37	137	0.318	-1.651	0.00641377	0.0394833	down	K19891 glucan endo-1,3-beta-glucosidase 1/2/3 [EC:3.2.1.39] | (RefSeq) hypothetical protein (A)	glucan endo-1,3-beta-glucosidase 14-like [Momordica charantia]	RecName: Full=Glucan endo-1,3-beta-glucosidase 14; EC=3.2.1.39; AltName: Full=(1->3)-beta-glucan endohydrolase 14; Short=(1->3)-beta-glucanase 14; AltName: Full=Beta-1,3-endoglucanase 14; Short=Beta-1,3-glucanase 14; Flags: Precursor;	SubName: Full=glucan endo-1,3-beta-glucosidase 14 isoform X1 {ECO:0000313|RefSeq:XP_008454225.1};	--	GO:0046658,anchored component of plasma membrane; GO:0005618,cell wall; GO:0005737,cytoplasm; GO:0005576,extracellular region; GO:0005634,nucleus; GO:0042973,glucan endo-1,3-beta-D-glucosidase activity; GO:0004553,hydrolase activity, hydrolyzing O-glycosyl compounds; GO:0030247,polysaccharide binding; GO:0005975,carbohydrate metabolic process; GO:0071555,cell wall organization; GO:0006952,defense…	--
Lac02g005840	1.15	2.21	2.08	0	0.12	0.08	26	47	49	0	4	2	0.039	-4.693	1.56827e-06	4.67718e-05	down	--	EPIDERMAL PATTERNING FACTOR-like protein 8 [Cucurbita maxima]	RecName: Full=EPIDERMAL PATTERNING FACTOR-like protein 8 {ECO:0000303|PubMed:19435754}; Short=EPF-like protein 8; Contains: RecName: Full=MEPFL8 {ECO:0000305}; Flags: Precursor;	SubName: Full=EPIDERMAL PATTERNING FACTOR-like protein 8 {ECO:0000313|RefSeq:XP_008454238.1};	--	GO:0005576,extracellular region; GO:0010052,guard cell differentiation; GO:0010374,stomatal complex development	--
Lac02g006050	2.22	1.96	1.74	25.88	13.45	3.54	286	239	233	4129	2536	482	7.387	2.885	3.86008e-06	0.000102473	up	K06130 lysophospholipase II [EC:3.1.1.5] | (RefSeq) acyl-protein thioesterase 2 (A)	acyl-protein thioesterase 2 [Momordica charantia]	--	SubName: Full=acyl-protein thioesterase 2 {ECO:0000313|RefSeq:XP_008454274.1};	Lysophospholipase	GO:0016787,hydrolase activity	Phospholipase/Carboxylesterase
Lac02g006100	55.31	73.13	60.46	251.86	270.02	113.63	3027	3781	3449	17071	21635	6578	3.414	1.772	2.36065e-06	6.66157e-05	up	K18368 caffeoylshikimate esterase [EC:3.1.1.-] | (RefSeq) caffeoylshikimate esterase (A)	caffeoylshikimate esterase [Cucurbita moschata]	RecName: Full=Caffeoylshikimate esterase; EC=3.1.1.-; AltName: Full=Lysophospholipase 2; Short=LysoPL2;	SubName: Full=caffeoylshikimate esterase {ECO:0000313|RefSeq:XP_008447481.1};	Lysophospholipase	GO:0005783,endoplasmic reticulum; GO:0005794,Golgi apparatus; GO:0005886,plasma membrane; GO:0009506,plasmodesma; GO:0003846,2-acylglycerol O-acyltransferase activity; GO:0090430,caffeoyl-CoA: alcohol caffeoyl transferase activity; GO:0016787,hydrolase activity; GO:0004622,lysophospholipase activity; GO:0009809,lignin biosynthetic process; GO:0006629,lipid metabolic process; GO:0046686,response t…	Acetyl xylan esterase (AXE1)
Lac02g006190	0.78	0.55	0.61	0	0.04	0	27	18	22	0	2	0	0.023	-5.44	0.000101005	0.00154145	down	K14484 auxin-responsive protein IAA | (RefSeq) auxin-induced protein AUX22-like (A)	auxin-induced protein AUX22-like [Cucurbita pepo subsp. pepo]	RecName: Full=Auxin-induced protein 22A; AltName: Full=Indole-3-acetic acid-induced protein ARG3;	RecName: Full=Auxin-responsive protein {ECO:0000256|RuleBase:RU004549};	--	GO:0005634,nucleus; GO:0009734,auxin-activated signaling pathway; GO:0006355,regulation of transcription, DNA-templated; GO:0006351,transcription, DNA-templated	--
Lac02g006200	0.12	0.88	0.74	0	0	0	4	28	26	0	0	0	0.008	-7.026	0.000154639	0.00220797	down	K14484 auxin-responsive protein IAA | (RefSeq) auxin-induced protein 22A-like (A)	auxin-induced protein 22A-like [Cucurbita moschata]	RecName: Full=Auxin-induced protein 22A; AltName: Full=Indole-3-acetic acid-induced protein ARG3;	RecName: Full=Auxin-responsive protein {ECO:0000256|RuleBase:RU004549};	--	GO:0005634,nucleus; GO:0009734,auxin-activated signaling pathway; GO:0006355,regulation of transcription, DNA-templated; GO:0006351,transcription, DNA-templated	AUX/IAA family
Lac02g006370	1474.02	1477.5	1249.81	358.31	429.98	628.99	28531	27015	25215	8589	12184	12877	0.339	-1.559	2.38985e-09	1.54786e-07	down	K02695 photosystem I subunit VI | (RefSeq) photosystem I reaction center subunit VI-1, chloroplastic (A)	PREDICTED: photosystem I reaction center subunit VI-1, chloroplastic [Solanum pennellii]	RecName: Full=Photosystem I reaction center subunit VI, chloroplastic; Short=PSI-H; AltName: Full=Light-harvesting complex I 11 kDa protein; Flags: Precursor;	SubName: Full=Uncharacterized protein {ECO:0000313|EnsemblPlants:PGSC0003DMT400042546};	--	GO:0009535,chloroplast thylakoid membrane; GO:0016021,integral component of membrane; GO:0009538,photosystem I reaction center; GO:0015979,photosynthesis	Photosystem I reaction centre subunit VI
Lac02g006560	7.86	13.86	10.65	38.23	29.27	17.57	1756	2926	2481	10577	9575	4151	2.667	1.415	0.000171417	0.00240914	up	K05681 ATP-binding cassette, subfamily G (WHITE), member 2 | (RefSeq) hypothetical protein (A)	ABC transporter G family member 35-like [Momordica charantia]	RecName: Full=ABC transporter G family member 36; Short=ABC transporter ABCG.36; Short=AtABCG36; AltName: Full=Pleiotropic drug resistance protein 8; AltName: Full=Protein PENETRATION 3;	SubName: Full=Uncharacterized protein {ECO:0000313|EMBL:KGN58035.1};	Pleiotropic drug resistance proteins (PDR1-15), ABC superfamily	GO:0009507,chloroplast; GO:0009941,chloroplast envelope; GO:0016021,integral component of membrane; GO:0016020,membrane; GO:0005739,mitochondrion; GO:0005886,plasma membrane; GO:0005774,vacuolar membrane; GO:0005524,ATP binding; GO:0042626,ATPase activity, coupled to transmembrane movement of substances; GO:0015086,cadmium ion transmembrane transporter activity; GO:0015691,cadmium ion transport; …	RecF/RecN/SMC N terminal domain
Lac02g006850	2.86	3.01	2.34	0.34	0.48	1.76	485	482	414	71	119	315	0.312	-1.679	0.00610375	0.0381095	down	K04733 interleukin-1 receptor-associated kinase 4 [EC:2.7.11.1] | (RefSeq) probable LRR receptor-like serine/threonine-protein kinase At1g07560 (A)	putative leucine-rich repeat receptor-like protein kinase At2g19210 [Momordica charantia]	RecName: Full=Putative leucine-rich repeat receptor-like protein kinase At2g19210; EC=2.7.11.1; Flags: Precursor;	SubName: Full=putative leucine-rich repeat receptor-like protein kinase At2g19210 {ECO:0000313|RefSeq:XP_008447575.1};	--	GO:0016021,integral component of membrane; GO:0005886,plasma membrane; GO:0005524,ATP binding; GO:0004674,protein serine/threonine kinase activity	Leucine Rich repeat
Lac02g006930	10.14	9.26	11.13	3.8	1.95	4.95	153	132	175	71	43	79	0.352	-1.508	0.000574714	0.00633143	down	--	PREDICTED: uncharacterized protein LOC103497996 [Cucumis melo]	--	SubName: Full=uncharacterized protein LOC103497996 {ECO:0000313|RefSeq:XP_008458668.1};	--	--	--
Lac02g006950	10.2	11.96	9.73	3.13	4.19	2.87	158	175	157	60	95	47	0.324	-1.625	6.61411e-07	2.22921e-05	down	--	--	--	--	--	--	--
Lac02g006970	7.93	8.86	7.12	1.36	2.71	2.85	108	114	101	23	54	41	0.291	-1.78	4.00485e-05	0.000722452	down	--	--	--	--	--	--	--
Lac02g006980	1.32	2.42	1.2	0.37	0.61	0.84	89	154	84	31	60	60	0.37	-1.434	0.00553664	0.0355603	down	--	--	--	--	--	--	--
Lac02g007480	10.11	6.66	6.26	26.7	30.17	17.09	877	546	566	2868	3831	1568	3.251	1.701	4.44931e-07	1.56329e-05	up	K17506 protein phosphatase 1L [EC:3.1.3.16] | (RefSeq) probable protein phosphatase 2C 65 (A)	probable protein phosphatase 2C 41 [Cucurbita moschata]	RecName: Full=Probable protein phosphatase 2C 34; Short=AtPP2C34; EC=3.1.3.16;	SubName: Full=Uncharacterized protein {ECO:0000313|EMBL:KGN47415.1};	Serine/threonine protein phosphatase	GO:0005886,plasma membrane; GO:0046872,metal ion binding; GO:0004722,protein serine/threonine phosphatase activity; GO:0045926,negative regulation of growth; GO:0006470,protein dephosphorylation; GO:1904526,regulation of microtubule binding; GO:0009414,response to water deprivation	Protein phosphatase 2C
Lac02g007680	0.19	0.2	0.18	0.21	2.15	1.5	6	6	6	8	99	50	6.74	2.753	0.0049355	0.0327615	up	--	PREDICTED: uncharacterized protein LOC103497804 [Cucumis melo]	--	SubName: Full=uncharacterized protein LOC103497804 {ECO:0000313|RefSeq:XP_008458378.1};	--	GO:0016021,integral component of membrane	--
Lac02g007820	0.22	0.27	0.32	1.04	1.07	0.64	8	9	12	46	56	24	3.431	1.778	0.0046618	0.031503	up	K20896 formylaminopyrimidine deformylase / aminopyrimidine aminohydrolase [EC:3.5.1.- 3.5.99.-] | (RefSeq) probable bifunctional TENA-E protein (A)	probable bifunctional TENA-E protein [Momordica charantia]	RecName: Full=Probable bifunctional TENA-E protein {ECO:0000250|UniProtKB:Q9ASY9}; EC=3.5.1.- {ECO:0000250|UniProtKB:Q9ASY9}; EC=3.5.99.2 {ECO:0000250|UniProtKB:Q9ASY9}; AltName: Full=Aminopyrimidine aminohydrolase {ECO:0000250|UniProtKB:Q9ASY9}; AltName: Full=Formylaminopyrimidine amidohydrolase {ECO:0000250|UniProtKB:Q9ASY9}; AltName: Full=Formylaminopyrimidine deformylase {ECO:0000250|UniProtK…	SubName: Full=probable bifunctional TENA-E protein isoform X1 {ECO:0000313|RefSeq:XP_008458358.1};	--	GO:0005829,cytosol; GO:0050334,thiaminase activity; GO:0009228,thiamine biosynthetic process; GO:0009229,thiamine diphosphate biosynthetic process	TENA/THI-4/PQQC family
Lac02g008310	0.06	0.07	0.12	771.7	319.17	8.87	4	4	8	61661	30147	605	4570.99	12.158	5.5334e-18	1.62993e-15	up	K18819 inositol 3-alpha-galactosyltransferase [EC:2.4.1.123] | (RefSeq) galactinol synthase 2-like (A)	galactinol synthase 2-like [Cucurbita moschata]	RecName: Full=Galactinol synthase 2; Short=AtGolS2; Short=GolS-2; EC=2.4.1.123;	RecName: Full=Hexosyltransferase {ECO:0000256|RuleBase:RU362027}; EC=2.4.1.- {ECO:0000256|RuleBase:RU362027};	Glycosyl transferase, family 8 - glycogenin	GO:0005737,cytoplasm; GO:0047216,inositol 3-alpha-galactosyltransferase activity; GO:0046872,metal ion binding; GO:0006012,galactose metabolic process; GO:0009737,response to abscisic acid; GO:0009409,response to cold; GO:0006979,response to oxidative stress; GO:0009651,response to salt stress; GO:0009414,response to water deprivation	Glycosyl transferase family 8
Lac02g008370	77.8	51.27	77.75	253.2	83.88	164.21	9479	5901	9873	38203	14961	21160	2.458	1.297	0.0024515	0.0195674	up	K20102 YTH domain-containing family protein | (RefSeq) uncharacterized protein LOC111436874 isoform X1 (A)	uncharacterized protein LOC111436874 isoform X1 [Cucurbita moschata]	--	SubName: Full=uncharacterized protein LOC103497760 {ECO:0000313|RefSeq:XP_008458303.1, ECO:0000313|RefSeq:XP_008458304.1};	Uncharacterized high-glucose-regulated protein	GO:0003723,RNA binding	YT521-B-like domain
Lac02g008500	6.57	5.07	5.48	82.83	56.57	17.66	931	679	810	14547	11744	2649	9.348	3.225	6.6243e-10	4.96315e-08	up	K04733 interleukin-1 receptor-associated kinase 4 [EC:2.7.11.1] | (RefSeq) probable receptor-like protein kinase At2g42960 (A)	hypothetical protein Csa_6G000690 [Cucumis sativus]	RecName: Full=Probable receptor-like protein kinase At5g18500; EC=2.7.11.1;	SubName: Full=Uncharacterized protein {ECO:0000313|EMBL:KGN45621.1};	Serine/threonine protein kinase	GO:0016021,integral component of membrane; GO:0005886,plasma membrane; GO:0005524,ATP binding; GO:0004675,transmembrane receptor protein serine/threonine kinase activity; GO:0007166,cell surface receptor signaling pathway; GO:0006468,protein phosphorylation	--
Lac02g008550	62.44	38.59	101.07	11.19	7.24	24.69	978	571	1650	217	166	409	0.214	-2.221	3.66606e-05	0.000668629	down	K20769 fatty acid omega-hydroxylase [EC:1.14.-.-] | (RefSeq) cytochrome P450 94A2-like (A)	inhibitor of trypsin and hageman factor-like [Momordica charantia]	RecName: Full=Inhibitor of trypsin and hageman factor; AltName: Full=CMTI-V;	SubName: Full=Uncharacterized protein {ECO:0000313|EMBL:ESW10373.1};	--	GO:0004867,serine-type endopeptidase inhibitor activity; GO:0009611,response to wounding	--
Lac02g008560	6.58	3.65	6.8	0.82	0.13	1.03	103	54	111	16	3	17	0.116	-3.108	4.48249e-05	0.000792005	down	K20769 fatty acid omega-hydroxylase [EC:1.14.-.-] | (RefSeq) cytochrome P450 94A2-like (A)	inhibitor of trypsin and hageman factor-like [Momordica charantia]	RecName: Full=Inhibitor of trypsin and hageman factor; AltName: Full=CMTI-V;	SubName: Full=Uncharacterized protein {ECO:0000313|EMBL:ESW10373.1};	--	GO:0004867,serine-type endopeptidase inhibitor activity; GO:0009611,response to wounding	--
Lac02g009200	2.43	2.62	2.89	1.22	1.21	1.5	254	259	315	158	186	166	0.5	-1.001	1.59663e-05	0.000331393	down	K15032 mTERF domain-containing protein, mitochondrial | (RefSeq) uncharacterized protein LOC111023077 (A)	uncharacterized protein LOC111023077 [Momordica charantia]	--	--	--	--	--
Lac02g009460	9.67	5.54	12.11	17.86	29.55	25.11	327	177	427	748	1463	898	2.681	1.423	0.00013005	0.00191836	up	K03676 glutaredoxin 3 | (RefSeq) glutaredoxin-C13-like (A)	PREDICTED: glutaredoxin-C13-like [Cucumis sativus]	RecName: Full=Monothiol glutaredoxin-S9; Short=AtGrxS9; AltName: Full=Protein ROXY 7;	SubName: Full=glutaredoxin-C13-like {ECO:0000313|RefSeq:XP_008447177.1};	Glutaredoxin and related proteins	GO:0005737,cytoplasm; GO:0051537,2 iron, 2 sulfur cluster binding; GO:0009055,electron transfer activity; GO:0046872,metal ion binding; GO:0015035,protein disulfide oxidoreductase activity; GO:0045454,cell redox homeostasis	Glutaredoxin
Lac02g009820	13.2	9.62	9.9	2.79	3	7.2	2042	1406	1597	535	680	1179	0.398	-1.328	0.00147729	0.0132632	down	K20718 LRR receptor-like serine/threonine-protein kinase ERECTA [EC:2.7.11.1] | (RefSeq) LRR receptor-like serine/threonine-protein kinase ERL1 isoform X1 (A)	LRR receptor-like serine/threonine-protein kinase ERL1 isoform X1 [Momordica charantia]	RecName: Full=LRR receptor-like serine/threonine-protein kinase ERL1 {ECO:0000303|PubMed:14985254}; EC=2.7.11.1; AltName: Full=Protein ERECTA-like kinase 1; Flags: Precursor;	SubName: Full=Uncharacterized protein {ECO:0000313|EMBL:KGN49592.1};	--	GO:0016021,integral component of membrane; GO:0016020,membrane; GO:0005886,plasma membrane; GO:0005524,ATP binding; GO:0004674,protein serine/threonine kinase activity; GO:0009553,embryo sac development; GO:0048481,plant ovule development; GO:0010103,stomatal complex morphogenesis	Leucine Rich repeat
Lac02g010380	0.11	0.09	0	9.94	11.54	16.66	8	6	0	910	1249	1302	199.782	7.642	9.4998e-40	2.04274e-36	up	K20556 cytochrome P450 family 76 subfamily C | (RefSeq) probable (S)-N-methylcoclaurine 3'-hydroxylase isozyme 2 (A)	probable (S)-N-methylcoclaurine 3'-hydroxylase isozyme 2 [Momordica charantia]	RecName: Full=(S)-N-methylcoclaurine 3'-hydroxylase isozyme 1 {ECO:0000305}; EC=1.14.13.71 {ECO:0000305}; AltName: Full=Cytochrome P450 80B1 {ECO:0000303|PubMed:15849302}; AltName: Full=Cytochrome P450 80B3 {ECO:0000303|PubMed:17189709}; Flags: Fragment;	SubName: Full=probable (S)-N-methylcoclaurine 3'-hydroxylase isozyme 2 {ECO:0000313|RefSeq:XP_008467223.1};	Cytochrome P450 CYP2 subfamily	GO:0005783,endoplasmic reticulum; GO:0020037,heme binding; GO:0005506,iron ion binding; GO:0050593,N-methylcoclaurine 3'-monooxygenase activity; GO:1901012,(S)-reticuline biosynthetic process; GO:0002238,response to molecule of fungal origin	Cytochrome P450
Lac02g010730	11.59	13.26	12.39	18.25	27.74	29.22	1132	1223	1261	2207	3967	3019	2.035	1.025	2.27907e-05	0.000451676	up	K13783 MFS transporter, OPA family, solute carrier family 37 (glycerol-3-phosphate transporter), member 1/2 | (RefSeq) putative glycerol-3-phosphate transporter 1 (A)	PREDICTED: putative glycerol-3-phosphate transporter 1 [Cucumis melo]	RecName: Full=Putative glycerol-3-phosphate transporter 1; Short=G-3-P transporter 1; AltName: Full=Glycerol-3-phosphate permease 1; Short=AtG3Pp1; Short=G-3-P permease 1; AltName: Full=Protein PHOSPHATE STARVATION-INDUCED GENE 3; Short=AtPS3;	SubName: Full=putative glycerol-3-phosphate transporter 1 {ECO:0000313|RefSeq:XP_008467235.1};	Permease of the major facilitator superfamily	GO:0016021,integral component of membrane; GO:0022857,transmembrane transporter activity; GO:0008643,carbohydrate transport; GO:0055062,phosphate ion homeostasis	Major Facilitator Superfamily
Lac02g010930	6.77	6.31	7.48	20.36	12.22	9.29	763	671	878	2839	2014	1106	2.068	1.048	0.0027489	0.0212854	up	K05657 ATP-binding cassette, subfamily B (MDR/TAP), member 10 | (RefSeq) ABC transporter B family member 28 isoform X1 (A)	ABC transporter B family member 28 isoform X1 [Cucurbita pepo subsp. pepo]	RecName: Full=ABC transporter B family member 28; Short=ABC transporter ABCB.28; Short=AtABCB28; AltName: Full=Non-intrinsic ABC protein 8; AltName: Full=TAP-related protein 1;	SubName: Full=Uncharacterized protein {ECO:0000313|EMBL:KGN50403.1};	Multidrug/pheromone exporter, ABC superfamily	GO:0009507,chloroplast; GO:0009941,chloroplast envelope; GO:0016021,integral component of membrane; GO:0016020,membrane; GO:0005524,ATP binding; GO:0042626,ATPase activity, coupled to transmembrane movement of substances; GO:0005215,transporter activity	Predicted ATPase of the ABC class
Lac02g011120	6.04	6.91	5.77	0.39	0.71	2.32	365	394	363	29	63	148	0.182	-2.46	8.73351e-05	0.00136978	down	K09260 MADS-box transcription enhancer factor 2A | (RefSeq) SOC1-like protein 2 (A)	MADS-box protein AGL42-like [Cucurbita maxima]	RecName: Full=MADS-box protein AGL42; AltName: Full=Protein AGAMOUS-LIKE 42; AltName: Full=Protein FOREVER YOUNG FLOWER {ECO:0000303|PubMed:21689171};	SubName: Full=Uncharacterized protein {ECO:0000313|EMBL:KGN50400.1};	MADS box transcription factor	GO:0005634,nucleus; GO:0003700,DNA-binding transcription factor activity; GO:0046983,protein dimerization activity; GO:0000977,RNA polymerase II regulatory region sequence-specific DNA binding; GO:0009838,abscission; GO:0030154,cell differentiation; GO:0080187,floral organ senescence; GO:0010150,leaf senescence; GO:0045944,positive regulation of transcription by RNA polymerase II; GO:0009909,regu…	K-box region
Lac02g011340	2.76	3.51	3.14	9.48	12.07	4.61	177	213	210	754	1135	313	2.824	1.498	0.000293977	0.00368462	up	K09841 xanthoxin dehydrogenase [EC:1.1.1.288] | (RefSeq) xanthoxin dehydrogenase-like (A)	PREDICTED: secoisolariciresinol dehydrogenase [Cucumis melo]	RecName: Full=Secoisolariciresinol dehydrogenase; EC=1.1.1.331; Flags: Fragment;	SubName: Full=secoisolariciresinol dehydrogenase {ECO:0000313|RefSeq:XP_008467261.1};	Reductases with broad range of substrate specificities	GO:0016491,oxidoreductase activity	--
Lac02g011790	0	0	0	1.1	0.9	0.13	0	0	0	40	39	4	115.455	6.851	0.000225755	0.00298917	up	--	--	--	--	--	--	--
Lac02g011830	3.23	2.88	3.84	30.59	21.98	11.03	38	32	47	445	378	137	6.496	2.7	2.58039e-08	1.27554e-06	up	--	--	--	--	--	--	--
Lac02g012320	12.69	20.52	14.82	3.51	4.51	8.77	1237	1889	1505	424	644	904	0.351	-1.511	0.000173801	0.00243469	down	K13466 EIX receptor 1/2 | (RefSeq) Eix2; EIX receptor 2 (A)	receptor-like protein 12 isoform X2 [Cucurbita moschata]	RecName: Full=Receptor-like protein EIX2 {ECO:0000305}; AltName: Full=EIX receptor 2 {ECO:0000312|EMBL:AAR28378.1}; Flags: Precursor;	SubName: Full=probable LRR receptor-like serine/threonine-protein kinase At4g36180 {ECO:0000313|RefSeq:XP_016903721.1};	FOG: Leucine rich repeat	GO:0016021,integral component of membrane; GO:0005886,plasma membrane; GO:0050832,defense response to fungus	--
Lac02g012330	21.1	33.36	21.64	6.88	7.65	10.26	245	366	262	99	130	126	0.328	-1.61	2.00035e-06	5.75046e-05	down	K13465 ethylene-1,4-beta-xylanase [EC:3.2.1.8] | (RefSeq) ethylene-inducing xylanase (A)	probable leucine-rich repeat receptor-like protein kinase At1g35710 [Cucurbita moschata]	--	SubName: Full=receptor-like protein 12 {ECO:0000313|RefSeq:XP_008467297.1};	FOG: Leucine rich repeat	GO:0016021,integral component of membrane	Leucine rich repeat N-terminal domain
Lac02g012450	1.24	1.2	1.44	5.88	5.01	2.39	24	22	29	141	142	49	3.483	1.8	0.000670109	0.00711222	up	--	--	--	--	--	--	--
Lac02g012460	3.3	1.89	3.49	16.04	13.94	4.48	48	26	53	289	297	69	4.041	2.015	0.000728737	0.00760312	up	--	uncharacterized protein LOC111014578 [Momordica charantia]	--	SubName: Full=Uncharacterized protein {ECO:0000313|EMBL:KYP34462.1}; Flags: Fragment;	FOG: Reverse transcriptase	GO:0016021,integral component of membrane	zinc-binding in reverse transcriptase
Lac02g012470	0.62	0.78	1.24	4.38	3.92	1.42	30	36	63	264	279	73	3.747	1.906	0.000933919	0.00925867	up	K17535 serine/threonine-protein kinase TNNI3K [EC:2.7.11.1] | (RefSeq) uncharacterized LOC105353223 (A)	PREDICTED: uncharacterized protein LOC108993046 [Juglans regia]	--	SubName: Full=uncharacterized protein LOC108993046 {ECO:0000313|RefSeq:XP_018823361.1};	FOG: Reverse transcriptase	--	--
Lac02g012660	2.47	1.35	1.51	6.18	18.03	9.12	211	109	135	655	2259	825	6.31	2.658	2.32622e-08	1.16327e-06	up	K01904 4-coumarate--CoA ligase [EC:6.2.1.12] | (RefSeq) 4-coumarate--CoA ligase 3 (A)	4-coumarate--CoA ligase 3 [Cucurbita moschata]	RecName: Full=4-coumarate--CoA ligase 3; Short=4CL 3; EC=6.2.1.12; AltName: Full=4-coumarate--CoA ligase isoform 3; Short=At4CL3; AltName: Full=4-coumaroyl-CoA synthase 3;	SubName: Full=4-coumarate--CoA ligase 2 {ECO:0000313|RefSeq:XP_008462779.1};	Acyl-CoA synthetase	GO:0016207,4-coumarate-CoA ligase activity; GO:0005524,ATP binding; GO:0009698,phenylpropanoid metabolic process; GO:0010584,pollen exine formation	AMP-binding enzyme
Lac02g012710	31.48	53.12	46.07	13.83	18.77	24.38	1950	3108	2974	1061	1702	1597	0.439	-1.188	0.00015038	0.00216441	down	K20728 vegetative storage protein 2 | (RefSeq) vegetative storage protein 2-like (A)	PREDICTED: acid phosphatase 1 [Cucumis melo]	RecName: Full=Acid phosphatase 1; EC=3.1.3.2; AltName: Full=Apase-1(1); Flags: Precursor;	SubName: Full=acid phosphatase 1 {ECO:0000313|RefSeq:XP_008437018.1};	--	GO:0003993,acid phosphatase activity	HAD superfamily, subfamily IIIB (Acid phosphatase)
Lac02g013460	44.39	43.3	36.63	12.8	18.53	23.13	1831	1687	1575	654	1119	1009	0.441	-1.182	1.59554e-05	0.000331393	down	K02867 large subunit ribosomal protein L11 | (RefSeq) 50S ribosomal protein L11, chloroplastic (A)	50S ribosomal protein L11, chloroplastic [Momordica charantia]	RecName: Full=50S ribosomal protein L11, chloroplastic; AltName: Full=CL11; Flags: Precursor;	SubName: Full=Uncharacterized protein {ECO:0000313|EMBL:BAT86980.1};	Mitochondrial/chloroplast ribosomal protein L11	GO:0009507,chloroplast; GO:0009941,chloroplast envelope; GO:0009570,chloroplast stroma; GO:0022625,cytosolic large ribosomal subunit; GO:0022626,cytosolic ribosome; GO:0016020,membrane; GO:0019843,rRNA binding; GO:0003735,structural constituent of ribosome; GO:0000027,ribosomal large subunit assembly; GO:0006412,translation	--
Lac02g013590	15.48	12.6	10.51	3.84	3.93	5.59	1075	827	761	330	400	411	0.348	-1.521	3.28763e-08	1.59941e-06	down	K00001 alcohol dehydrogenase [EC:1.1.1.1] | (RefSeq) alcohol dehydrogenase-like 4 (A)	alcohol dehydrogenase-like 4 [Cucurbita maxima]	RecName: Full=Alcohol dehydrogenase-like 3; EC=1.1.1.1 {ECO:0000250|UniProtKB:P06525};	SubName: Full=alcohol dehydrogenase-like 4 {ECO:0000313|RefSeq:XP_008437452.1};	Alcohol dehydrogenase, class III	GO:0005737,cytoplasm; GO:0004022,alcohol dehydrogenase (NAD) activity; GO:0008270,zinc ion binding	Zinc-binding dehydrogenase
Lac02g013640	12.49	17.28	13.92	1.8	1.57	3.54	845	1104	981	151	155	253	0.158	-2.658	1.29093e-12	1.71351e-10	down	--	protein BRANCHLESS TRICHOME-like [Cucurbita pepo subsp. pepo]	RecName: Full=Protein BRANCHLESS TRICHOME;	SubName: Full=Uncharacterized protein {ECO:0000313|EMBL:KGN49978.1};	--	GO:0010091,trichome branching; GO:0010090,trichome morphogenesis	--
Lac02g013780	1.61	1.55	1.23	8.05	5.22	1.19	159	145	127	988	757	125	3.363	1.75	0.0059993	0.0376699	up	K00025 malate dehydrogenase [EC:1.1.1.37] | (RefSeq) malate dehydrogenase, cytoplasmic-like (A)	oligopeptide transporter 7 isoform X2 [Cucurbita pepo subsp. pepo]	RecName: Full=Oligopeptide transporter 7; Short=AtOPT7;	SubName: Full=LOW QUALITY PROTEIN: oligopeptide transporter 7 {ECO:0000313|RefSeq:XP_008437437.1};	Sexual differentiation process protein ISP4	GO:0005887,integral component of plasma membrane; GO:0016020,membrane; GO:0035673,oligopeptide transmembrane transporter activity; GO:0015031,protein transport	OPT oligopeptide transporter protein
Lac02g013960	35.68	39.2	41.14	13.16	10.5	26.68	2051	2129	2465	937	884	1622	0.436	-1.198	0.00147309	0.0132314	down	K00430 peroxidase [EC:1.11.1.7] | (RefSeq) peroxidase 60-like (A)	GDSL esterase/lipase At4g10955 [Cucurbita maxima]	RecName: Full=GDSL esterase/lipase At4g10955; EC=3.1.1.-;	SubName: Full=GDSL esterase/lipase At4g10955 {ECO:0000313|RefSeq:XP_008437418.1, ECO:0000313|RefSeq:XP_008437419.1, ECO:0000313|RefSeq:XP_008437420.1};	--	GO:0016787,hydrolase activity; GO:0016042,lipid catabolic process	Alpha/beta hydrolase family
Lac02g014000	14.67	9.93	5.83	70.41	54.08	29.9	1064	680	441	6324	5742	2294	5.142	2.362	2.29345e-07	8.60665e-06	up	K17479 glutaredoxin domain-containing cysteine-rich protein 1 | (RefSeq) uncharacterized protein LOC111459378 (A)	uncharacterized protein LOC111459378 [Cucurbita moschata]	RecName: Full=Uncharacterized protein At5g39865;	SubName: Full=Uncharacterized protein {ECO:0000313|EMBL:KGN50006.1};	Glutaredoxin-related protein	GO:0005886,plasma membrane; GO:0009055,electron transfer activity; GO:0015035,protein disulfide oxidoreductase activity; GO:0045454,cell redox homeostasis	Glutaredoxin
Lac02g014010	199.3	104.05	121.97	399.93	273.6	259.95	14242	7024	9085	35394	28623	19648	2.222	1.152	0.000753954	0.00780938	up	K10457 kelch-like protein 20 | (RefSeq) ring canal kelch homolog (A)	GATA zinc finger domain-containing protein 14-like [Cucurbita pepo subsp. pepo]	RecName: Full=B2 protein;	SubName: Full=Uncharacterized protein {ECO:0000313|EMBL:KGN50007.1};	--	--	Development and cell death domain
Lac02g014060	7.96	6.94	7.73	72.27	49.12	31.15	424	349	429	4767	3830	1755	6.849	2.776	6.28732e-15	1.27544e-12	up	K15382 solute carrier family 50 (sugar transporter) | (RefSeq) bidirectional sugar transporter SWEET4-like (A)	PREDICTED: bidirectional sugar transporter SWEET4-like [Cucumis sativus]	RecName: Full=Bidirectional sugar transporter SWEET4; Short=OsSWEET4;	RecName: Full=Bidirectional sugar transporter SWEET {ECO:0000256|RuleBase:RU910715};	Multitransmembrane protein	GO:0016021,integral component of membrane; GO:0005887,integral component of plasma membrane; GO:0051119,sugar transmembrane transporter activity; GO:0008643,carbohydrate transport	Sugar efflux transporter for intercellular exchange
Lac02g014190	0.53	1.03	0.9	1.19	5.6	1.38	63	117	112	177	982	175	3.368	1.752	0.00860922	0.0490655	up	K01194 alpha,alpha-trehalase [EC:3.2.1.28] | (RefSeq) probable trehalase (A)	PREDICTED: probable trehalase [Cucumis melo]	RecName: Full=Trehalase; EC=3.2.1.28; AltName: Full=Alpha,alpha-trehalase; AltName: Full=Alpha,alpha-trehalose glucohydrolase; AltName: Full=Trehalase 1; Short=AtTRE1;	RecName: Full=Trehalase {ECO:0000256|RuleBase:RU361180}; EC=3.2.1.28 {ECO:0000256|RuleBase:RU361180}; AltName: Full=Alpha-trehalose glucohydrolase {ECO:0000256|RuleBase:RU361180};	Neutral trehalase	GO:0016021,integral component of membrane; GO:0005886,plasma membrane; GO:0004555,alpha,alpha-trehalase activity; GO:0005993,trehalose catabolic process	Trehalase
Lac02g014270	64.62	55.66	91.76	275.45	143.65	107.11	1754	1427	2596	9259	5708	3075	2.527	1.337	0.00137775	0.0125267	up	--	uncharacterized protein LOC111015315 [Momordica charantia]	--	--	--	--	Membrane-attachment and polymerisation-promoting switch
Lac02g014360	0.3	0.18	0.52	1.91	1.55	0.69	42	24	75	331	317	102	4.239	2.084	0.000331169	0.00405333	up	K04427 mitogen-activated protein kinase kinase kinase 7 [EC:2.7.11.25] | (RefSeq) mitogen-activated protein kinase kinase kinase 7 (A)	PREDICTED: probable serine/threonine-protein kinase DDB_G0268876 [Cucumis melo]	RecName: Full=Light-sensor Protein kinase; Includes: RecName: Full=Phytochrome; Includes: RecName: Full=Protein kinase; EC=2.7.11.1;	SubName: Full=probable serine/threonine-protein kinase DDB_G0268876 {ECO:0000313|RefSeq:XP_008437376.1, ECO:0000313|RefSeq:XP_008437377.1};	Tyrosine kinase specific for activated (GTP-bound) p21cdc42Hs	GO:0005622,intracellular; GO:0005886,plasma membrane; GO:0005524,ATP binding; GO:0000155,phosphorelay sensor kinase activity; GO:0009881,photoreceptor activity; GO:0004674,protein serine/threonine kinase activity; GO:0009584,detection of visible light; GO:0018298,protein-chromophore linkage; GO:0006355,regulation of transcription, DNA-templated; GO:0006351,transcription, DNA-templated	--
Lac02g014380	11.57	3.91	4.38	63.72	61.69	16.25	276	88	109	1882	2154	410	7.244	2.857	5.80321e-06	0.000144949	up	--	hypothetical protein Csa_5G151500 [Cucumis sativus]	--	SubName: Full=Uncharacterized protein {ECO:0000313|EMBL:KGN50034.1};	--	--	--
Lac02g014390	0.3	0.92	0.54	2.53	2.16	2.55	15	43	28	156	157	134	4.167	2.059	4.19516e-05	0.000749863	up	--	PREDICTED: arabinogalactan peptide 22-like [Cucumis sativus]	RecName: Full=Arabinogalactan peptide 16; Short=AG-peptide 16; Flags: Precursor;	SubName: Full=Uncharacterized protein {ECO:0000313|EMBL:KGN50035.1};	--	GO:0031225,anchored component of membrane; GO:0005886,plasma membrane	Arabinogalactan peptide
Lac02g014440	10.15	9.6	15.09	6.86	4.49	3.93	122	109	189	102	79	50	0.445	-1.167	0.00448185	0.0307215	down	--	--	--	--	--	--	--
Lac02g014520	0	0	0	0	34.08	5.46	0	0	0	0	3630	420	5234.67	12.354	0.00156624	0.0137972	up	K01179 endoglucanase [EC:3.2.1.4] | (RefSeq) uncharacterized LOC101207450 (A)	PREDICTED: uncharacterized protein LOC101207450 [Cucumis sativus]	--	SubName: Full=Uncharacterized protein {ECO:0000313|EMBL:KGN45940.1};	--	GO:0004553,hydrolase activity, hydrolyzing O-glycosyl compounds; GO:0005975,carbohydrate metabolic process	Ricin-type beta-trefoil lectin domain-like
Lac02g014690	1.62	1.41	1.26	132	111.34	20.14	80	66	65	8096	8072	1055	62.63	5.969	3.34609e-22	1.7549e-19	up	K09422 transcription factor MYB, plant | (RefSeq) transcription factor MYB86 (A)	PREDICTED: LOW QUALITY PROTEIN: transcription factor MYB86, partial [Cucumis melo]	RecName: Full=Transcription factor MYB26 {ECO:0000305}; AltName: Full=Myb-related protein 26 {ECO:0000305}; Short=AtMYB26 {ECO:0000303|PubMed:11597504}; AltName: Full=Protein MALE STERILE 35 {ECO:0000303|PubMed:12753590};	SubName: Full=LOW QUALITY PROTEIN: transcription factor MYB86 {ECO:0000313|RefSeq:XP_016903728.1};	Transcription factor, Myb superfamily	GO:0005634,nucleus; GO:0003700,DNA-binding transcription factor activity; GO:0000981,DNA-binding transcription factor activity, RNA polymerase II-specific; GO:0043565,sequence-specific DNA binding; GO:0001135,RNA polymerase II transcription regulator recruiting activity; GO:0044212,transcription regulatory region DNA binding; GO:0030154,cell differentiation; GO:0009834,plant-type secondary cell w…	SLIDE
Lac02g014780	0.65	0.69	3.25	3.41	22.3	8.78	82	82	426	530	4102	1167	7.609	2.928	0.000220536	0.00292727	up	K16670 homeobox protein Meis2 | (RefSeq) homeobox protein BEL1 homolog (A)	homeobox protein BEL1 homolog [Cucurbita moschata]	RecName: Full=Homeobox protein BEL1 homolog;	SubName: Full=Uncharacterized protein {ECO:0000313|EMBL:KGN50071.1};	Transcription factor MEIS1 and related HOX domain proteins	GO:0005829,cytosol; GO:0005634,nucleus; GO:0009506,plasmodesma; GO:0003677,DNA binding; GO:0003700,DNA-binding transcription factor activity; GO:0006351,transcription, DNA-templated	Associated with HOX
Lac02g014800	8.66	10.52	11.36	5.5	5.73	3.29	413	474	565	325	400	166	0.483	-1.051	0.000985265	0.0096257	down	--	PREDICTED: phosphoglycerate mutase-like protein AT74H [Cucumis melo]	RecName: Full=Phosphoglycerate mutase-like protein AT74 {ECO:0000305}; Short=At-74 {ECO:0000303|PubMed:15737980};	SubName: Full=phosphoglycerate mutase-like protein AT74H {ECO:0000313|RefSeq:XP_008437314.1};	--	GO:0005829,cytosol; GO:0016791,phosphatase activity; GO:0005975,carbohydrate metabolic process	Histidine phosphatase superfamily (branch 1)
Lac02g014930	67.04	46.61	50.77	1.57	1.88	23.98	5477	3597	4323	159	225	2072	0.166	-2.594	0.00339843	0.0249302	down	K15398 fatty acid omega-hydroxylase [EC:1.14.-.-] | (RefSeq) cytochrome P450 86A7 (A)	PREDICTED: cytochrome P450 86A7 [Cucumis sativus]	RecName: Full=Cytochrome P450 86A22 {ECO:0000303|PubMed:19940120}; EC=1.14.13.204 {ECO:0000269|PubMed:19940120}; AltName: Full=Long-chain acyl-CoA omega-monooxygenase {ECO:0000305};	SubName: Full=Uncharacterized protein {ECO:0000313|EMBL:KGN50086.1};	Cytochrome P450 CYP4/CYP19/CYP26 subfamilies	GO:0016021,integral component of membrane; GO:0020037,heme binding; GO:0005506,iron ion binding; GO:0016709,oxidoreductase activity, acting on paired donors, with incorporation or reduction of molecular oxygen, NAD(P)H as one donor, and incorporation of one atom of oxygen; GO:0035336,long-chain fatty-acyl-CoA metabolic process	Cytochrome P450
Lac02g014950	35.78	35.88	28.59	4.19	3.99	14.64	3546	3359	2953	514	579	1534	0.227	-2.136	3.78071e-05	0.000686047	down	K09597 signal peptide peptidase-like 2B [EC:3.4.23.-] | (RefSeq) signal peptide peptidase-like 2 (A)	PREDICTED: signal peptide peptidase-like 2 isoform X2 [Cucumis sativus]	RecName: Full=Signal peptide peptidase-like 2; Short=AtSPPL2; EC=3.4.23.-; Flags: Precursor;	SubName: Full=Uncharacterized protein {ECO:0000313|EMBL:KGN50088.1};	Uncharacterized conserved protein, contains PA domain	GO:0005768,endosome; GO:0010008,endosome membrane; GO:0030660,Golgi-associated vesicle membrane; GO:0071458,integral component of cytoplasmic side of endoplasmic reticulum membrane; GO:0071556,integral component of lumenal side of endoplasmic reticulum membrane; GO:0005765,lysosomal membrane; GO:0004190,aspartic-type endopeptidase activity	Signal peptide peptidase
Lac02g015270	18.91	19.18	19.61	4.27	4.47	14.56	1293	1239	1398	362	448	1053	0.404	-1.307	0.00854985	0.0488436	down	--	tetraspanin-10-like [Cucurbita pepo subsp. pepo]	RecName: Full=Tetraspanin-10;	SubName: Full=tetraspanin-10 {ECO:0000313|RefSeq:XP_008437235.1};	--	GO:0016021,integral component of membrane	--
Lac02g015300	0.6	0.35	0.43	3.67	2.36	4.26	16	9	12	122	93	121	7.508	2.908	1.65001e-08	8.52887e-07	up	--	hypothetical protein Csa_5G154870 [Cucumis sativus]	--	SubName: Full=Uncharacterized protein {ECO:0000313|EMBL:KGN50125.1};	--	--	--
Lac02g015330	1.12	1.12	5.05	1.61	20.24	14.93	73	69	344	130	1937	1032	5.096	2.35	0.0072946	0.0434143	up	K11855 ubiquitin carboxyl-terminal hydrolase 36/42 [EC:3.4.19.12] | (RefSeq) ubiquitin carboxyl-terminal hydrolase 36 (A)	hypothetical protein Csa_5G161320 [Cucumis sativus]	RecName: Full=14 kDa proline-rich protein DC2.15; Flags: Precursor;	SubName: Full=Uncharacterized protein {ECO:0000313|EMBL:KGN50232.1};	--	GO:0016021,integral component of membrane	Probable lipid transfer
Lac02g015560	3.22	4.33	3.45	1.59	47.18	8.18	288	366	322	176	6181	774	5.226	2.386	0.00858736	0.0489669	up	K01369 legumain [EC:3.4.22.34] | (RefSeq) legumain (A)	PREDICTED: legumain [Cucumis sativus]	RecName: Full=Vacuolar-processing enzyme beta-isozyme {ECO:0000303|PubMed:7579169}; EC=3.4.22.34 {ECO:0000250|UniProtKB:Q84LM2}; AltName: Full=Asparaginyl endopeptidase beta-VPE {ECO:0000305}; AltName: Full=Beta-VPE {ECO:0000303|PubMed:7579169}; Flags: Precursor;	SubName: Full=Uncharacterized protein {ECO:0000313|EMBL:KGN50214.1};	Asparaginyl peptidases	GO:0000326,protein storage vacuole; GO:0004197,cysteine-type endopeptidase activity; GO:0051603,proteolysis involved in cellular protein catabolic process; GO:0006624,vacuolar protein processing	Peptidase C13 family
Lac02g015570	20.47	14.44	10.09	56.89	62.23	22.06	2623	1748	1348	9028	11674	2990	3.181	1.669	0.000321783	0.00397162	up	K02355 elongation factor G | (RefSeq) elongation factor G-2, chloroplastic (A)	elongation factor G-2, chloroplastic [Cucurbita moschata]	RecName: Full=Elongation factor G-2, chloroplastic; Short=cEF-G 2 {ECO:0000255|HAMAP-Rule:MF_03063}; Flags: Precursor;	RecName: Full=Elongation factor G, chloroplastic {ECO:0000256|HAMAP-Rule:MF_03063}; Short=cEF-G {ECO:0000256|HAMAP-Rule:MF_03063};	Mitochondrial elongation factor	GO:0009507,chloroplast; GO:0005525,GTP binding; GO:0003924,GTPase activity; GO:0003746,translation elongation factor activity	Elongation factor G C-terminus
Lac02g015610	7.37	4.9	6.42	20.93	17.36	13.92	486	305	441	1708	1675	970	2.829	1.5	1.20085e-07	4.93728e-06	up	K09422 transcription factor MYB, plant | (RefSeq) protein ODORANT1-like (A)	PREDICTED: protein ODORANT1-like [Cucumis melo]	RecName: Full=Protein ODORANT1; AltName: Full=MYB-like protein ODO1;	SubName: Full=protein ODORANT1-like {ECO:0000313|RefSeq:XP_008437136.1};	Transcription factor, Myb superfamily	GO:0005634,nucleus; GO:0003677,DNA binding; GO:0006355,regulation of transcription, DNA-templated; GO:0006351,transcription, DNA-templated	Myb-like DNA-binding domain
Lac02g015690	0.01	0	0	0.53	0.35	0.07	1	0	0	54	42	6	73.708	6.204	0.000209609	0.00281702	up	K00512 steroid 17alpha-monooxygenase / 17alpha-hydroxyprogesterone deacetylase [EC:1.14.14.19 1.14.14.32] | (RefSeq) geraniol 8-hydroxylase-like (A)	geraniol 8-hydroxylase-like [Cucurbita pepo subsp. pepo]	RecName: Full=Flavonoid 3'-monooxygenase; EC=1.14.13.21; AltName: Full=Cytochrome P450 75B1; AltName: Full=Flavonoid 3'-hydroxylase; Short=AtF3'H; AltName: Full=Protein TRANSPARENT TESTA 7;	SubName: Full=flavonoid 3'-monooxygenase-like {ECO:0000313|RefSeq:XP_008437138.1};	Cytochrome P450 CYP2 subfamily	GO:0005789,endoplasmic reticulum membrane; GO:0016021,integral component of membrane; GO:0016020,membrane; GO:0016711,flavonoid 3'-monooxygenase activity; GO:0020037,heme binding; GO:0005506,iron ion binding; GO:0009813,flavonoid biosynthetic process; GO:0009733,response to auxin; GO:0044550,secondary metabolite biosynthetic process	Cytochrome P450
Lac02g015700	6.66	11.04	6.44	2.68	3.05	4.08	585	916	590	291	392	379	0.408	-1.292	9.534e-05	0.00147489	down	K00512 steroid 17alpha-monooxygenase / 17alpha-hydroxyprogesterone deacetylase [EC:1.14.14.19 1.14.14.32] | (RefSeq) 7-ethoxycoumarin O-deethylase-like (A)	ferruginol synthase-like [Cucurbita pepo subsp. pepo]	RecName: Full=Flavonoid 3',5'-hydroxylase; Short=F3'5'H; EC=1.14.13.88; AltName: Full=CYPLXXVA2; AltName: Full=Cytochrome P450 75A2; AltName: Full=P-450EG1;	SubName: Full=flavonoid 3'-monooxygenase-like {ECO:0000313|RefSeq:XP_008437142.1};	Cytochrome P450 CYP2 subfamily	GO:0033772,flavonoid 3',5'-hydroxylase activity; GO:0020037,heme binding; GO:0005506,iron ion binding; GO:0009718,anthocyanin-containing compound biosynthetic process	Cytochrome P450
Lac02g015710	65.05	91.77	64.83	331.08	385.89	89.38	8159	10874	8476	51431	70862	11858	3.697	1.886	0.000274193	0.0034778	up	K00276 primary-amine oxidase [EC:1.4.3.21] | (RefSeq) primary amine oxidase-like (A)	primary amine oxidase-like [Cucurbita moschata]	RecName: Full=Primary amine oxidase; EC=1.4.3.21 {ECO:0000250|UniProtKB:P46883}; AltName: Full=Amine oxidase [copper-containing]; Flags: Precursor;	RecName: Full=Amine oxidase {ECO:0000256|RuleBase:RU000672}; EC=1.4.3.- {ECO:0000256|RuleBase:RU000672};	Copper amine oxidase	GO:0052595,aliphatic-amine oxidase activity; GO:0052594,aminoacetone:oxygen oxidoreductase(deaminating) activity; GO:0005507,copper ion binding; GO:0052596,phenethylamine:oxygen oxidoreductase (deaminating) activity; GO:0008131,primary amine oxidase activity; GO:0048038,quinone binding; GO:0052593,tryptamine:oxygen oxidoreductase (deaminating) activity; GO:0009738,abscisic acid-activated signalin…	Copper amine oxidase, N2 domain
Lac02g015770	34.28	42.96	32.33	3.04	4.52	20	5051	5979	4964	554	974	3117	0.251	-1.996	0.00184151	0.0157135	down	K22911 thiamine phosphate phosphatase / amino-HMP aminohydrolase [EC:3.1.3.100 3.5.99.-] | (RefSeq) bifunctional TH2 protein, mitochondrial-like (A)	PREDICTED: uncharacterized protein LOC101211194 isoform X1 [Cucumis sativus]	--	SubName: Full=uncharacterized protein LOC103482664 isoform X1 {ECO:0000313|RefSeq:XP_016898880.1};	--	--	--
Lac02g015830	1.14	1.14	0.67	2.45	2.93	1.47	96	91	59	256	362	131	2.353	1.234	0.0044101	0.0303471	up	K03327 multidrug resistance protein, MATE family | (RefSeq) protein DETOXIFICATION 56-like (A)	protein DETOXIFICATION 56-like [Cucurbita pepo subsp. pepo]	RecName: Full=Protein DETOXIFICATION 56 {ECO:0000303|PubMed:11739388}; Short=AtDTX56 {ECO:0000303|PubMed:11739388}; AltName: Full=Multidrug and toxic compound extrusion protein 56 {ECO:0000305}; Short=MATE protein 56 {ECO:0000305}; AltName: Full=Protein RESISTANT TO HIGH CARBON DIOXIDE 1 {ECO:0000303|PubMed:25599916};	RecName: Full=Protein DETOXIFICATION {ECO:0000256|RuleBase:RU004914}; AltName: Full=Multidrug and toxic compound extrusion protein {ECO:0000256|RuleBase:RU004914};	Uncharacterized membrane protein, predicted efflux pump	GO:0016021,integral component of membrane; GO:0005886,plasma membrane; GO:0015297,antiporter activity; GO:0015238,drug transmembrane transporter activity; GO:0071244,cellular response to carbon dioxide; GO:0006855,drug transmembrane transport; GO:1902456,regulation of stomatal opening	MatE
Lac02g015840	3.64	3.2	2.47	0.19	0.07	0.63	201	167	142	13	6	37	0.095	-3.392	3.71893e-06	9.9216e-05	down	--	AT-hook motif nuclear-localized protein 24-like [Cucurbita pepo subsp. pepo]	RecName: Full=AT-hook motif nuclear-localized protein 24 {ECO:0000312|EMBL:FAA00295.1};	RecName: Full=AT-hook motif nuclear-localized protein {ECO:0000256|PIRNR:PIRNR016021};	--	GO:0005634,nucleus; GO:0003680,AT DNA binding; GO:0003700,DNA-binding transcription factor activity; GO:0006351,transcription, DNA-templated	Plants and Prokaryotes Conserved (PCC) domain
Lac02g016000	14.07	11.7	12.4	12.33	165.77	40.75	1077	846	989	1169	18573	3299	5.786	2.533	0.000746754	0.00775723	up	K20556 cytochrome P450 family 76 subfamily C | (RefSeq) geraniol 8-hydroxylase (A)	PREDICTED: geraniol 8-hydroxylase-like [Cucumis sativus]	RecName: Full=Geraniol 8-hydroxylase; EC=1.14.13.152; AltName: Full=Cytochrome P450 76B6; AltName: Full=Geraniol 10-hydroxylase; Short=CrG10H;	SubName: Full=geraniol 8-hydroxylase-like {ECO:0000313|RefSeq:XP_008437178.1};	Cytochrome P450 CYP2 subfamily	GO:0005789,endoplasmic reticulum membrane; GO:0016021,integral component of membrane; GO:0102811,geraniol 10-hydroxylase activity; GO:0020037,heme binding; GO:0005506,iron ion binding; GO:0016709,oxidoreductase activity, acting on paired donors, with incorporation or reduction of molecular oxygen, NAD(P)H as one donor, and incorporation of one atom of oxygen; GO:0016099,monoterpenoid biosynthetic…	Cytochrome P450
Lac02g016150	8.55	7.1	6.38	72.54	70.04	18.47	660	518	513	6935	7916	1508	7.434	2.894	1.28595e-08	6.82762e-07	up	K15613 homeobox protein Meis1 | (RefSeq) homeobox protein knotted-1-like 2 isoform X2 (A)	PREDICTED: homeobox protein knotted-1-like 7 [Cucumis melo]	RecName: Full=Homeobox protein knotted-1-like 7; AltName: Full=Protein IRREGULAR XYLEM 11; AltName: Full=Protein KNAT7;	SubName: Full=homeobox protein knotted-1-like 7 {ECO:0000313|RefSeq:XP_008437194.1};	Transcription factor MEIS1 and related HOX domain proteins	GO:0005634,nucleus; GO:0003677,DNA binding; GO:0003700,DNA-binding transcription factor activity; GO:0010192,mucilage biosynthetic process; GO:0045892,negative regulation of transcription, DNA-templated; GO:2000652,regulation of secondary cell wall biogenesis; GO:0010089,xylem development	Protein of unknown function (DUF3053)
Lac02g016230	20.71	13.94	24.69	67.69	23.31	60.84	1563	994	1942	6326	2575	4856	2.589	1.372	0.0020055	0.0167213	up	K15277 solute carrier family 35 (adenosine 3'-phospho 5'-phosphosulfate transporter), member B3 | (RefSeq) UDP-galactose/UDP-glucose transporter 2 (A)	PREDICTED: UDP-galactose/UDP-glucose transporter 2 [Cucumis melo]	RecName: Full=UDP-galactose/UDP-glucose transporter 4 {ECO:0000303|PubMed:12042319}; Short=AtUTr4 {ECO:0000303|PubMed:12042319};	SubName: Full=UDP-galactose/UDP-glucose transporter 2 {ECO:0000313|RefSeq:XP_008437207.1};	UDP-galactose transporter related protein	GO:0030176,integral component of endoplasmic reticulum membrane; GO:0030173,integral component of Golgi membrane; GO:0046964,3'-phosphoadenosine 5'-phosphosulfate transmembrane transporter activity; GO:0015297,antiporter activity; GO:0008643,carbohydrate transport	UAA transporter family
Lac02g016290	0.42	0.07	0.59	1.51	16.29	6.02	36	6	53	160	2045	546	22.13	4.468	4.56516e-07	1.59877e-05	up	K03327 multidrug resistance protein, MATE family | (RefSeq) protein DETOXIFICATION 49-like (A)	protein DETOXIFICATION 49-like [Cucurbita maxima]	RecName: Full=Protein DETOXIFICATION 49 {ECO:0000303|PubMed:11739388}; Short=AtDTX49 {ECO:0000303|PubMed:11739388}; AltName: Full=Multidrug and toxic compound extrusion protein 49 {ECO:0000305}; Short=MATE protein 49 {ECO:0000305}; AltName: Full=Protein NOVEL ION CARRIER 1 {ECO:0000303|Ref.1}; Short=Protein NIC1 {ECO:0000303|Ref.1};	RecName: Full=Protein DETOXIFICATION {ECO:0000256|RuleBase:RU004914}; AltName: Full=Multidrug and toxic compound extrusion protein {ECO:0000256|RuleBase:RU004914};	Uncharacterized membrane protein, predicted efflux pump	GO:0016021,integral component of membrane; GO:0015297,antiporter activity; GO:0015238,drug transmembrane transporter activity; GO:0006855,drug transmembrane transport	MatE
Lac02g016800	0.04	0.04	0.11	0.06	1.45	0.47	4	4	12	8	220	52	10.526	3.396	0.00228768	0.018563	up	K17604 zinc finger SWIM domain-containing protein 3 | (RefSeq) LOW QUALITY PROTEIN: uncharacterized protein LOC111898448 (A)	PREDICTED: uncharacterized protein LOC104880500 [Vitis vinifera]	--	SubName: Full=Uncharacterized protein {ECO:0000313|EMBL:CAN74432.1};	--	GO:0003676,nucleic acid binding; GO:0008270,zinc ion binding	C2H2 zinc-finger
Lac02g016950	4.72	2.59	3.11	18.63	5	10.08	374	194	257	1829	580	845	3.281	1.714	0.000940891	0.00929128	up	K21435 ankyrin repeat domain-containing protein 6 | (RefSeq) E3 ubiquitin-protein ligase MIB2-like (A)	ankyrin repeat-containing protein BDA1-like [Cucurbita maxima]	RecName: Full=Ankyrin repeat-containing protein BDA1 {ECO:0000305}; AltName: Full=Protein BIAN DA 1 {ECO:0000303|PubMed:22740615};	SubName: Full=Phytosulfokine receptor 1 {ECO:0000313|EMBL:EXC37939.1};	FOG: Ankyrin repeat	GO:0016021,integral component of membrane; GO:0005886,plasma membrane; GO:0045087,innate immune response; GO:0009751,response to salicylic acid	Domain of unknown function
Lac02g017110	86.67	104.63	124.88	320.69	189.47	199.33	4516	5150	6782	20694	14453	10985	2.277	1.187	8.06167e-05	0.00128656	up	--	uncharacterized protein LOC111022896 [Momordica charantia]	--	SubName: Full=Uncharacterized protein {ECO:0000313|EMBL:KGN60442.1};	--	GO:0008270,zinc ion binding; GO:0006355,regulation of transcription, DNA-templated	--
Lac02g017120	10.63	7.18	8.2	26.38	26.33	18.61	1060	676	852	3258	3843	1963	2.777	1.473	5.85139e-08	2.63779e-06	up	K19042 E3 ubiquitin-protein ligase BOI and related proteins [EC:2.3.2.27] | (RefSeq) BOI-related E3 ubiquitin-protein ligase 1-like (A)	BOI-related E3 ubiquitin-protein ligase 1-like [Momordica charantia]	RecName: Full=Probable BOI-related E3 ubiquitin-protein ligase 3; EC=2.3.2.27 {ECO:0000250|UniProtKB:Q9FHE4}; AltName: Full=RING-type E3 ubiquitin transferase BRG3 {ECO:0000305};	SubName: Full=Uncharacterized protein {ECO:0000313|EMBL:KGN60440.1};	Predicted E3 ubiquitin ligase	GO:0005634,nucleus; GO:0046872,metal ion binding; GO:0016740,transferase activity; GO:0006952,defense response; GO:0043161,proteasome-mediated ubiquitin-dependent protein catabolic process; GO:0043067,regulation of programmed cell death	Spc19
Lac02g017130	0.32	0.14	0.44	0.88	0.97	1.82	34	14	48	115	150	202	4.089	2.032	0.000348429	0.00421862	up	--	PREDICTED: cation/H(+) antiporter 1-like [Cucumis sativus]	RecName: Full=Cation/H(+) antiporter 1; AltName: Full=Protein CATION/H+ EXCHANGER 1; Short=AtCHX1;	SubName: Full=Uncharacterized protein {ECO:0000313|EMBL:KGN60439.1};	Predicted K+/H+-antiporter	GO:0012505,endomembrane system; GO:0016021,integral component of membrane; GO:0015299,solute:proton antiporter activity; GO:0015672,monovalent inorganic cation transport; GO:0006813,potassium ion transport; GO:0006885,regulation of pH	Sodium/hydrogen exchanger family
Lac02g017170	0.04	0	0.04	0.28	0.6	0.32	2	0	2	18	46	18	16.061	4.005	0.00063234	0.00681223	up	K15334 multisite-specific tRNA:(cytosine-C5)-methyltransferase [EC:2.1.1.202] | (RefSeq) tRNA (cytosine(34)-C(5))-methyltransferase-like (A)	putative invertase inhibitor [Cucurbita moschata]	RecName: Full=Putative invertase inhibitor; AltName: Full=Pollen allergen Pla a 1; AltName: Allergen=Pla a 1; Flags: Precursor;	SubName: Full=Uncharacterized protein {ECO:0000313|EMBL:KGN60434.1};	--	GO:0005576,extracellular region; GO:0004857,enzyme inhibitor activity	Plant invertase/pectin methylesterase inhibitor
Lac02g017400	19.75	27.05	31.32	12.87	7.71	15.85	1270	1643	2099	1025	726	1078	0.471	-1.088	0.00151556	0.0135281	down	K12191 charged multivesicular body protein 2A | (RefSeq) vacuolar protein sorting-associated protein 2 homolog 2 (A)	protein LOL1 [Momordica charantia]	RecName: Full=Protein LSD1; AltName: Full=Protein LESION SIMULATING DISEASE 1; Short=OsLSD1; AltName: Full=Putative zinc finger LSD1;	SubName: Full=Uncharacterized protein {ECO:0000313|EnsemblPlants:PGSC0003DMT400045143};	--	GO:0005634,nucleus; GO:0030154,cell differentiation; GO:0031348,negative regulation of defense response; GO:0034051,negative regulation of plant-type hypersensitive response; GO:0009626,plant-type hypersensitive response; GO:0045595,regulation of cell differentiation	LSD1 zinc finger
Lac02g017440	10.58	9.36	13.76	0.4	0.73	5.63	675	564	915	32	68	380	0.2	-2.325	0.00576766	0.0366086	down	K01438 acetylornithine deacetylase [EC:3.5.1.16] | (RefSeq) acetylornithine deacetylase-like (A)	acetylornithine deacetylase-like [Cucurbita pepo subsp. pepo]	RecName: Full=Acetylornithine deacetylase; EC=3.5.1.16; AltName: Full=N-acetylornithinase; Short=AO; Short=Acetylornithinase; Short=NAO;	SubName: Full=Silverleaf whitefly-induced protein 1 {ECO:0000313|EMBL:AAG25896.1};	Metalloexopeptidases	GO:0008777,acetylornithine deacetylase activity; GO:0046872,metal ion binding; GO:0006526,arginine biosynthetic process	--
Lac02g017450	0.91	0	0.39	79.05	86.58	126.05	9	0	4	967	1252	1317	223.461	7.804	3.94697e-41	1.06089e-37	up	--	PREDICTED: thioredoxin-related transmembrane protein 2 [Cucumis sativus]	--	SubName: Full=Uncharacterized protein {ECO:0000313|EMBL:KGN60318.1};	--	GO:0016021,integral component of membrane	--
Lac02g017460	18.22	13.93	21.77	0.36	0.5	6.97	1277	922	1590	31	51	517	0.144	-2.794	0.00297748	0.0225997	down	K01438 acetylornithine deacetylase [EC:3.5.1.16] | (RefSeq) acetylornithine deacetylase-like (A)	DIP-1 [Citrullus lanatus]	RecName: Full=Acetylornithine deacetylase; EC=3.5.1.16; AltName: Full=N-acetylornithinase; Short=AO; Short=Acetylornithinase; Short=NAO;	SubName: Full=DIP-1 {ECO:0000313|EMBL:BAA95409.1};	Metalloexopeptidases	GO:0008777,acetylornithine deacetylase activity; GO:0046872,metal ion binding; GO:0006526,arginine biosynthetic process	Peptidase family M28
Lac02g017680	35.39	39.77	40.28	4.18	9.88	24.47	2589	2748	3071	379	1058	1893	0.334	-1.584	0.00477912	0.0320641	down	K18485 myogenic factor 6 | (RefSeq) transcription factor bHLH96 (A)	PREDICTED: transcription factor bHLH71 [Cucumis sativus]	RecName: Full=Transcription factor bHLH94; AltName: Full=Basic helix-loop-helix protein 94; Short=AtbHLH94; Short=bHLH 94; AltName: Full=Transcription factor EN 16; AltName: Full=bHLH transcription factor bHLH094;	SubName: Full=Uncharacterized protein {ECO:0000313|EMBL:KGN60373.1};	--	GO:0005634,nucleus; GO:0003677,DNA binding; GO:0003700,DNA-binding transcription factor activity; GO:0046983,protein dimerization activity; GO:0006355,regulation of transcription, DNA-templated; GO:0006351,transcription, DNA-templated	Helix-loop-helix DNA-binding domain
Lac02g017880	4.15	2.74	5.37	30.43	15.92	17.54	242	151	327	2200	1361	1083	5.292	2.404	9.18202e-10	6.71568e-08	up	K08235 xyloglucan:xyloglucosyl transferase [EC:2.4.1.207] | (RefSeq) probable xyloglucan endotransglucosylase/hydrolase protein 30 (A)	probable xyloglucan endotransglucosylase/hydrolase protein 30 [Cucurbita maxima]	RecName: Full=Probable xyloglucan endotransglucosylase/hydrolase protein 30; Short=At-XTH30; Short=XTH-30; EC=2.4.1.207; Flags: Precursor;	RecName: Full=Xyloglucan endotransglucosylase/hydrolase {ECO:0000256|RuleBase:RU361120}; EC=2.4.1.207 {ECO:0000256|RuleBase:RU361120};	--	GO:0048046,apoplast; GO:0005618,cell wall; GO:0004553,hydrolase activity, hydrolyzing O-glycosyl compounds; GO:0016762,xyloglucan:xyloglucosyl transferase activity; GO:0042546,cell wall biogenesis; GO:0071555,cell wall organization; GO:0010411,xyloglucan metabolic process	--
Lac02g017970	35.78	26.35	17.18	100.77	102.64	41.44	2278	1585	1140	7946	9568	2791	3.13	1.646	0.000233379	0.00306745	up	K00855 phosphoribulokinase [EC:2.7.1.19] | (RefSeq) phosphoribulokinase, chloroplastic-like (A)	PREDICTED: phosphoribulokinase, chloroplastic-like [Cucumis melo]	RecName: Full=Phosphoribulokinase, chloroplastic; Short=PRK; Short=PRKase; EC=2.7.1.19; AltName: Full=Phosphopentokinase; Flags: Precursor;	RecName: Full=Phosphoribulokinase {ECO:0000256|RuleBase:RU004082}; EC=2.7.1.19 {ECO:0000256|RuleBase:RU004082};	Armadillo/beta-Catenin/plakoglobin	GO:0009507,chloroplast; GO:0005524,ATP binding; GO:0008974,phosphoribulokinase activity; GO:0019253,reductive pentose-phosphate cycle	Phosphoribulokinase / Uridine kinase family
Lac02g018020	85	59.09	42.31	192.16	239.87	175.82	4308	2829	2235	12061	17797	9425	3.292	1.719	8.54624e-08	3.65347e-06	up	K21568 pinoresinol/lariciresinol reductase [EC:1.23.1.1 1.23.1.2 1.23.1.3 1.23.1.4] | (RefSeq) isoflavone reductase homolog (A)	isoflavone reductase homolog [Momordica charantia]	RecName: Full=Isoflavone reductase homolog; EC=1.3.1.-;	SubName: Full=Uncharacterized protein {ECO:0000313|EnsemblPlants:ORUFI12G08580.2};	--	GO:0016491,oxidoreductase activity	GDP-mannose 4,6 dehydratase
Lac02g018190	28.6	31.01	31.22	3.27	3.1	18.83	3070	3144	3492	434	487	2138	0.277	-1.854	0.00499962	0.0330587	down	K19891 glucan endo-1,3-beta-glucosidase 1/2/3 [EC:3.2.1.39] | (RefSeq) glucan endo-1,3-beta-glucosidase 3-like (A)	PREDICTED: probable glucan endo-1,3-beta-glucosidase A6 [Cucumis sativus]	RecName: Full=Probable glucan endo-1,3-beta-glucosidase A6; EC=3.2.1.39; AltName: Full=(1->3)-beta-glucan endohydrolase; Short=(1->3)-beta-glucanase; AltName: Full=Anther-specific protein A6; AltName: Full=Beta-1,3-endoglucanase; AltName: Full=Protein MATERNAL EFFECT EMBRYO ARREST 48 {ECO:0000303|PubMed:15634699}; Flags: Precursor;	SubName: Full=Uncharacterized protein {ECO:0000313|EMBL:KGN58384.1};	--	GO:0046658,anchored component of plasma membrane; GO:0042973,glucan endo-1,3-beta-D-glucosidase activity; GO:0004553,hydrolase activity, hydrolyzing O-glycosyl compounds; GO:0030247,polysaccharide binding; GO:0005975,carbohydrate metabolic process; GO:0006952,defense response; GO:0009793,embryo development ending in seed dormancy; GO:0010584,pollen exine formation	X8 domain
Lac02g018240	13.43	10.42	12.64	41.38	47.69	21.83	371	272	364	1416	1929	638	3.084	1.625	6.53793e-06	0.000160293	up	K03868 RING-box protein 1 [EC:2.3.2.32] | (RefSeq) uncharacterized LOC100792815 (A)	GEM-like protein 2 [Momordica charantia]	RecName: Full=GEM-like protein 2;	SubName: Full=GEM-like protein 2 isoform X2 {ECO:0000313|RefSeq:XP_008460398.1};	--	--	GRAM domain
Lac02g018290	40.06	30.36	37.82	9.54	9.34	25.03	4164	2981	4097	1228	1422	2752	0.407	-1.297	0.00231451	0.0187453	down	K05747 Wiskott-Aldrich syndrome protein | (RefSeq) formin-like protein 5 (A)	ninja-family protein AFP2-like [Cucurbita maxima]	RecName: Full=Ninja-family protein AFP3; AltName: Full=ABI five-binding protein 3; Short=ABI5-binding protein 3;	SubName: Full=Uncharacterized protein {ECO:0000313|EMBL:KGN58375.1};	--	GO:0005634,nucleus; GO:0007165,signal transduction	TPL-binding domain in jasmonate signalling
Lac02g018310	30.59	34.83	31.14	7.66	8.03	15.92	1986	2136	2107	616	763	1093	0.329	-1.605	1.77552e-06	5.19443e-05	down	--	uncharacterized protein LOC111491544 [Cucurbita maxima]	--	SubName: Full=Uncharacterized protein {ECO:0000313|EMBL:KGN58373.1};	--	--	--
Lac02g018320	14.84	13.88	13.54	1.45	4.28	6.88	206	182	196	25	87	101	0.298	-1.744	0.00188612	0.0159763	down	--	wound-induced basic protein-like [Cucurbita moschata]	RecName: Full=Wound-induced basic protein;	SubName: Full=Uncharacterized protein {ECO:0000313|EnsemblPlants:GSMUA_Achr7P02720_001};	--	--	--
Lac02g018380	18.39	26.93	28.62	2.08	1.9	10.67	707	978	1147	99	107	434	0.198	-2.339	0.000401488	0.00473571	down	K13456 RPM1-interacting protein 4 | (RefSeq) uncharacterized protein LOC111791404 (A)	hypothetical protein Csa_3G630240 [Cucumis sativus]	--	SubName: Full=Uncharacterized protein {ECO:0000313|EMBL:KGN58368.1};	--	--	Cleavage site for pathogenic type III effector avirulence factor Avr
Lac02g018430	0.34	0.18	0.28	2.32	1.91	0.61	37	18	32	310	302	70	6.133	2.617	2.15554e-05	0.00042957	up	K23490 cytochrome b5 | (RefSeq) cytochrome b5, seed isoform-like (A)	PREDICTED: cytochrome b5, seed isoform-like [Cucumis melo]	RecName: Full=Cytochrome b5, seed isoform;	SubName: Full=cytochrome b5, seed isoform-like {ECO:0000313|RefSeq:XP_008465053.1};	Cytochrome b5	GO:0005789,endoplasmic reticulum membrane; GO:0016021,integral component of membrane; GO:0031090,organelle membrane; GO:0020037,heme binding; GO:0046872,metal ion binding; GO:0055114,oxidation-reduction process	Cytochrome b5-like Heme/Steroid binding domain
Lac02g018530	52.5	53.28	55.97	155.38	96.74	75.53	2371	2273	2635	8691	6396	3608	2.057	1.04	0.00120777	0.011272	up	K08511 vesicle-associated membrane protein 72 | (RefSeq) vesicle-associated membrane protein 722-like (A)	PREDICTED: vesicle-associated membrane protein 722-like [Cucumis melo]	RecName: Full=Vesicle-associated membrane protein 722 {ECO:0000303|PubMed:11115874}; Short=AtVAMP722 {ECO:0000303|PubMed:11115874}; AltName: Full=Synaptobrevin-related protein 1 {ECO:0000303|Ref.1};	SubName: Full=vesicle-associated membrane protein 722-like {ECO:0000313|RefSeq:XP_008465086.1};	Synaptobrevin/VAMP-like protein	GO:0031901,early endosome membrane; GO:0016021,integral component of membrane; GO:0005886,plasma membrane; GO:0031201,SNARE complex; GO:0005484,SNAP receptor activity; GO:0000149,SNARE binding; GO:0006887,exocytosis; GO:0015031,protein transport; GO:0006906,vesicle fusion	LMBR1-like membrane protein
Lac02g018550	1.61	1.15	0.81	0	0.13	0.35	87	59	46	0	10	20	0.131	-2.929	0.00837952	0.0482362	down	--	protein SULFUR DEFICIENCY-INDUCED 1-like [Cucurbita pepo subsp. pepo]	RecName: Full=Protein SULFUR DEFICIENCY-INDUCED 1 {ECO:0000303|PubMed:19154231}; Short=AtSDI1 {ECO:0000303|PubMed:19154231};	SubName: Full=protein SULFUR DEFICIENCY-INDUCED 1-like isoform X1 {ECO:0000313|RefSeq:XP_008465083.1};	--	GO:0090568,nuclear transcriptional repressor complex; GO:0010438,cellular response to sulfur starvation; GO:0010439,regulation of glucosinolate biosynthetic process; GO:0006792,regulation of sulfur utilization	Tetratricopeptide repeat
Lac02g018570	0.58	0.58	0.47	0.88	1.37	1.82	50	47	42	94	172	166	2.514	1.33	0.00159294	0.0139751	up	--	uncharacterized protein LOC111023725 [Momordica charantia]	--	SubName: Full=uncharacterized protein LOC103494908 {ECO:0000313|RefSeq:XP_008454510.2};	--	--	--
Lac02g018750	0.67	0.64	1.33	5.66	4.62	1.62	76	69	158	801	772	196	4.611	2.205	7.76564e-05	0.00124708	up	K16189 phytochrome-interacting factor 4 | (RefSeq) transcription factor PIF1-like isoform X1 (A)	transcription factor PIF1-like [Cucurbita pepo subsp. pepo]	RecName: Full=Transcription factor PIF1; AltName: Full=Basic helix-loop-helix protein 15; Short=AtbHLH15; Short=bHLH 15; AltName: Full=Protein PHY-INTERACTING FACTOR 1; AltName: Full=Protein PHYTOCHROME INTERACTING FACTOR 3-LIKE 5; AltName: Full=Transcription factor EN 101; AltName: Full=bHLH transcription factor bHLH015;	SubName: Full=transcription factor PIF1-like isoform X2 {ECO:0000313|RefSeq:XP_008447346.1};	--	GO:0005634,nucleus; GO:0003677,DNA binding; GO:0003700,DNA-binding transcription factor activity; GO:0042802,identical protein binding; GO:0010313,phytochrome binding; GO:0046983,protein dimerization activity; GO:0015995,chlorophyll biosynthetic process; GO:0009740,gibberellic acid mediated signaling pathway; GO:0006783,heme biosynthetic process; GO:0009959,negative gravitropism; GO:0010100,negat…	Helix-loop-helix DNA-binding domain
Lac02g018830	8.54	9.02	9.62	38.18	24.95	10.92	1212	1209	1424	6712	5185	1640	2.774	1.472	0.00108425	0.0103667	up	K20556 cytochrome P450 family 76 subfamily C | (RefSeq) hypothetical protein (A)	geraniol 8-hydroxylase-like [Cucurbita maxima]	RecName: Full=Cytochrome P450 76C4; EC=1.14.-.-;	SubName: Full=Uncharacterized protein {ECO:0000313|EMBL:KNA19417.1};	Cytochrome P450 CYP2 subfamily	GO:0016021,integral component of membrane; GO:0016020,membrane; GO:0020037,heme binding; GO:0005506,iron ion binding; GO:0016709,oxidoreductase activity, acting on paired donors, with incorporation or reduction of molecular oxygen, NAD(P)H as one donor, and incorporation of one atom of oxygen; GO:0044550,secondary metabolite biosynthetic process	Cytochrome P450
Lac02g019160	4.51	6.29	4.97	2.09	3.21	2.41	533	703	612	306	555	301	0.494	-1.018	0.00027845	0.00352295	down	K17756 long-chain-alcohol oxidase [EC:1.1.3.20] | (RefSeq) long-chain-alcohol oxidase FAO2-like (A)	long-chain-alcohol oxidase FAO2-like [Cucurbita maxima]	RecName: Full=Long-chain-alcohol oxidase FAO2; EC=1.1.3.20; AltName: Full=Long-chain fatty alcohol oxidase 2;	RecName: Full=Long-chain-alcohol oxidase {ECO:0000256|PIRNR:PIRNR028937}; EC=1.1.3.20 {ECO:0000256|PIRNR:PIRNR028937};	--	GO:0016021,integral component of membrane; GO:0050660,flavin adenine dinucleotide binding; GO:0046577,long-chain-alcohol oxidase activity	FAD dependent oxidoreductase
Lac02g019200	95.58	81.63	171.88	42.76	21.49	38.25	1361	1098	2551	754	448	576	0.297	-1.75	1.62465e-05	0.000336056	down	--	inhibitor of trypsin and hageman factor-like [Momordica charantia]	RecName: Full=Trypsin inhibitor 1; AltName: Full=NSTI-I; AltName: Full=Trypsin inhibitor I; Flags: Precursor;	SubName: Full=Uncharacterized protein {ECO:0000313|EMBL:KGN49621.1};	--	GO:0005576,extracellular region; GO:0005773,vacuole; GO:0004867,serine-type endopeptidase inhibitor activity; GO:0009611,response to wounding	--
Lac02g019270	83.22	133.27	110.45	26.28	38.38	31.59	1933	2924	2674	756	1305	776	0.297	-1.75	1.49653e-10	1.26195e-08	down	K13413 mitogen-activated protein kinase kinase 4/5 [EC:2.7.12.2] | (RefSeq) mitogen-activated protein kinase kinase 5-like (A)	PREDICTED: protein LIGHT-DEPENDENT SHORT HYPOCOTYLS 3 [Cucumis sativus]	RecName: Full=Protein LIGHT-DEPENDENT SHORT HYPOCOTYLS 3; AltName: Full=Protein ORGAN BOUNDARY 1;	SubName: Full=Uncharacterized protein {ECO:0000313|EMBL:KGN57900.1};	--	GO:0005634,nucleus; GO:0003677,DNA binding; GO:0010492,maintenance of shoot apical meristem identity; GO:0009299,mRNA transcription; GO:0010199,organ boundary specification between lateral organs and the meristem; GO:0048441,petal development; GO:0090698,post-embryonic plant morphogenesis; GO:0006355,regulation of transcription, DNA-templated; GO:0009416,response to light stimulus; GO:0048834,spe…	--
Lac02g019280	27.17	33.49	39.45	8.6	9.96	12.3	1243	1447	1881	487	667	595	0.311	-1.686	5.40535e-12	6.24899e-10	down	K13413 mitogen-activated protein kinase kinase 4/5 [EC:2.7.12.2] | (RefSeq) mitogen-activated protein kinase kinase 5-like (A)	protein LIGHT-DEPENDENT SHORT HYPOCOTYLS 3-like [Cucurbita moschata]	RecName: Full=Protein LIGHT-DEPENDENT SHORT HYPOCOTYLS 3; AltName: Full=Protein ORGAN BOUNDARY 1;	SubName: Full=Uncharacterized protein {ECO:0000313|EMBL:KGN57902.1};	--	GO:0005634,nucleus; GO:0003677,DNA binding; GO:0010492,maintenance of shoot apical meristem identity; GO:0009299,mRNA transcription; GO:0010199,organ boundary specification between lateral organs and the meristem; GO:0048441,petal development; GO:0090698,post-embryonic plant morphogenesis; GO:0006355,regulation of transcription, DNA-templated; GO:0009416,response to light stimulus; GO:0048834,spe…	Protein of unknown function (DUF640)
Lac02g019390	0	0.02	0.02	1.26	0.08	0.32	0	2	2	137	10	30	36.988	5.209	0.000167322	0.0023624	up	K08176 MFS transporter, PHS family, inorganic phosphate transporter | (RefSeq) inorganic phosphate transporter 1-4 (A)	PREDICTED: inorganic phosphate transporter 1-4 [Cucumis melo]	RecName: Full=Probable inorganic phosphate transporter 1-7; Short=AtPht1;7; AltName: Full=H(+)/Pi cotransporter;	SubName: Full=inorganic phosphate transporter 1-4 {ECO:0000313|RefSeq:XP_008447657.1};	Inorganic phosphate transporter	GO:0005887,integral component of plasma membrane; GO:0005886,plasma membrane; GO:1901683,arsenate ion transmembrane transporter activity; GO:0005315,inorganic phosphate transmembrane transporter activity; GO:0015293,symporter activity; GO:1901684,arsenate ion transmembrane transport; GO:0006817,phosphate ion transport	Major Facilitator Superfamily
Lac02g019440	0.92	1.24	0.97	0.08	0.14	0.13	55	70	60	6	12	8	0.112	-3.162	8.79391e-09	4.87359e-07	down	K19041 E3 ubiquitin-protein ligase RNF38/44 [EC:2.3.2.27] | (RefSeq) RING-H2 finger protein ATL16-like (A)	RING-H2 finger protein ATL16-like [Cucurbita pepo subsp. pepo]	RecName: Full=RING-H2 finger protein ATL16; EC=2.3.2.27 {ECO:0000305}; AltName: Full=RING-type E3 ubiquitin transferase ATL16 {ECO:0000305};	SubName: Full=Uncharacterized protein {ECO:0000313|EMBL:KGN57928.1};	FOG: Predicted E3 ubiquitin ligase	GO:0016021,integral component of membrane; GO:0046872,metal ion binding; GO:0061630,ubiquitin protein ligase activity; GO:0043161,proteasome-mediated ubiquitin-dependent protein catabolic process	Prokaryotic RING finger family 1
Lac02g019530	0	0	0	0	0.55	2.66	0	0	0	0	27	95	193.739	7.598	0.0022159	0.0181104	up	K08081 tropinone reductase I [EC:1.1.1.206] | (RefSeq) tropinone reductase homolog At5g06060-like (A)	transcriptional regulator SUPERMAN-like [Cucurbita pepo subsp. pepo]	RecName: Full=Transcriptional regulator TAC1; AltName: Full=Protein TELOMERASE ACTIVATOR1;	SubName: Full=transcriptional regulator SUPERMAN-like {ECO:0000313|RefSeq:XP_016901597.1};	--	GO:0005634,nucleus; GO:0003677,DNA binding; GO:0003700,DNA-binding transcription factor activity; GO:0046872,metal ion binding; GO:0051973,positive regulation of telomerase activity; GO:0006355,regulation of transcription, DNA-templated; GO:0006351,transcription, DNA-templated	Zinc finger, C2H2 type
Lac02g019620	8.15	7.12	14.6	0.98	0.58	4.04	309	255	577	46	32	162	0.187	-2.419	0.000748805	0.00777477	down	K20769 fatty acid omega-hydroxylase [EC:1.14.-.-] | (RefSeq) cytochrome P450 94A2-like (A)	hypothetical protein CRG98_033311 [Punica granatum]	RecName: Full=Protease inhibitor HPI; AltName: Full=HbPI1; AltName: Full=Protease inhibitor 1;	SubName: Full=Uncharacterized protein {ECO:0000313|EMBL:PKI46302.1};	--	GO:0004867,serine-type endopeptidase inhibitor activity; GO:0009611,response to wounding	Potato inhibitor I family
Lac02g019630	10.33	5.96	23.3	1.31	1.45	1.66	165	90	388	26	34	28	0.113	-3.145	6.23159e-08	2.75716e-06	down	--	inhibitor of trypsin and hageman factor-like [Momordica charantia]	--	SubName: Full=Uncharacterized protein {ECO:0000313|EMBL:KGN49621.1};	--	GO:0004867,serine-type endopeptidase inhibitor activity; GO:0009611,response to wounding	--
Lac02g019670	6.5	7.43	4.9	114.22	153.85	17.14	569	614	447	12381	19713	1587	15.403	3.945	2.62752e-09	1.68153e-07	up	K20769 fatty acid omega-hydroxylase [EC:1.14.-.-] | (RefSeq) cytochrome P450 94A2-like (A)	cytochrome P450 94A2-like [Cucurbita pepo subsp. pepo]	RecName: Full=Cytochrome P450 94A1; EC=1.14.-.-; AltName: Full=P450-dependent fatty acid omega-hydroxylase;	SubName: Full=LOW QUALITY PROTEIN: cytochrome P450 94A2-like {ECO:0000313|RefSeq:XP_008447772.1};	Cytochrome P450 CYP4/CYP19/CYP26 subfamilies	GO:0005789,endoplasmic reticulum membrane; GO:0016021,integral component of membrane; GO:0020037,heme binding; GO:0005506,iron ion binding; GO:0004497,monooxygenase activity; GO:0016705,oxidoreductase activity, acting on paired donors, with incorporation or reduction of molecular oxygen	--
Lac02g019680	2.4	1.94	2.29	0.57	0.84	1.47	519	397	516	153	266	336	0.436	-1.199	0.00217758	0.0178592	down	--	PREDICTED: myosin-binding protein 1-like [Cucumis melo]	RecName: Full=Probable myosin-binding protein 4 {ECO:0000303|PubMed:23995081};	SubName: Full=myosin-binding protein 1-like {ECO:0000313|RefSeq:XP_016900698.1, ECO:0000313|RefSeq:XP_016900699.1, ECO:0000313|RefSeq:XP_016900700.1};	--	GO:0012505,endomembrane system; GO:0016021,integral component of membrane	--
Lac02g019770	15.56	16.89	15.38	7.28	6.27	8.69	1406	1442	1449	815	829	831	0.469	-1.093	3.34135e-08	1.62188e-06	down	K16075 magnesium transporter | (RefSeq) magnesium transporter MRS2-I-like isoform X1 (A)	magnesium transporter MRS2-I-like isoform X2 [Cucurbita moschata]	RecName: Full=Magnesium transporter MRS2-7; AltName: Full=Magnesium Transporter 7; Short=AtMGT7;	SubName: Full=magnesium transporter MRS2-2-like isoform X2 {ECO:0000313|RefSeq:XP_018827339.1};	Magnesium transporters: CorA family	GO:0005789,endoplasmic reticulum membrane; GO:0016021,integral component of membrane; GO:0015095,magnesium ion transmembrane transporter activity	--
Lac02g019860	19.25	21.78	19.11	5.95	4.74	13.03	2833	3028	2932	1085	1021	2029	0.396	-1.337	0.000853758	0.0086596	down	--	protein LONGIFOLIA 1 [Cucurbita maxima]	RecName: Full=Protein LONGIFOLIA 1; AltName: Full=Protein TON1 RECRUITING MOTIF 2;	SubName: Full=protein LONGIFOLIA 1 {ECO:0000313|RefSeq:XP_008449361.1};	--	GO:0005829,cytosol; GO:0005634,nucleus; GO:0051513,regulation of monopolar cell growth	DUF761-associated sequence motif
Lac02g019890	4	2.64	5.79	17.93	11.4	11.61	194	121	293	1078	810	596	3.343	1.741	7.08972e-06	0.000170145	up	K02183 calmodulin | (RefSeq) calmodulin-like (A)	PREDICTED: calmodulin-like [Cucumis melo]	RecName: Full=Calmodulin-like protein 8; Short=AtCaM-8;	SubName: Full=calmodulin-like {ECO:0000313|RefSeq:XP_008449367.1};	Calmodulin and related proteins (EF-Hand superfamily)	GO:0005622,intracellular; GO:0005509,calcium ion binding; GO:0019722,calcium-mediated signaling; GO:0005513,detection of calcium ion	Tellurite resistance protein TerB
Lac02g019960	8.45	5.55	7.42	0.56	0.37	3.38	1018	631	931	83	65	431	0.2	-2.32	0.00209575	0.0173293	down	K15503 serine/threonine-protein phosphatase 6 regulatory ankyrin repeat subunit B | (RefSeq) uncharacterized protein LOC109787847 (A)	uncharacterized protein LOC111437341 isoform X2 [Cucurbita moschata]	--	SubName: Full=Uncharacterized protein {ECO:0000313|EMBL:CCB51920.1};	FOG: Ankyrin repeat	GO:0016021,integral component of membrane; GO:0016020,membrane; GO:0007165,signal transduction	Domain of unknown function
Lac02g020000	23.64	32.96	26.5	5.68	9.93	11.29	2478	3264	2896	737	1524	1252	0.326	-1.619	3.07035e-07	1.12091e-05	down	--	VAN3-binding protein [Momordica charantia]	RecName: Full=VAN3-binding protein {ECO:0000303|PubMed:19363154}; AltName: Full=Protein FORKED 1;	SubName: Full=Uncharacterized protein {ECO:0000313|EMBL:KGN61683.1};	--	GO:0009734,auxin-activated signaling pathway; GO:0010305,leaf vascular tissue pattern formation; GO:0010087,phloem or xylem histogenesis; GO:0009733,response to auxin	Auxin canalisation
Lac02g020010	8.01	10.4	8.94	2.97	3.23	6.31	1644	2015	1911	755	971	1369	0.46	-1.122	0.00117878	0.0110464	down	K20478 golgin subfamily B member 1 | (RefSeq) protein NETWORKED 1D (A)	protein NETWORKED 1D [Momordica charantia]	RecName: Full=Protein NETWORKED 1D {ECO:0000303|PubMed:22840520};	SubName: Full=Uncharacterized protein {ECO:0000313|EMBL:KGN61682.1};	--	GO:0005886,plasma membrane; GO:0003779,actin binding	--
Lac02g020030	0.71	0.82	1.66	2.44	2.69	2.59	103	113	253	441	575	400	2.452	1.294	0.00103898	0.010005	up	K20279 synaptojanin [EC:3.1.3.36] | (RefSeq) type I inositol polyphosphate 5-phosphatase 4-like (A)	type I inositol polyphosphate 5-phosphatase 4-like [Cucurbita moschata]	RecName: Full=Type I inositol polyphosphate 5-phosphatase 4 {ECO:0000305}; Short=At5PTase4 {ECO:0000305}; EC=3.1.3.- {ECO:0000305};	SubName: Full=type I inositol polyphosphate 5-phosphatase 4-like isoform X1 {ECO:0000313|RefSeq:XP_008449337.1, ECO:0000313|RefSeq:XP_016900709.1};	Inositol polyphosphate 5-phosphatase and related proteins	GO:0016787,hydrolase activity; GO:0046856,phosphatidylinositol dephosphorylation	Endonuclease/Exonuclease/phosphatase family
Lac02g020060	0.05	0	0	0	2.75	1.19	2	0	0	0	147	46	72.008	6.17	0.00383719	0.0272464	up	--	non-specific lipid transfer protein GPI-anchored 2-like [Momordica charantia]	--	SubName: Full=Uncharacterized protein {ECO:0000313|EMBL:KGN47903.1};	--	--	--
Lac02g020210	5.06	2.71	6.43	13.48	10.18	10.59	411	208	544	1355	1209	909	2.443	1.289	0.000490376	0.00557029	up	K13422 transcription factor MYC2 | (RefSeq) transcription factor MYC3-like (A)	hypothetical protein Csa_6G410000 [Cucumis sativus]	RecName: Full=Basic helix-loop-helix protein A;	SubName: Full=Uncharacterized protein {ECO:0000313|EMBL:KGN47894.1};	--	GO:0005634,nucleus; GO:0046983,protein dimerization activity; GO:0009813,flavonoid biosynthetic process; GO:0006355,regulation of transcription, DNA-templated; GO:0006351,transcription, DNA-templated	bHLH-MYC and R2R3-MYB transcription factors N-terminal
Lac02g020390	1.36	0.81	0.92	2.65	1.62	3.46	57	32	40	137	99	153	2.511	1.329	0.00510682	0.0335713	up	K13963 serpin B | (RefSeq) uncharacterized protein LOC111242705 (A)	uncharacterized protein LOC111464053 [Cucurbita moschata]	--	SubName: Full=Uncharacterized protein {ECO:0000313|EMBL:KGN47880.1};	--	--	Endonuclease/Exonuclease/phosphatase family
Lac03g000020	4.61	5.35	2.82	0.17	0.49	1.93	174	191	111	8	27	77	0.201	-2.318	0.00461153	0.0313704	down	K07874 Ras-related protein Rab-1A | (RefSeq) probable carboxylesterase 18 (A)	probable carboxylesterase 18 [Cucurbita moschata]	RecName: Full=Probable carboxylesterase 18; AltName: Full=AtCXE18; EC=3.1.1.1;	SubName: Full=probable carboxylesterase 18 {ECO:0000313|RefSeq:XP_008459713.1};	Arylacetamide deacetylase	GO:0052689,carboxylic ester hydrolase activity; GO:0009056,catabolic process; GO:0009860,pollen tube growth	Serine aminopeptidase, S33
Lac03g000120	2.32	2.63	3.34	8.41	7.48	4.66	253	271	379	1136	1194	537	2.518	1.332	4.96727e-05	0.000862076	up	K10801 methyl-CpG-binding domain protein 4 [EC:3.2.2.-] | (RefSeq) methyl-CpG-binding domain protein 4-like protein (A)	methyl-CpG-binding domain protein 4-like protein [Cucurbita pepo subsp. pepo]	RecName: Full=Methyl-CpG-binding domain protein 4-like protein {ECO:0000303|PubMed:23994068}; EC=3.2.2.- {ECO:0000305}; AltName: Full=Protein MBD4-like {ECO:0000303|PubMed:23994068};	SubName: Full=methyl-CpG-binding domain protein 4-like protein {ECO:0000313|RefSeq:XP_008460559.1};	--	GO:0005634,nucleus; GO:0003677,DNA binding; GO:0016787,hydrolase activity; GO:0006281,DNA repair; GO:0009314,response to radiation	--
Lac03g000340	4.28	4.7	3.86	23.56	7.68	22.79	102	106	96	696	268	575	4.246	2.086	1.34278e-05	0.000288161	up	--	hypothetical protein Csa_6G014870 [Cucumis sativus]	--	SubName: Full=Uncharacterized protein {ECO:0000313|EMBL:KGN45867.1};	--	--	--
Lac03g000590	0.73	0.66	1.6	0.3	20.04	7.48	26	22	59	13	1038	280	9.382	3.23	0.00233259	0.0188351	up	K17500 integrin-linked kinase-associated serine/threonine phosphatase 2C [EC:3.1.3.16] | (RefSeq) WAT1-related protein At3g18200 isoform X1 (A)	PREDICTED: WAT1-related protein At1g09380-like [Cucumis sativus]	RecName: Full=WAT1-related protein At1g09380;	RecName: Full=WAT1-related protein {ECO:0000256|RuleBase:RU363077};	--	GO:0016021,integral component of membrane; GO:0005886,plasma membrane; GO:0022857,transmembrane transporter activity	EamA-like transporter family
Lac03g000640	20.27	16.51	17.71	5.66	5.44	9.5	1243	956	1132	430	488	616	0.38	-1.396	1.70623e-06	5.0328e-05	down	K18819 inositol 3-alpha-galactosyltransferase [EC:2.4.1.123] | (RefSeq) galactinol synthase 2-like (A)	galactinol synthase 2-like [Momordica charantia]	RecName: Full=Galactinol synthase 2; Short=AtGolS2; Short=GolS-2; EC=2.4.1.123;	RecName: Full=Hexosyltransferase {ECO:0000256|RuleBase:RU362027}; EC=2.4.1.- {ECO:0000256|RuleBase:RU362027};	Glycosyl transferase, family 8 - glycogenin	GO:0005737,cytoplasm; GO:0047216,inositol 3-alpha-galactosyltransferase activity; GO:0046872,metal ion binding; GO:0006012,galactose metabolic process; GO:0009737,response to abscisic acid; GO:0009409,response to cold; GO:0006979,response to oxidative stress; GO:0009651,response to salt stress; GO:0009414,response to water deprivation	Mannosyltransferase putative
Lac03g000700	26.75	27.98	25.78	6.68	4.27	16.85	1351	1335	1357	418	316	900	0.346	-1.532	0.00188322	0.0159617	down	--	PREDICTED: psbP domain-containing protein 1, chloroplastic isoform X1 [Cucumis melo]	RecName: Full=PsbP domain-containing protein 1, chloroplastic; AltName: Full=OEC23-like protein 3; AltName: Full=PsbP-related thylakoid lumenal protein 1; Flags: Precursor;	SubName: Full=psbP domain-containing protein 1, chloroplastic isoform X1 {ECO:0000313|RefSeq:XP_008464319.1};	--	GO:0009507,chloroplast; GO:0009570,chloroplast stroma; GO:0009543,chloroplast thylakoid lumen; GO:0009535,chloroplast thylakoid membrane; GO:0019898,extrinsic component of membrane; GO:0016020,membrane; GO:0009654,photosystem II oxygen evolving complex; GO:0009579,thylakoid; GO:0031977,thylakoid lumen; GO:0005509,calcium ion binding; GO:0048564,photosystem I assembly	PsbP
Lac03g000940	7.46	9.99	9.2	3.24	3.52	5.53	772	977	993	415	534	605	0.464	-1.109	0.000129204	0.00191342	down	--	uncharacterized protein LOC111026160 [Momordica charantia]	--	SubName: Full=uncharacterized protein LOC103492118 {ECO:0000313|RefSeq:XP_008450552.1, ECO:0000313|RefSeq:XP_008450553.1};	Predicted 3'-5' exonuclease	GO:0008408,3'-5' exonuclease activity; GO:0003676,nucleic acid binding	--
Lac03g001260	0.22	0.14	0.29	2.96	2.04	4.49	39	24	55	656	536	851	14.597	3.868	4.21839e-19	1.59137e-16	up	K10406 kinesin family member C2/C3 | (RefSeq) kinesin-4-like (A)	PREDICTED: kinesin-4-like isoform X2 [Cucumis sativus]	RecName: Full=Kinesin-like protein KIN-14F {ECO:0000305};	SubName: Full=kinesin-4 isoform X2 {ECO:0000313|RefSeq:XP_008450576.1};	Kinesin (KAR3 subfamily)	GO:0005874,microtubule; GO:0005524,ATP binding; GO:0008017,microtubule binding; GO:0003777,microtubule motor activity; GO:0007018,microtubule-based movement	Kinesin motor domain
Lac03g001490	4.37	3.88	5.18	1.35	1.44	2.13	316	265	391	121	152	163	0.368	-1.442	1.26597e-06	3.8613e-05	down	K01051 pectinesterase [EC:3.1.1.11] | (RefSeq) putative pectinesterase/pectinesterase inhibitor 22 (A)	PREDICTED: putative pectinesterase/pectinesterase inhibitor 22 isoform X1 [Cucumis melo]	RecName: Full=Putative pectinesterase/pectinesterase inhibitor 22; Includes: RecName: Full=Pectinesterase inhibitor 22; AltName: Full=Pectin methylesterase inhibitor 22; Includes: RecName: Full=Pectinesterase 22; Short=PE 22; EC=3.1.1.11; AltName: Full=Pectin methylesterase 22; Short=AtPME22; Flags: Precursor;	RecName: Full=Pectinesterase {ECO:0000256|RuleBase:RU000589}; EC=3.1.1.11 {ECO:0000256|RuleBase:RU000589};	--	GO:0071944,cell periphery; GO:0005618,cell wall; GO:0005576,extracellular region; GO:0045330,aspartyl esterase activity; GO:0030599,pectinesterase activity; GO:0046910,pectinesterase inhibitor activity; GO:0042545,cell wall modification; GO:0045490,pectin catabolic process	Plant invertase/pectin methylesterase inhibitor
Lac03g001570	0	0	0	9.33	2.94	0.9	0	0	0	145	54	12	304.875	8.252	8.33412e-07	2.71406e-05	up	--	--	--	--	--	--	Reverse transcriptase-like
Lac03g001730	0	0.03	0	0	78.47	25.9	0	2	0	0	8358	1993	3620.27	11.822	0.00115402	0.0108981	up	K13692 UDP-glucose:(indol-3-yl)acetate beta-D-glucosyltransferase [EC:2.4.1.121] | (RefSeq) UDP-glycosyltransferase 84B2-like (A)	PREDICTED: UDP-glycosyltransferase 84B2-like [Cucumis melo]	RecName: Full=UDP-glycosyltransferase 84B2; EC=2.4.1.-;	RecName: Full=Glycosyltransferase {ECO:0000256|RuleBase:RU362057}; EC=2.4.1.- {ECO:0000256|RuleBase:RU362057};	UDP-glucuronosyl and UDP-glucosyl transferase	GO:0043231,intracellular membrane-bounded organelle; GO:0080043,quercetin 3-O-glucosyltransferase activity; GO:0080044,quercetin 7-O-glucosyltransferase activity; GO:0008152,metabolic process	UDP-glucoronosyl and UDP-glucosyl transferase
Lac03g001930	0.39	0.68	0.7	1.23	1.4	1.92	18	30	34	71	96	95	2.601	1.379	0.00351583	0.0255408	up	--	SOSS complex subunit B homolog [Cucurbita moschata]	--	SubName: Full=SOSS complex subunit B homolog {ECO:0000313|RefSeq:XP_008450623.1, ECO:0000313|RefSeq:XP_008450625.1};	Predicted nucleic acid binding protein	--	--
Lac03g002030	5.59	20.1	39.98	139.34	141.52	31.59	294	998	2190	9068	10887	1756	4.862	2.282	0.00183625	0.0156871	up	--	dormancy-associated protein homolog 3-like isoform X1 [Cucurbita moschata]	RecName: Full=Dormancy-associated protein homolog 3 {ECO:0000305}; AltName: Full=DRM1 homolog 3 {ECO:0000305};	SubName: Full=dormancy-associated protein homolog 3-like isoform X2 {ECO:0000313|RefSeq:XP_008450631.1};	--	--	Dormancy/auxin associated protein
Lac03g002720	33.22	30.17	30.23	78.66	95.71	65.79	2121	1820	2012	6220	8947	4443	2.595	1.376	2.18386e-10	1.80997e-08	up	K13051 beta-aspartyl-peptidase (threonine type) [EC:3.4.19.5] | (RefSeq) isoaspartyl peptidase/L-asparaginase 1 (A)	isoaspartyl peptidase/L-asparaginase 1 [Momordica charantia]	RecName: Full=Isoaspartyl peptidase/L-asparaginase; EC=3.4.19.5; AltName: Full=L-asparagine amidohydrolase; Contains: RecName: Full=Isoaspartyl peptidase/L-asparaginase subunit alpha; Contains: RecName: Full=Isoaspartyl peptidase/L-asparaginase subunit beta; Flags: Precursor;	SubName: Full=isoaspartyl peptidase/L-asparaginase {ECO:0000313|RefSeq:XP_008450657.1};	Asparaginase	GO:0008798,beta-aspartyl-peptidase activity	Asparaginase
Lac03g002750	0	0	0	31.7	16.2	0.04	0	0	0	1979	1196	2	4459.54	12.123	4.24982e-05	0.000758372	up	K04733 interleukin-1 receptor-associated kinase 4 [EC:2.7.11.1] | (RefSeq) probable serine/threonine-protein kinase PIX13 (A)	PREDICTED: 23 kDa jasmonate-induced protein-like [Cucumis melo]	RecName: Full=23 kDa jasmonate-induced protein;	SubName: Full=23 kDa jasmonate-induced protein-like {ECO:0000313|RefSeq:XP_008443732.1};	--	--	--
Lac03g003060	8.63	7.01	5.6	1.48	1.92	4.19	746	572	504	158	243	383	0.358	-1.484	0.000898149	0.00897856	down	K04733 interleukin-1 receptor-associated kinase 4 [EC:2.7.11.1] | (RefSeq) probable serine/threonine-protein kinase PBL7 isoform X1 (A)	probable serine/threonine-protein kinase PBL7 isoform X1 [Cucurbita pepo subsp. pepo]	RecName: Full=Receptor-like serine/threonine-protein kinase ALE2; EC=2.7.11.1; AltName: Full=Protein ABNORMAL LEAF SHAPE 2; Flags: Precursor;	SubName: Full=Uncharacterized protein {ECO:0000313|EMBL:KGN66099.1};	Serine/threonine protein kinase	GO:0016021,integral component of membrane; GO:0005886,plasma membrane; GO:0005524,ATP binding; GO:0016301,kinase activity; GO:0004674,protein serine/threonine kinase activity; GO:0004675,transmembrane receptor protein serine/threonine kinase activity; GO:0030154,cell differentiation; GO:0007166,cell surface receptor signaling pathway; GO:0042335,cuticle development; GO:1905393,plant organ formati…	Phosphotransferase enzyme family
Lac03g003510	0.82	1.63	0.71	0.26	0.15	0.05	31	58	28	12	8	2	0.147	-2.771	0.000863495	0.00871725	down	K22804 structural maintenance of chromosomes protein 6 | (RefSeq) structural maintenance of chromosomes protein 6B-like (A)	uncharacterized protein LOC110703671 [Chenopodium quinoa]	RecName: Full=Uncharacterized mitochondrial protein AtMg00310; AltName: Full=ORF154;	SubName: Full=Uncharacterized protein {ECO:0000313|EMBL:KMS98119.1};	FOG: Reverse transcriptase	GO:0005739,mitochondrion	Reverse transcriptase (RNA-dependent DNA polymerase)
Lac03g003530	0.13	0.1	0.14	10.35	8.52	2.82	18	13	20	1794	1744	417	60.56	5.92	3.46381e-27	3.38556e-24	up	K22038 volume-regulated anion channel | (RefSeq) TMV resistance protein N-like (A)	PREDICTED: TMV resistance protein N-like isoform X2 [Cucumis sativus]	RecName: Full=TMV resistance protein N;	SubName: Full=Uncharacterized protein {ECO:0000313|EMBL:KGN61274.1};	--	GO:0005737,cytoplasm; GO:0043531,ADP binding; GO:0005524,ATP binding; GO:0009626,plant-type hypersensitive response; GO:0007165,signal transduction	Leucine rich repeat
Lac03g003840	503.49	397.57	644.08	268.91	209.58	279.51	9992	7453	13323	6609	6089	5867	0.496	-1.011	7.27642e-05	0.00118624	down	--	phloem filament protein, partial [Cucurbita maxima]	RecName: Full=Cysteine proteinase inhibitor 6; AltName: Full=Oryzacystatin VI; Short=OC-VI; AltName: Full=Oryzacystatin-6; Flags: Precursor;	RecName: Full=Cysteine proteinase inhibitor {ECO:0000256|RuleBase:RU362130}; Flags: Fragment;	--	GO:0005576,extracellular region; GO:0004869,cysteine-type endopeptidase inhibitor activity; GO:0002020,protease binding; GO:0006952,defense response; GO:2000117,negative regulation of cysteine-type endopeptidase activity	Monellin
Lac03g004430	10.44	5.36	16.2	87.08	78.43	40.48	196	95	317	2025	2156	804	6.551	2.712	2.25479e-08	1.13547e-06	up	--	uncharacterized protein LOC111486626 isoform X2 [Cucurbita maxima]	--	RecName: Full=Cysteine proteinase inhibitor {ECO:0000256|RuleBase:RU362130};	--	GO:0004869,cysteine-type endopeptidase inhibitor activity	Aspartic acid proteinase inhibitor
Lac03g004440	1.38	1.24	3.27	14.32	13.86	10.98	26	22	64	333	381	218	6.728	2.75	4.9124e-09	2.89401e-07	up	--	phloem filament protein [Cucurbita maxima]	--	RecName: Full=Cysteine proteinase inhibitor {ECO:0000256|RuleBase:RU362130};	--	GO:0004869,cysteine-type endopeptidase inhibitor activity	Aspartic acid proteinase inhibitor
Lac03g004450	0	0	0	3.01	4.33	0.7	0	0	0	70	119	14	277.245	8.115	2.97663e-07	1.0904e-05	up	--	uncharacterized protein LOC111787034 [Cucurbita pepo subsp. pepo]	--	RecName: Full=Cysteine proteinase inhibitor {ECO:0000256|RuleBase:RU362130};	--	GO:0004869,cysteine-type endopeptidase inhibitor activity	Aspartic acid proteinase inhibitor
Lac03g004460	0	0	0	4.5	1.55	0.49	0	0	0	64	26	6	138.475	7.113	9.47534e-05	0.00147111	up	--	phloem filament protein [Cucurbita maxima]	--	RecName: Full=Cysteine proteinase inhibitor {ECO:0000256|RuleBase:RU362130};	--	GO:0004869,cysteine-type endopeptidase inhibitor activity	Aspartic acid proteinase inhibitor
Lac03g004520	2.56	1.88	2.83	6.29	5.43	3.27	85	59	98	259	264	115	2.095	1.067	0.00843857	0.0483621	up	K11294 nucleolin | (RefSeq) nucleolin-like (A)	uncharacterized protein LOC111023135 [Momordica charantia]	--	SubName: Full=uncharacterized protein LOC108992323 {ECO:0000313|RefSeq:XP_018822401.1};	FOG: Reverse transcriptase	--	--
Lac03g004640	12.96	12.04	15.55	5.75	5.48	8.24	244	214	305	134	151	164	0.483	-1.05	0.000301595	0.003753	down	K13899 cystatin-C | (RefSeq) cysteine proteinase inhibitor 5 (A)	uncharacterized protein LOC111787034 [Cucurbita pepo subsp. pepo]	RecName: Full=Cysteine proteinase inhibitor 5; Short=AtCYS-5; Flags: Precursor;	RecName: Full=Cysteine proteinase inhibitor {ECO:0000256|RuleBase:RU362130};	--	GO:0005618,cell wall; GO:0005576,extracellular region; GO:0004869,cysteine-type endopeptidase inhibitor activity; GO:0002020,protease binding; GO:0034605,cellular response to heat; GO:0006952,defense response; GO:2000117,negative regulation of cysteine-type endopeptidase activity; GO:0010030,positive regulation of seed germination	Aspartic acid proteinase inhibitor
Lac03g004650	458.19	358.91	518.66	175.31	142.83	228.72	9256	6849	10921	4386	4224	4887	0.413	-1.276	9.50957e-07	3.04455e-05	down	K13899 cystatin-C | (RefSeq) cysteine proteinase inhibitor 5 (A)	uncharacterized protein LOC111787034 [Cucurbita pepo subsp. pepo]	RecName: Full=Cysteine proteinase inhibitor 5; Short=AtCYS-5; Flags: Precursor;	RecName: Full=Cysteine proteinase inhibitor {ECO:0000256|RuleBase:RU362130};	--	GO:0005618,cell wall; GO:0005576,extracellular region; GO:0004869,cysteine-type endopeptidase inhibitor activity; GO:0002020,protease binding; GO:0034605,cellular response to heat; GO:0006952,defense response; GO:2000117,negative regulation of cysteine-type endopeptidase activity; GO:0010030,positive regulation of seed germination	Aspartic acid proteinase inhibitor
Lac03g004660	716.13	557.17	870.48	250.12	207.99	342.34	10866	7986	13767	4700	4620	5494	0.377	-1.409	5.04077e-07	1.74825e-05	down	K13899 cystatin-C | (RefSeq) cysteine proteinase inhibitor 5 (A)	uncharacterized protein LOC111787034 [Cucurbita pepo subsp. pepo]	RecName: Full=Cysteine proteinase inhibitor 8; AltName: Full=Oryzacystatin VIII; Short=OC-VIII; AltName: Full=Oryzacystatin-8; Flags: Precursor;	RecName: Full=Cysteine proteinase inhibitor {ECO:0000256|RuleBase:RU362130};	--	GO:0005576,extracellular region; GO:0004869,cysteine-type endopeptidase inhibitor activity; GO:0002020,protease binding; GO:0006952,defense response; GO:2000117,negative regulation of cysteine-type endopeptidase activity	Aspartic acid proteinase inhibitor
Lac03g004730	484.27	480.02	656.54	219.24	186.27	389.52	14028	13135	19823	7865	7899	11934	0.494	-1.018	0.00222056	0.0181347	down	K04733 interleukin-1 receptor-associated kinase 4 [EC:2.7.11.1] | (RefSeq) probable serine/threonine-protein kinase PIX13 (A)	23 kDa jasmonate-induced protein [Citrullus lanatus]	RecName: Full=23 kDa jasmonate-induced protein;	SubName: Full=23 kDa jasmonate-induced protein {ECO:0000313|EMBL:AIS71930.1};	--	--	--
Lac03g004870	0.14	0.05	0.02	0.38	0.41	0.39	12	4	2	40	50	35	5.532	2.468	0.00313193	0.0234491	up	K11294 nucleolin | (RefSeq) nucleolin-like (A)	uncharacterized protein LOC111023135 [Momordica charantia]	--	SubName: Full=uncharacterized protein LOC108987617 {ECO:0000313|RefSeq:XP_018816096.1};	FOG: Reverse transcriptase	--	Zinc knuckle
Lac03g005450	1.04	1.18	0.71	0.06	0	0	14	15	10	1	0	0	0.022	-5.498	0.00077217	0.00794449	down	K02920 large subunit ribosomal protein L36e | (RefSeq) 60S ribosomal protein L36-1-like (A)	PREDICTED: 60S ribosomal protein L36-1-like isoform X1 [Populus euphratica]	RecName: Full=60S ribosomal protein L36-1;	RecName: Full=60S ribosomal protein L36 {ECO:0000256|RuleBase:RU000665};	60S ribosomal protein L36	GO:0022625,cytosolic large ribosomal subunit; GO:0003723,RNA binding; GO:0003735,structural constituent of ribosome; GO:0002181,cytoplasmic translation	Ribosomal protein L36e
Lac03g005650	17.82	17.49	18.66	41.3	54.76	21.79	742	688	810	2130	3339	960	2.216	1.148	0.00199879	0.0166783	up	K10406 kinesin family member C2/C3 | (RefSeq) kinesin-like protein KIN-14U isoform X1 (A)	PREDICTED: kinesin-like protein KIFC3 [Cucumis melo]	RecName: Full=Kinesin-like protein KIN-14U {ECO:0000305};	SubName: Full=kinesin-like protein KIFC3 {ECO:0000313|RefSeq:XP_008450750.1};	Kinesin (KAR3 subfamily)	GO:0005871,kinesin complex; GO:0005874,microtubule; GO:0005524,ATP binding; GO:0016887,ATPase activity; GO:0008017,microtubule binding; GO:0003777,microtubule motor activity; GO:0007018,microtubule-based movement	Microtubule binding
Lac03g005660	29.75	37.57	36.56	92.51	100.68	49.2	1271	1516	1628	4894	6296	2223	2.367	1.243	0.000192758	0.00264173	up	K10406 kinesin family member C2/C3 | (RefSeq) kinesin-like protein KIN-14U isoform X1 (A)	PREDICTED: kinesin-like protein KIFC3 [Cucumis sativus]	RecName: Full=Kinesin-like protein KIN-14U {ECO:0000305};	SubName: Full=Uncharacterized protein {ECO:0000313|EMBL:KGN66152.1};	Kinesin (KAR3 subfamily)	GO:0005871,kinesin complex; GO:0005874,microtubule; GO:0005524,ATP binding; GO:0016887,ATPase activity; GO:0008017,microtubule binding; GO:0003777,microtubule motor activity; GO:0007018,microtubule-based movement	Protein gp23 (Bacteriophage A118)
Lac03g005710	36.06	33.2	33.58	7.33	6.42	22.94	2620	2279	2543	660	683	1763	0.357	-1.485	0.00265292	0.0207711	down	--	transcription factor UNE12-like [Cucurbita moschata]	RecName: Full=Transcription factor UNE12; AltName: Full=Basic helix-loop-helix protein 59; Short=AtbHLH59; Short=bHLH 59; AltName: Full=Protein UNFERTILIZED EMBRYO SAC 12; AltName: Full=Transcription factor EN 93; AltName: Full=bHLH transcription factor bHLH059;	SubName: Full=Uncharacterized protein {ECO:0000313|EMBL:KGN66149.1};	--	GO:0005634,nucleus; GO:0001046,core promoter sequence-specific DNA binding; GO:0003700,DNA-binding transcription factor activity; GO:0046983,protein dimerization activity; GO:0001228,DNA-binding transcription activator activity, RNA polymerase II-specific; GO:0009567,double fertilization forming a zygote and endosperm; GO:0007275,multicellular organism development; GO:0031347,regulation of defens…	--
Lac03g005840	0.63	0.79	0.83	3.14	3.59	1.77	38	45	52	235	317	113	3.845	1.943	4.49168e-06	0.000116507	up	--	ribosome-inactivating protein bryodin II-like [Cucurbita pepo subsp. pepo]	RecName: Full=Ribosome-inactivating protein bryodin II; EC=3.2.2.22; AltName: Full=BD2; AltName: Full=rRNA N-glycosidase; Flags: Precursor;	RecName: Full=rRNA N-glycosidase {ECO:0000256|RuleBase:RU004915}; EC=3.2.2.22 {ECO:0000256|RuleBase:RU004915};	--	GO:0030598,rRNA N-glycosylase activity; GO:0090729,toxin activity; GO:0006952,defense response; GO:0017148,negative regulation of translation	Ribosome inactivating protein
Lac03g006130	36.12	51.24	47.26	17.55	21.27	21.23	2496	3345	3404	1502	2152	1552	0.45	-1.151	8.85738e-08	3.77641e-06	down	K14484 auxin-responsive protein IAA | (RefSeq) auxin-responsive protein IAA16-like (A)	auxin-responsive protein IAA16-like [Cucurbita pepo subsp. pepo]	RecName: Full=Auxin-responsive protein IAA14; AltName: Full=Indoleacetic acid-induced protein 14; AltName: Full=Protein SOLITARY ROOT;	RecName: Full=Auxin-responsive protein {ECO:0000256|RuleBase:RU004549};	--	GO:0005634,nucleus; GO:0003700,DNA-binding transcription factor activity; GO:0009734,auxin-activated signaling pathway; GO:0010102,lateral root morphogenesis; GO:0045892,negative regulation of transcription, DNA-templated; GO:0009733,response to auxin; GO:0006351,transcription, DNA-templated	AUX/IAA family
Lac03g006230	31.42	47.82	46.13	12.37	18.1	28.12	281	404	430	137	237	266	0.469	-1.091	0.00492747	0.0327528	down	--	--	--	--	--	--	--
Lac03g006240	23.23	38.57	26.21	6.35	16.93	13.86	431	676	507	146	460	272	0.425	-1.235	0.00443287	0.0304439	down	K04515 calcium/calmodulin-dependent protein kinase (CaM kinase) II [EC:2.7.11.17] | (RefSeq) phosphoenolpyruvate carboxylase kinase 1-like (A)	phosphoenolpyruvate carboxylase kinase 1-like [Cucurbita maxima]	RecName: Full=Phosphoenolpyruvate carboxylase kinase 2; Short=AtPPCK2; EC=2.7.11.1;	SubName: Full=phosphoenolpyruvate carboxylase kinase 1 {ECO:0000313|RefSeq:XP_008462700.1};	Ca2+/calmodulin-dependent protein kinase, EF-Hand protein superfamily	GO:0005737,cytoplasm; GO:0005634,nucleus; GO:0005524,ATP binding; GO:0009931,calcium-dependent protein serine/threonine kinase activity; GO:0005516,calmodulin binding; GO:0004683,calmodulin-dependent protein kinase activity; GO:0004674,protein serine/threonine kinase activity; GO:0016036,cellular response to phosphate starvation; GO:0035556,intracellular signal transduction; GO:0018105,peptidyl-s…	--
Lac03g006270	0.98	1.07	1.36	0.51	0.32	0.3	62	64	90	40	30	20	0.337	-1.571	0.000685391	0.00724142	down	K19613 leucine-rich repeat protein SHOC2 | (RefSeq) LRR receptor-like serine/threonine-protein kinase GSO1 (A)	receptor-like protein 12 [Momordica charantia]	RecName: Full=Receptor-like protein EIX2 {ECO:0000305}; AltName: Full=EIX receptor 2 {ECO:0000312|EMBL:AAR28378.1}; Flags: Precursor;	SubName: Full=Uncharacterized protein {ECO:0000313|EMBL:KRH08786.1, ECO:0000313|EnsemblPlants:GLYMA16G29060.2};	FOG: Leucine rich repeat	GO:0016021,integral component of membrane; GO:0005886,plasma membrane; GO:0050832,defense response to fungus	Leucine Rich repeat
Lac03g006470	0.25	0.36	0.24	8.6	13.21	0.94	16	22	16	694	1260	65	27.63	4.788	3.93037e-09	2.37401e-07	up	K01620 threonine aldolase [EC:4.1.2.48] | (RefSeq) probable low-specificity L-threonine aldolase 1 (A)	probable low-specificity L-threonine aldolase 1 [Cucurbita maxima]	RecName: Full=Probable low-specificity L-threonine aldolase 1; EC=4.1.2.48; AltName: Full=Threonine aldolase 1;	SubName: Full=probable low-specificity L-threonine aldolase 1 {ECO:0000313|RefSeq:XP_016899824.1};	Threonine aldolase	GO:0005829,cytosol; GO:0008732,L-allo-threonine aldolase activity; GO:0004793,threonine aldolase activity; GO:0006545,glycine biosynthetic process; GO:0006567,threonine catabolic process	Beta-eliminating lyase
Lac03g006560	6.11	8.19	7.1	1.55	2.12	3.23	574	726	695	180	292	321	0.324	-1.626	1.21939e-06	3.74551e-05	down	K17964 leucine-rich PPR motif-containing protein, mitochondrial | (RefSeq) pentatricopeptide repeat-containing protein At5g65560 (A)	PREDICTED: pentatricopeptide repeat-containing protein At3g04760, chloroplastic [Cucumis melo]	RecName: Full=Pentatricopeptide repeat-containing protein At3g04760, chloroplastic; Flags: Precursor;	SubName: Full=pentatricopeptide repeat-containing protein At3g04760, chloroplastic {ECO:0000313|RefSeq:XP_008443759.1};	FOG: PPR repeat	GO:0009507,chloroplast; GO:0043231,intracellular membrane-bounded organelle; GO:0004519,endonuclease activity; GO:0003723,RNA binding; GO:0009451,RNA modification	Region in Clathrin and VPS
Lac03g006690	51.94	35.17	38.9	1.77	2.67	15.09	2799	1790	2185	118	211	860	0.154	-2.697	0.000175181	0.00244708	down	K00679 phospholipid:diacylglycerol acyltransferase [EC:2.3.1.158] | (RefSeq) hypothetical protein (A)	GDSL esterase/lipase At5g33370-like [Cucurbita moschata]	RecName: Full=GDSL esterase/lipase At5g33370; EC=3.1.1.-; AltName: Full=Extracellular lipase At5g33370; Flags: Precursor;	SubName: Full=GDSL esterase/lipase At5g33370 {ECO:0000313|RefSeq:XP_008443761.1};	--	GO:0005576,extracellular region; GO:0016788,hydrolase activity, acting on ester bonds; GO:0042335,cuticle development; GO:0016042,lipid catabolic process	GDSL-like Lipase/Acylhydrolase
Lac03g007250	1.12	3.11	2.29	6.48	4.59	6.2	49	128	104	350	293	286	2.678	1.421	0.00146711	0.0131886	up	K04733 interleukin-1 receptor-associated kinase 4 [EC:2.7.11.1] | (RefSeq) probable serine/threonine-protein kinase PIX13 (A)	23 kDa jasmonate-induced protein [Citrullus lanatus]	RecName: Full=23 kDa jasmonate-induced protein;	SubName: Full=23 kDa jasmonate-induced protein {ECO:0000313|EMBL:AIS71930.1};	--	--	--
Lac03g007380	1.41	1.4	1.22	13.84	13	1.3	109	102	98	1324	1470	106	7.124	2.833	0.000115196	0.00173101	up	--	PREDICTED: uncharacterized protein LOC105436169 [Cucumis sativus]	--	SubName: Full=Uncharacterized protein {ECO:0000313|EMBL:KGN65973.1};	--	--	--
Lac03g007590	19.98	16.49	9.95	0.17	0.14	5.25	568	443	295	6	6	158	0.118	-3.078	0.00637764	0.0393624	down	--	--	--	--	--	--	Reverse transcriptase-like
Lac03g007880	25.41	27.64	34.77	10.56	9	13.56	2406	2472	3432	1238	1247	1358	0.38	-1.394	9.64345e-09	5.27543e-07	down	K11752 diaminohydroxyphosphoribosylaminopyrimidine deaminase / 5-amino-6-(5-phosphoribosylamino)uracil reductase [EC:3.5.4.26 1.1.1.193] | (RefSeq) riboflavin biosynthesis protein PYRR, chloroplastic-like (A)	PREDICTED: riboflavin biosynthesis protein PYRR, chloroplastic-like [Cucumis sativus]	RecName: Full=Riboflavin biosynthesis protein PYRR, chloroplastic; Includes: RecName: Full=Inactive diaminohydroxyphosphoribosylaminopyrimidine deaminase; Short=DRAP deaminase; AltName: Full=Riboflavin-specific deaminase; Includes: RecName: Full=5-amino-6-(5-phosphoribosylamino)uracil reductase; EC=1.1.1.193; AltName: Full=HTP reductase; Includes: RecName: Full=Riboflavin biosynthesis intermediat…	SubName: Full=riboflavin biosynthesis protein PYRR, chloroplastic-like isoform X1 {ECO:0000313|RefSeq:XP_008443687.1};	Cytosine deaminase FCY1 and related enzymes	GO:0009507,chloroplast; GO:0008703,5-amino-6-(5-phosphoribosylamino)uracil reductase activity; GO:0008835,diaminohydroxyphosphoribosylaminopyrimidine deaminase activity; GO:0004159,dihydrouracil dehydrogenase (NAD+) activity; GO:0016799,hydrolase activity, hydrolyzing N-glycosyl compounds; GO:0050661,NADP binding; GO:1901135,carbohydrate derivative metabolic process; GO:0009658,chloroplast organi…	Domain of unknown function (DUF1768)
Lac03g007890	10.31	7.82	8.65	1.69	2.57	5.02	1200	860	1049	243	438	618	0.347	-1.526	0.000292965	0.0036754	down	K17505 protein phosphatase 1K [EC:3.1.3.16] | (RefSeq) probable protein phosphatase 2C 73 (A)	probable protein phosphatase 2C 33 [Cucurbita maxima]	RecName: Full=Probable protein phosphatase 2C 33; Short=AtPP2C33; EC=3.1.3.16; AltName: Full=AtPPC6;1;	SubName: Full=Phosphatase 2C (PP2C)-like protein {ECO:0000313|EMBL:OMO52614.1};	Serine/threonine protein phosphatase	GO:0046872,metal ion binding; GO:0004722,protein serine/threonine phosphatase activity	--
Lac03g008040	191.69	217.66	192.52	23.44	47.99	137.77	15882	17035	16626	2405	5821	12073	0.347	-1.526	0.00721941	0.0431219	down	--	galactan beta-1,4-galactosyltransferase GALS1 [Cucurbita pepo subsp. pepo]	RecName: Full=Galactan beta-1,4-galactosyltransferase GALS1 {ECO:0000305}; EC=2.4.1.- {ECO:0000305}; AltName: Full=Beta-1,4-galactan synthase; AltName: Full=Galactan synthase 1 {ECO:0000303|PubMed:23243126};	SubName: Full=Uncharacterized protein {ECO:0000313|EMBL:KDP36721.1};	Extracellular protein with conserved cysteines	GO:0005794,Golgi apparatus; GO:0000139,Golgi membrane; GO:0016021,integral component of membrane; GO:0048531,beta-1,3-galactosyltransferase activity; GO:0042546,cell wall biogenesis; GO:0071555,cell wall organization; GO:0045489,pectin biosynthetic process	Glycosyl transferase family 2
Lac03g008150	0.92	0.41	0.11	51.9	24.83	1.18	31	13	4	2168	1226	42	55.157	5.785	6.06227e-08	2.7045e-06	up	K16223 protein FLOWERING LOCUS T | (RefSeq) protein HEADING DATE 3A (A)	protein HEADING DATE 3A [Cucumis sativus]	RecName: Full=Protein HEADING DATE 3A; AltName: Full=FT-like protein A;	SubName: Full=protein HEADING DATE 3A {ECO:0000313|RefSeq:XP_008443654.1};	Phosphatidylethanolamine binding protein	GO:0005737,cytoplasm; GO:0005634,nucleus; GO:0008429,phosphatidylethanolamine binding; GO:0030154,cell differentiation; GO:0009908,flower development; GO:0010229,inflorescence development; GO:0009909,regulation of flower development; GO:0048510,regulation of timing of transition from vegetative to reproductive phase; GO:0048572,short-day photoperiodism; GO:0048575,short-day photoperiodism, flower…	Phosphatidylethanolamine-binding protein
Lac03g008160	37.67	43.52	51.14	10.7	7.13	16.87	1953	2131	2763	687	541	925	0.264	-1.922	5.11239e-08	2.34897e-06	down	K04733 interleukin-1 receptor-associated kinase 4 [EC:2.7.11.1] | (RefSeq) probable serine/threonine-protein kinase PIX13 (A)	23 kDa jasmonate-induced protein [Citrullus lanatus]	RecName: Full=23 kDa jasmonate-induced protein;	SubName: Full=23 kDa jasmonate-induced protein {ECO:0000313|EMBL:AIS71930.1};	--	--	--
Lac03g008400	0.66	0.41	0.34	1.86	2.95	17.78	48	28	26	167	313	1364	15.874	3.989	8.39517e-07	2.7228e-05	up	K20667 beta-amyrin 28-monooxygenase [EC:1.14.13.201] | (RefSeq) beta-amyrin 28-oxidase (A)	beta-amyrin 28-oxidase [Momordica charantia]	RecName: Full=Beta-amyrin 28-oxidase; EC=1.14.13.-; AltName: Full=Cytochrome P450 CYP716A52v2;	SubName: Full=beta-amyrin 28-oxidase {ECO:0000313|RefSeq:XP_008443638.1};	Cytochrome P450 CYP4/CYP19/CYP26 subfamilies	GO:0016021,integral component of membrane; GO:0020037,heme binding; GO:0005506,iron ion binding; GO:0004497,monooxygenase activity; GO:0016705,oxidoreductase activity, acting on paired donors, with incorporation or reduction of molecular oxygen	Cytochrome P450
Lac03g008550	1.16	1.41	0.69	0.03	0.01	0.27	124	143	77	4	2	31	0.095	-3.392	0.000811804	0.00829669	down	K00784 ribonuclease Z [EC:3.1.26.11] | (RefSeq) uncharacterized LOC107843876 (A)	uncharacterized protein LOC111012216 [Momordica charantia]	--	SubName: Full=Uncharacterized protein {ECO:0000313|EMBL:KGN66604.1};	--	GO:0016021,integral component of membrane	Protein of unknown function (DUF3201)
Lac03g008770	1.11	0.09	0.41	5.55	1.06	3.43	78	6	30	483	109	255	6.31	2.658	0.00289351	0.0221027	up	K03695 ATP-dependent Clp protease ATP-binding subunit ClpB | (RefSeq) chaperone protein ClpB1-like (A)	aluminum-activated malate transporter 2-like [Momordica charantia]	RecName: Full=Aluminum-activated malate transporter 2; Short=AtALMT2;	SubName: Full=Uncharacterized protein {ECO:0000313|EMBL:KGN66582.1};	Predicted membrane protein	GO:0016021,integral component of membrane; GO:0009705,plant-type vacuole membrane; GO:0015140,malate transmembrane transporter activity	FUSC-like inner membrane protein yccS
Lac03g008850	612.31	670.86	544.11	196.73	308.24	271.21	40296	41705	37323	16034	29697	18878	0.428	-1.224	1.87487e-07	7.28819e-06	down	K08909 light-harvesting complex I chlorophyll a/b binding protein 3 | (RefSeq) chlorophyll a-b binding protein 8, chloroplastic (A)	PREDICTED: chlorophyll a-b binding protein 8, chloroplastic [Cucumis sativus]	RecName: Full=Chlorophyll a-b binding protein 8, chloroplastic; AltName: Full=LHCI type III CAB-8; Flags: Precursor;	RecName: Full=Chlorophyll a-b binding protein, chloroplastic {ECO:0000256|RuleBase:RU363080};	--	GO:0009941,chloroplast envelope; GO:0009535,chloroplast thylakoid membrane; GO:0016021,integral component of membrane; GO:0009522,photosystem I; GO:0009523,photosystem II; GO:0010287,plastoglobule; GO:0016168,chlorophyll binding; GO:0046872,metal ion binding; GO:0031409,pigment binding; GO:0009768,photosynthesis, light harvesting in photosystem I; GO:0018298,protein-chromophore linkage; GO:000941…	Chlorophyll A-B binding protein
Lac03g009340	6.3	5.48	6.39	1.64	2.41	3.5	403	331	426	130	226	237	0.418	-1.259	0.000209531	0.00281702	down	--	protein LATERAL ROOT PRIMORDIUM 1-like isoform X2 [Cucurbita pepo subsp. pepo]	RecName: Full=Protein LATERAL ROOT PRIMORDIUM 1;	SubName: Full=protein LATERAL ROOT PRIMORDIUM 1 {ECO:0000313|RefSeq:XP_008450344.1};	--	GO:0005634,nucleus; GO:0003677,DNA binding; GO:0046872,metal ion binding; GO:0042803,protein homodimerization activity; GO:0009851,auxin biosynthetic process; GO:0009734,auxin-activated signaling pathway; GO:0009733,response to auxin; GO:0048364,root development	--
Lac03g009410	0.11	0.18	0.07	1.08	0.74	0.31	18	27	11	212	172	52	6.023	2.591	0.000110027	0.00166028	up	K10615 E3 ubiquitin-protein ligase HERC4 [EC:2.3.2.26] | (RefSeq) probable E3 ubiquitin-protein ligase HERC4 isoform X1 (A)	PH, RCC1 and FYVE domains-containing protein 1-like [Cucurbita maxima]	RecName: Full=PH, RCC1 and FYVE domains-containing protein 1 {ECO:0000303|PubMed:11563980}; AltName: Full=Protein Praf4 {ECO:0000303|PubMed:15358268};	SubName: Full=uncharacterized protein LOC103491987 {ECO:0000313|RefSeq:XP_008450356.1};	--	GO:0046872,metal ion binding; GO:0070300,phosphatidic acid binding; GO:0035091,phosphatidylinositol binding; GO:0017112,Rab guanyl-nucleotide exchange factor activity	Reverse transcriptase (RNA-dependent DNA polymerase)
Lac03g009540	48.42	52.91	34.31	122.97	153.99	55.17	4044	4174	2987	12719	18828	4874	2.482	1.312	0.00173557	0.0149748	up	K00830 alanine-glyoxylate transaminase / serine-glyoxylate transaminase / serine-pyruvate transaminase [EC:2.6.1.44 2.6.1.45 2.6.1.51] | (RefSeq) serine--glyoxylate aminotransferase-like (A)	serine--glyoxylate aminotransferase-like [Cucurbita pepo subsp. pepo]	RecName: Full=Serine--glyoxylate aminotransferase; EC=2.6.1.45 {ECO:0000269|PubMed:18235971, ECO:0000269|PubMed:23098902}; AltName: Full=Alanine--glyoxylate aminotransferase; Short=AGT; EC=2.6.1.44 {ECO:0000269|PubMed:18235971, ECO:0000269|PubMed:23098902}; AltName: Full=Asparagine aminotransferase; EC=2.6.1.-; AltName: Full=Serine--pyruvate aminotransferase; EC=2.6.1.51 {ECO:0000269|PubMed:23098…	SubName: Full=Aminotransferase 1 {ECO:0000313|EMBL:AAL47679.1};	Alanine-glyoxylate aminotransferase AGT1	GO:0048046,apoplast; GO:0009507,chloroplast; GO:0009570,chloroplast stroma; GO:0016020,membrane; GO:0005777,peroxisome; GO:0005886,plasma membrane; GO:0008453,alanine-glyoxylate transaminase activity; GO:0050281,serine-glyoxylate transaminase activity; GO:0004760,serine-pyruvate transaminase activity; GO:0019265,glycine biosynthetic process, by transamination of glyoxylate; GO:0009853,photorespir…	Aminotransferase class-V
Lac03g009580	11.02	8.31	8.66	26.95	23.91	18.66	1183	843	969	3583	3759	2119	2.515	1.33	1.02999e-07	4.30055e-06	up	K14494 DELLA protein | (RefSeq) DELLA protein GAIP-B-like (A)	scarecrow-like protein 3 [Momordica charantia]	RecName: Full=Scarecrow-like protein 3; Short=AtSCL3; AltName: Full=GRAS family protein 5; Short=AtGRAS-5;	SubName: Full=scarecrow-like protein 3 isoform X1 {ECO:0000313|RefSeq:XP_008450378.1};	--	GO:0005634,nucleus; GO:0003700,DNA-binding transcription factor activity; GO:0043565,sequence-specific DNA binding; GO:0000989,NA; GO:0006355,regulation of transcription, DNA-templated; GO:0009739,response to gibberellin; GO:0006351,transcription, DNA-templated	GRAS domain family
Lac03g009820	2161.77	2202.65	1621.38	59.84	82.5	868.9	72720	69993	56850	2493	4063	30915	0.168	-2.576	0.00246583	0.0196672	down	--	hypothetical protein Csa_1G614640 [Cucumis sativus]	--	SubName: Full=Uncharacterized protein {ECO:0000313|EMBL:KGN66494.1};	--	--	Viral movement protein (MP)
Lac03g009830	1063.04	1955.98	1102.81	114.16	214.86	820.13	35618	61908	38514	4737	10539	29064	0.278	-1.848	0.00499011	0.0330175	down	--	hypothetical protein Csa_1G614640 [Cucumis sativus]	--	SubName: Full=Uncharacterized protein {ECO:0000313|EMBL:KGN66494.1};	--	--	Viral movement protein (MP)
Lac03g009970	22.64	30.2	27.48	53.93	137.7	44.37	4810	6060	6085	14187	42821	9970	2.974	1.572	0.000552527	0.00613371	up	K00106 xanthine dehydrogenase/oxidase [EC:1.17.1.4 1.17.3.2] | (RefSeq) xanthine dehydrogenase 1-like (A)	xanthine dehydrogenase 1-like [Momordica charantia]	RecName: Full=Xanthine dehydrogenase 1; Short=AtXDH1; EC=1.17.1.4 {ECO:0000269|PubMed:14726515};	SubName: Full=Uncharacterized protein {ECO:0000313|EMBL:KGN66482.1};	Xanthine dehydrogenase	GO:0005829,cytosol; GO:0051537,2 iron, 2 sulfur cluster binding; GO:0009055,electron transfer activity; GO:0050660,flavin adenine dinucleotide binding; GO:0005506,iron ion binding; GO:0016614,oxidoreductase activity, acting on CH-OH group of donors; GO:0016903,oxidoreductase activity, acting on the aldehyde or oxo group of donors; GO:0004854,xanthine dehydrogenase activity; GO:0006145,purine nucl…	2Fe-2S iron-sulfur cluster binding domain
Lac03g010010	25.78	15.74	21.14	2778.27	1659.22	178.11	234	135	200	31232	22049	1710	75.259	6.234	1.95635e-16	5.00802e-14	up	--	hypothetical protein Csa_1G613500 [Cucumis sativus]	--	SubName: Full=Uncharacterized protein {ECO:0000313|EMBL:KGN66478.1};	--	GO:0016021,integral component of membrane	Protein of unknown function (DUF3188)
Lac03g010130	0	0	0	20.97	12.81	0.73	0	0	0	1810	1307	54	4432.69	12.114	2.0306e-08	1.03225e-06	up	K01188 beta-glucosidase [EC:3.2.1.21] | (RefSeq) cyanogenic beta-glucosidase-like (A)	cyanogenic beta-glucosidase-like [Momordica charantia]	RecName: Full=Beta-glucosidase 16; Short=AtBGLU16; EC=3.2.1.21; AltName: Full=Protein YELLOW-LEAF-SPECIFIC GENE 1; Flags: Precursor;	SubName: Full=Silverleaf whitefly-induced protein 3 {ECO:0000313|EMBL:AAG25897.1};	Beta-glucosidase, lactase phlorizinhydrolase, and related proteins	GO:0008422,beta-glucosidase activity; GO:0102483,scopolin beta-glucosidase activity; GO:0005975,carbohydrate metabolic process; GO:0019762,glucosinolate catabolic process; GO:0009725,response to hormone; GO:0009651,response to salt stress	Glycosyl hydrolase family 1
Lac03g010160	0	0	0	12.33	9.33	31.66	0	0	0	1182	1058	2593	7461.38	12.865	6.93543e-23	3.92454e-20	up	K01188 beta-glucosidase [EC:3.2.1.21] | (RefSeq) cyanogenic beta-glucosidase-like (A)	cyanogenic beta-glucosidase-like [Cucurbita pepo subsp. pepo]	RecName: Full=Beta-glucosidase 12 {ECO:0000305}; EC=3.2.1.21 {ECO:0000305}; Flags: Precursor;	SubName: Full=cyanogenic beta-glucosidase-like {ECO:0000313|RefSeq:XP_008450457.1};	Beta-glucosidase, lactase phlorizinhydrolase, and related proteins	GO:0005576,extracellular region; GO:0008422,beta-glucosidase activity; GO:0102483,scopolin beta-glucosidase activity; GO:0005975,carbohydrate metabolic process	Glycosyl hydrolase family 1
Lac03g010360	1.29	1.11	1.36	2.56	3.28	2.88	139	113	152	341	516	328	2.343	1.228	3.50029e-07	1.26287e-05	up	K00208 enoyl-[acyl-carrier protein] reductase I [EC:1.3.1.9 1.3.1.10] | (RefSeq) enoyl-[acyl-carrier-protein] reductase [NADH], chloroplastic-like (A)	PREDICTED: enoyl-[acyl-carrier-protein]	RecName: Full=Enoyl-[acyl-carrier-protein] reductase [NADH], chloroplastic; Short=ENR; EC=1.3.1.9; AltName: Full=NADH-dependent enoyl-ACP reductase 1; AltName: Full=Protein MOSAIC DEATH 1; Flags: Precursor;	SubName: Full=enoyl-[acyl-carrier-protein] reductase [NADH], chloroplastic-like {ECO:0000313|RefSeq:XP_008451120.1};	Reductases with broad range of substrate specificities	GO:0009507,chloroplast; GO:0009941,chloroplast envelope; GO:0009570,chloroplast stroma; GO:0005835,fatty acid synthase complex; GO:0009579,thylakoid; GO:0005507,copper ion binding; GO:0004318,enoyl-[acyl-carrier-protein] reductase (NADH) activity; GO:0016631,enoyl-[acyl-carrier-protein] reductase activity; GO:0006633,fatty acid biosynthetic process	--
Lac03g010450	6.88	9.05	1.53	2.11	1.92	1.49	397	493	92	151	162	91	0.319	-1.647	0.00865716	0.0492473	down	K14852 regulator of ribosome biosynthesis | (RefSeq) ribosome biogenesis regulatory protein homolog (A)	ribosome biogenesis regulatory protein homolog [Cucurbita moschata]	RecName: Full=Ribosome biogenesis regulatory protein homolog;	RecName: Full=Ribosome biogenesis regulatory protein {ECO:0000256|RuleBase:RU364132};	Regulator of ribosome synthesis	GO:0005730,nucleolus; GO:0030687,preribosome, large subunit precursor; GO:0000447,endonucleolytic cleavage in ITS1 to separate SSU-rRNA from 5.8S rRNA and LSU-rRNA from tricistronic rRNA transcript (SSU-rRNA, 5.8S rRNA, LSU-rRNA); GO:0042273,ribosomal large subunit biogenesis; GO:0000055,ribosomal large subunit export from nucleus	Ribosome biogenesis regulatory protein (RRS1)
Lac03g010570	12.43	14.08	13.59	6.38	5.02	7.21	889	951	1013	565	526	545	0.468	-1.095	4.24491e-07	1.49637e-05	down	K12448 UDP-arabinose 4-epimerase [EC:5.1.3.5] | (RefSeq) probable UDP-arabinose 4-epimerase 1 (A)	metal tolerance protein 4 [Cucurbita maxima]	RecName: Full=Metal tolerance protein 4; Short=OsMTP4;	SubName: Full=metal tolerance protein 4 isoform X2 {ECO:0000313|RefSeq:XP_008451105.1};	Mitochondrial Fe2+ transporter MMT1 and related transporters (cation diffusion facilitator superfamily)	GO:0016021,integral component of membrane; GO:0005774,vacuolar membrane; GO:0008324,cation transmembrane transporter activity	Dimerisation domain of Zinc Transporter
Lac03g010600	34.33	35.03	29.48	9.81	13.38	16.15	1572	1515	1407	556	897	782	0.401	-1.32	1.17625e-07	4.85468e-06	down	--	uncharacterized protein LOC111485505 [Cucurbita maxima]	--	SubName: Full=uncharacterized protein LOC103492482 {ECO:0000313|RefSeq:XP_008451102.1};	--	--	Pterin 4 alpha carbinolamine dehydratase
Lac03g010620	424.96	508.21	464.48	54.06	99.77	256.86	43529	49174	49590	6858	14961	27828	0.294	-1.767	0.000652627	0.00697141	down	K00423 L-ascorbate oxidase [EC:1.10.3.3] | (RefSeq) L-ascorbate oxidase (A)	L-ascorbate oxidase [Cucumis melo]	RecName: Full=L-ascorbate oxidase; Short=ASO; Short=Ascorbase; EC=1.10.3.3; Flags: Precursor;	SubName: Full=Ascorbate oxidase AO4 {ECO:0000313|EMBL:AAF35911.2}; SubName: Full=L-ascorbate oxidase {ECO:0000313|RefSeq:NP_001284441.1}; EC=1.10.3.3 {ECO:0000313|RefSeq:NP_001284441.1};	Multicopper oxidases	GO:0005576,extracellular region; GO:0005507,copper ion binding; GO:0008447,L-ascorbate oxidase activity	Multicopper oxidase
Lac03g010770	0	0	0.07	0.8	1.26	0.87	0	0	1	14	26	13	38.727	5.275	0.0010406	0.0100161	up	K15095 (+)-neomenthol dehydrogenase [EC:1.1.1.208] | (RefSeq) short-chain dehydrogenase/reductase 2b-like (A)	short-chain dehydrogenase/reductase 2b-like [Cucurbita maxima]	--	SubName: Full=short-chain dehydrogenase/reductase 2b-like {ECO:0000313|RefSeq:XP_008451083.1};	--	--	short chain dehydrogenase
Lac03g010780	30.92	30.16	29.81	10.97	10.66	20.54	2200	2027	2211	967	1110	1546	0.466	-1.1	0.000381381	0.00454109	down	K15095 (+)-neomenthol dehydrogenase [EC:1.1.1.208] | (RefSeq) (+)-neomenthol dehydrogenase-like (A)	(+)-neomenthol dehydrogenase-like [Momordica charantia]	RecName: Full=Short-chain dehydrogenase/reductase 2b; Short=AtSDR2b; EC=1.1.1.-;	SubName: Full=short-chain dehydrogenase/reductase 2b-like {ECO:0000313|RefSeq:XP_008451083.1};	Dehydrogenases with different specificities (related to short-chain alcohol dehydrogenases)	GO:0005829,cytosol; GO:0008106,alcohol dehydrogenase (NADP+) activity; GO:0055114,oxidation-reduction process	Enoyl-(Acyl carrier protein) reductase
Lac03g011360	4.05	6.21	5.25	16.28	30.16	6.58	757	1096	1022	3766	8245	1299	3.468	1.794	0.000635629	0.00682033	up	K14157 alpha-aminoadipic semialdehyde synthase [EC:1.5.1.8 1.5.1.9] | (RefSeq) alpha-aminoadipic semialdehyde synthase-like isoform X1 (A)	alpha-aminoadipic semialdehyde synthase-like isoform X2 [Cucurbita pepo subsp. pepo]	RecName: Full=Alpha-aminoadipic semialdehyde synthase; AltName: Full=cAt-LKR/SDH; Short=LKR/SDH; Includes: RecName: Full=Lysine ketoglutarate reductase; Short=LKR; EC=1.5.1.8; Includes: RecName: Full=Saccharopine dehydrogenase; EC=1.5.1.9; AltName: Full=cAt-SDH; Short=SDH;	SubName: Full=alpha-aminoadipic semialdehyde synthase isoform X3 {ECO:0000313|RefSeq:XP_016900978.1};	Lysine-ketoglutarate reductase/saccharopine dehydrogenase	GO:0005737,cytoplasm; GO:0047131,saccharopine dehydrogenase (NAD+, L-glutamate-forming) activity; GO:0047130,saccharopine dehydrogenase (NADP+, L-lysine-forming) activity; GO:0004753,saccharopine dehydrogenase activity; GO:0006091,generation of precursor metabolites and energy; GO:0033512,L-lysine catabolic process to acetyl-CoA via saccharopine; GO:0019878,lysine biosynthetic process via aminoad…	LOR/SDH bifunctional enzyme conserved region
Lac03g011500	0.27	0.31	0.24	0.04	0.03	0	12	13	11	2	2	0	0.087	-3.531	0.00521604	0.034077	down	--	WAT1-related protein At5g64700-like [Cucurbita maxima]	RecName: Full=WAT1-related protein At5g64700;	RecName: Full=WAT1-related protein {ECO:0000256|RuleBase:RU363077};	--	GO:0016021,integral component of membrane; GO:0005886,plasma membrane; GO:0022857,transmembrane transporter activity	--
Lac03g011770	0	0	0	0.3	0.08	0.18	0	0	0	22	7	11	60.165	5.911	0.0024284	0.0194335	up	K02923 large subunit ribosomal protein L38e | (RefSeq) 60S ribosomal protein L38 isoform X1 (A)	60S ribosomal protein L38 isoform X1 [Cucurbita moschata]	RecName: Full=60S ribosomal protein L38;	SubName: Full=Uncharacterized protein {ECO:0000313|EMBL:EMJ22954.1};	60S ribosomal protein L38	GO:0022625,cytosolic large ribosomal subunit; GO:0022626,cytosolic ribosome; GO:0003723,RNA binding; GO:0003735,structural constituent of ribosome; GO:0022618,ribonucleoprotein complex assembly; GO:0006412,translation	--
Lac03g011790	33.74	43.39	31.41	66.99	148.53	91.47	4492	5457	4358	11045	28949	12880	2.853	1.512	1.20351e-05	0.000263	up	K00695 sucrose synthase [EC:2.4.1.13] | (RefSeq) sucrose synthase-like (A)	sucrose synthase-like [Cucurbita pepo subsp. pepo]	RecName: Full=Sucrose synthase; EC=2.4.1.13; AltName: Full=Nodulin-100; Short=N-100; AltName: Full=Sucrose-UDP glucosyltransferase;	RecName: Full=Sucrose synthase {ECO:0000256|RuleBase:RU280817}; EC=2.4.1.13 {ECO:0000256|RuleBase:RU280817};	Glycosyltransferase	GO:0016157,sucrose synthase activity; GO:0009877,nodulation; GO:0005985,sucrose metabolic process	Glycosyl transferases group 1
Lac03g011820	2.95	4.12	4.06	1.25	1.65	1.8	122	161	175	64	100	79	0.426	-1.23	0.000201679	0.00273715	down	--	PREDICTED: uncharacterized protein LOC101212160 isoform X2 [Cucumis sativus]	--	SubName: Full=Uncharacterized protein {ECO:0000313|EMBL:KGN65776.1};	--	GO:0016021,integral component of membrane; GO:0008270,zinc ion binding	--
Lac03g011900	1.99	1.75	2.1	15.37	9.83	5.47	190	158	209	1814	1371	551	5.329	2.414	9.42347e-09	5.1692e-07	up	K12309 beta-galactosidase [EC:3.2.1.23] | (RefSeq) hypothetical protein (A)	PREDICTED: beta-galactosidase 15 [Cucumis sativus]	RecName: Full=Beta-galactosidase 7; Short=Lactase 7; EC=3.2.1.23; Flags: Precursor;	RecName: Full=Beta-galactosidase {ECO:0000256|RuleBase:RU000675}; EC=3.2.1.23 {ECO:0000256|RuleBase:RU000675};	Beta-galactosidase	GO:0048046,apoplast; GO:0005618,cell wall; GO:0005773,vacuole; GO:0004565,beta-galactosidase activity; GO:0030246,carbohydrate binding; GO:0005975,carbohydrate metabolic process	Beta-galactosidase jelly roll domain
Lac03g011910	1.13	1.68	1.78	9.05	7.74	4.45	17	24	28	169	171	71	4.702	2.233	6.54349e-06	0.000160293	up	K09667 protein O-GlcNAc transferase [EC:2.4.1.255] | (RefSeq) probable UDP-N-acetylglucosamine--peptide N-acetylglucosaminyltransferase SPINDLY isoform X1 (A)	PREDICTED: beta-galactosidase-like [Gossypium hirsutum]	RecName: Full=Beta-galactosidase 15; Short=Lactase 15; EC=3.2.1.23; Flags: Precursor;	SubName: Full=beta-galactosidase-like {ECO:0000313|RefSeq:XP_016731750.1};	Beta-galactosidase	GO:0048046,apoplast; GO:0005618,cell wall; GO:0005773,vacuole; GO:0004565,beta-galactosidase activity; GO:0030246,carbohydrate binding; GO:0005975,carbohydrate metabolic process	Beta-galactosidase
Lac03g011940	34.9	31.3	32.04	119.95	115.15	71.57	2297	1946	2198	9776	11094	4982	3.164	1.662	8.8332e-10	6.5048e-08	up	K01184 polygalacturonase [EC:3.2.1.15] | (RefSeq) polygalacturonase ADPG2 (A)	probable polygalacturonase [Momordica charantia]	RecName: Full=Probable polygalacturonase; Short=PG {ECO:0000250|UniProtKB:Q7M1E7}; EC=3.2.1.15; AltName: Full=Pectinase {ECO:0000250|UniProtKB:Q7M1E7};	SubName: Full=probable polygalacturonase {ECO:0000313|RefSeq:XP_008450948.1};	--	GO:0016021,integral component of membrane; GO:0004650,polygalacturonase activity; GO:0005975,carbohydrate metabolic process	Pectate lyase superfamily protein
Lac03g012230	39.03	73.55	61.95	22.04	31.14	30.18	2202	3920	3643	1540	2572	1801	0.482	-1.053	0.000602287	0.00657411	down	K20793 N-alpha-acetyltransferase 50 [EC:2.3.1.258] | (RefSeq) uncharacterized LOC103427988 (A)	uncharacterized protein LOC111793724 [Cucurbita pepo subsp. pepo]	--	SubName: Full=uncharacterized protein LOC103492365 {ECO:0000313|RefSeq:XP_008450918.1};	--	GO:0008080,N-acetyltransferase activity	ESCO1/2 acetyl-transferase
Lac03g012340	1111.1	1043.62	936.68	260.31	350.94	494.05	18095	16055	15900	5250	8367	8510	0.36	-1.476	9.02141e-08	3.81865e-06	down	K22048 mechanosensitive ion channel protein 4/5/6/7/8/9/10 | (RefSeq) mechanosensitive ion channel protein 10-like (A)	uncharacterized protein LOC111484883 [Cucurbita maxima]	--	SubName: Full=uncharacterized protein LOC103492356 {ECO:0000313|RefSeq:XP_008450907.1};	--	GO:0016021,integral component of membrane; GO:0009523,photosystem II; GO:0015979,photosynthesis	Photosystem II reaction centre X protein (PsbX)
Lac03g012370	5.92	6.83	7.66	56.32	22.73	23.3	221	241	298	2604	1242	920	5.099	2.35	5.23662e-08	2.40092e-06	up	K19041 E3 ubiquitin-protein ligase RNF38/44 [EC:2.3.2.27] | (RefSeq) RING-H2 finger protein ATL33-like (A)	RING-H2 finger protein ATL52-like [Cucurbita maxima]	RecName: Full=RING-H2 finger protein ATL52; EC=2.3.2.27 {ECO:0000305}; AltName: Full=RING-type E3 ubiquitin transferase ATL52 {ECO:0000305};	SubName: Full=RING-H2 finger protein ATL52-like {ECO:0000313|RefSeq:XP_008450904.1};	FOG: Predicted E3 ubiquitin ligase	GO:0016021,integral component of membrane; GO:0046872,metal ion binding; GO:0061630,ubiquitin protein ligase activity; GO:0043161,proteasome-mediated ubiquitin-dependent protein catabolic process	FANCL C-terminal domain
Lac03g012570	9.75	4.03	8.23	27.51	6.61	33.85	1037	405	913	3625	1030	3809	3.114	1.639	0.00595969	0.037493	up	K04733 interleukin-1 receptor-associated kinase 4 [EC:2.7.11.1] | (RefSeq) uncharacterized protein LOC110908553 (A)	IQ domain-containing protein IQM1-like [Cucurbita moschata]	RecName: Full=IQ domain-containing protein IQM1 {ECO:0000305}; AltName: Full=IQ motif-containing protein 1 {ECO:0000303|Ref.6};	SubName: Full=IQ domain-containing protein IQM4 isoform X2 {ECO:0000313|RefSeq:XP_008450876.1};	--	GO:0005737,cytoplasm; GO:0005634,nucleus; GO:0005516,calmodulin binding; GO:0010119,regulation of stomatal movement	--
Lac03g012630	59.79	77.5	68.92	16.94	13.34	39.96	2719	3329	3267	954	888	1922	0.342	-1.549	0.000323357	0.00398461	down	--	uncharacterized protein LOC111461335 [Cucurbita moschata]	--	SubName: Full=uncharacterized protein LOC107991122 {ECO:0000313|RefSeq:XP_016900958.1};	--	GO:0016021,integral component of membrane	Domain of unknown function (DUF4408)
Lac03g012740	1.19	0.31	0.69	2.71	3.43	1.33	66	16	40	186	279	78	3.466	1.793	0.00494471	0.0328003	up	K21630 GATA-type zinc finger protein 1 | (RefSeq) hypothetical protein (A)	PREDICTED: putative GATA transcription factor 22 [Cucumis sativus]	RecName: Full=Putative GATA transcription factor 22;	SubName: Full=Uncharacterized protein {ECO:0000313|EMBL:KGN66237.1};	GATA-4/5/6 transcription factors	GO:0005634,nucleus; GO:0005667,transcription factor complex; GO:0003682,chromatin binding; GO:0003700,DNA-binding transcription factor activity; GO:0000977,RNA polymerase II regulatory region sequence-specific DNA binding; GO:0001085,RNA polymerase II transcription factor binding; GO:0044212,transcription regulatory region DNA binding; GO:0001228,DNA-binding transcription activator activity, RNA …	GATA zinc finger
Lac03g012790	0.81	0.76	0.71	3	1.91	1.69	36	32	33	166	125	80	2.948	1.56	0.000318982	0.00394138	up	K17356 tetraspanin-13/31 | (RefSeq) tetraspanin-8-like (A)	tetraspanin-2-like isoform X2 [Cucurbita maxima]	RecName: Full=Tetraspanin-2;	SubName: Full=Uncharacterized protein {ECO:0000313|EMBL:KGN66227.1};	--	GO:0016021,integral component of membrane	Tetraspanin family
Lac03g013100	2.07	1.59	1.43	7.73	3	2.63	174	126	125	805	369	234	2.673	1.418	0.00516664	0.0338508	up	K00521 ferric-chelate reductase [EC:1.16.1.7] | (RefSeq) ferric reduction oxidase 7, chloroplastic-like (A)	NAC transcription factor NAM-A1-like isoform X2 [Cucurbita maxima]	RecName: Full=NAC domain-containing protein 75 {ECO:0000303|PubMed:15029955}; Short=ANAC075 {ECO:0000303|PubMed:15029955};	SubName: Full=Uncharacterized protein {ECO:0000313|EMBL:KGN66194.1};	--	GO:0005634,nucleus; GO:0003700,DNA-binding transcription factor activity; GO:0044212,transcription regulatory region DNA binding; GO:0071555,cell wall organization; GO:0007275,multicellular organism development; GO:0045893,positive regulation of transcription, DNA-templated; GO:1905177,tracheary element differentiation; GO:0006351,transcription, DNA-templated	No apical meristem (NAM) protein
Lac03g013140	3.4	8.09	6.46	2.08	2.9	0.99	162	364	321	123	202	50	0.338	-1.563	0.00318654	0.0237258	down	--	uncharacterized protein LOC111792849 [Cucurbita pepo subsp. pepo]	--	SubName: Full=Uncharacterized protein {ECO:0000313|EMBL:KGN66190.1};	Nuclear localization sequence binding protein	--	--
Lac03g013210	5.05	5.52	7.18	11.89	12.31	11.52	613	633	908	1786	2187	1479	2.035	1.025	8.89939e-07	2.86473e-05	up	K01301 N-acetylated-alpha-linked acidic dipeptidase [EC:3.4.17.21] | (RefSeq) probable glutamate carboxypeptidase LAMP1 (A)	probable glutamate carboxypeptidase LAMP1 [Momordica charantia]	RecName: Full=Probable glutamate carboxypeptidase LAMP1 {ECO:0000305}; EC=3.4.17.21 {ECO:0000305}; AltName: Full=Protein LIKE AMP1 {ECO:0000303|PubMed:25673776};	SubName: Full=Uncharacterized protein {ECO:0000313|EMBL:GAY51278.1};	Transferrin receptor and related proteins containing the protease-associated (PA) domain	GO:0005783,endoplasmic reticulum; GO:0005789,endoplasmic reticulum membrane; GO:0016021,integral component of membrane; GO:0005773,vacuole; GO:0046872,metal ion binding; GO:0008237,metallopeptidase activity; GO:0010073,meristem maintenance; GO:0007275,multicellular organism development; GO:0040008,regulation of growth	Peptidase family M28
Lac03g013280	2.2	1.86	1.45	0.25	0.39	1.18	360	287	248	50	94	204	0.329	-1.605	0.00726003	0.0432804	down	K05658 ATP-binding cassette, subfamily B (MDR/TAP), member 1 [EC:7.6.2.2] | (RefSeq) putative ABC transporter B family member 8 (A)	putative ABC transporter B family member 8 [Cucurbita moschata]	RecName: Full=Putative ABC transporter B family member 8; Short=ABC transporter ABCB.8; Short=AtABCB8; AltName: Full=P-glycoprotein 8; AltName: Full=Putative multidrug resistance protein 22;	SubName: Full=putative ABC transporter B family member 8 {ECO:0000313|RefSeq:XP_008450777.1};	Multidrug/pheromone exporter, ABC superfamily	GO:0016021,integral component of membrane; GO:0005524,ATP binding; GO:0042626,ATPase activity, coupled to transmembrane movement of substances	AAA domain
Lac03g013300	107.08	127.82	107.5	32.98	45.72	46.31	10187	11487	10660	3885	6368	4660	0.368	-1.442	9.87125e-12	1.07747e-09	down	K00029 malate dehydrogenase (oxaloacetate-decarboxylating)(NADP+) [EC:1.1.1.40] | (RefSeq) NADP-dependent malic enzyme-like (A)	NADP-dependent malic enzyme, partial [Capsicum annuum]	RecName: Full=NADP-dependent malic enzyme 3; Short=AtNADP-ME3; Short=NADP-malic enzyme 3; EC=1.1.1.40;	SubName: Full=NADP-dependent malic enzyme {ECO:0000313|EMBL:ABK76314.1}; EC=1.1.1.40 {ECO:0000313|EMBL:ABK76314.1}; Flags: Fragment;	NADP+-dependent malic enzyme	GO:0009507,chloroplast; GO:0005829,cytosol; GO:0004471,malate dehydrogenase (decarboxylating) (NAD+) activity; GO:0004473,malate dehydrogenase (decarboxylating) (NADP+) activity; GO:0046872,metal ion binding; GO:0051287,NAD binding; GO:0008948,oxaloacetate decarboxylase activity; GO:0006108,malate metabolic process; GO:0051260,protein homooligomerization; GO:0006090,pyruvate metabolic process	Malic enzyme, N-terminal domain
Lac03g013370	14.52	20.04	18.59	0.7	6.8	6.67	885	1154	1181	53	607	430	0.267	-1.903	0.00607909	0.0380081	down	K09286 EREBP-like factor | (RefSeq) dehydration-responsive element-binding protein 3-like (A)	dehydration-responsive element-binding protein 3-like [Cucurbita moschata]	RecName: Full=Dehydration-responsive element-binding protein 3; AltName: Full=Protein TINY 2;	SubName: Full=ethylene-responsive transcription factor TINY-like {ECO:0000313|RefSeq:XP_008462760.1};	--	GO:0005634,nucleus; GO:0003700,DNA-binding transcription factor activity; GO:0043565,sequence-specific DNA binding; GO:0009873,ethylene-activated signaling pathway; GO:0045893,positive regulation of transcription, DNA-templated; GO:0006351,transcription, DNA-templated	AP2 domain
Lac03g013580	13.95	19.2	16.53	2.52	3.16	10.68	1138	1480	1406	255	377	922	0.329	-1.603	0.00337553	0.0247981	down	K08332 vacuolar protein 8 | (RefSeq) ubiquitin-protein ligase, PUB4 (A)	putative E3 ubiquitin-protein ligase LIN-1 [Cucurbita pepo subsp. pepo]	RecName: Full=Putative E3 ubiquitin-protein ligase LIN-1 {ECO:0000250|UniProtKB:D1FP53}; EC=2.3.2.27 {ECO:0000303|PubMed:19508425}; AltName: Full=Protein cerberus {ECO:0000303|PubMed:19508425}; AltName: Full=RING-type E3 ubiquitin transferase LIN-1 {ECO:0000305};	RecName: Full=RING-type E3 ubiquitin transferase {ECO:0000256|SAAS:SAAS00702733}; EC=2.3.2.27 {ECO:0000256|SAAS:SAAS00702733};	FOG: Armadillo/beta-catenin-like repeats	GO:0004842,ubiquitin-protein transferase activity; GO:0009877,nodulation	WD domain, G-beta repeat
Lac03g013690	7.95	4.15	4.87	15.36	10	18.52	69	34	44	165	127	170	2.602	1.38	0.00253025	0.020099	up	K10418 dynein light chain LC8-type | (RefSeq) dynein light chain 1, cytoplasmic-like (A)	dynein light chain 1, cytoplasmic-like [Momordica charantia]	--	SubName: Full=dynein light chain 1, cytoplasmic-like {ECO:0000313|RefSeq:XP_008462685.1};	Dynein light chain type 1	GO:0030286,dynein complex; GO:0007017,microtubule-based process	Dynein light chain type 1
Lac03g014120	40.13	35.39	32.53	12.39	10.11	26.05	5076	4229	4289	1941	1873	3485	0.451	-1.149	0.00281124	0.0216202	down	K04733 interleukin-1 receptor-associated kinase 4 [EC:2.7.11.1] | (RefSeq) probable inactive receptor kinase At5g58300 (A)	PREDICTED: probable inactive receptor kinase At2g26730 [Cucumis melo]	RecName: Full=Probable inactive receptor kinase At2g26730; Flags: Precursor;	SubName: Full=probable inactive receptor kinase At2g26730 {ECO:0000313|RefSeq:XP_008463343.1};	--	GO:0016021,integral component of membrane; GO:0005886,plasma membrane; GO:0005524,ATP binding; GO:0004672,protein kinase activity	Kinase-like
Lac03g014130	3.43	3.93	3.67	1.17	1.78	2.43	635	689	710	268	483	477	0.49	-1.029	0.00114289	0.0108214	down	K22262 WD repeat and FYVE domain-containing protein 3 | (RefSeq) protein SPIRRIG (A)	pentatricopeptide repeat-containing protein At5g55740, chloroplastic [Cucurbita pepo subsp. pepo]	RecName: Full=Pentatricopeptide repeat-containing protein At5g55740, chloroplastic; AltName: Full=Protein CHLORORESPIRATORY REDUCTION 21; Flags: Precursor;	SubName: Full=Uncharacterized protein {ECO:0000313|EMBL:KGN65393.1};	FOG: PPR repeat	GO:0009507,chloroplast; GO:0043231,intracellular membrane-bounded organelle; GO:0004519,endonuclease activity; GO:0003723,RNA binding; GO:0016556,mRNA modification	DYW family of nucleic acid deaminases
Lac03g014280	2.64	2.61	4.1	9.33	6.12	6.54	366	342	593	1604	1245	960	2.387	1.255	6.18963e-05	0.00103175	up	K21867 potassium channel | (RefSeq) potassium channel AKT1-like (A)	potassium channel AKT1-like [Momordica charantia]	RecName: Full=Potassium channel AKT1;	SubName: Full=potassium channel AKT1 {ECO:0000313|RefSeq:XP_008464998.1};	K+-channel ERG and related proteins, contain PAS/PAC sensor domain	GO:0005887,integral component of plasma membrane; GO:0042802,identical protein binding; GO:0005242,inward rectifier potassium channel activity; GO:0010107,potassium ion import; GO:0006813,potassium ion transport; GO:0034765,regulation of ion transmembrane transport; GO:0042391,regulation of membrane potential; GO:0090333,regulation of stomatal closure; GO:0009651,response to salt stress; GO:00094…	Cyclic nucleotide-binding domain
Lac03g014320	0	0	0	0.23	9.57	0.96	0	0	0	16	772	56	1081.32	10.079	3.72232e-05	0.00067774	up	K15639 PHYB activation tagged suppressor 1 [EC:1.14.-.-] | (RefSeq) cytochrome P450 734A1-like (A)	cytochrome P450 734A1-like [Cucurbita maxima]	RecName: Full=Cytochrome P450 734A1; EC=1.14.-.-; AltName: Full=Protein PHYB ACTIVATION-TAGGED SUPPRESSOR 1;	SubName: Full=Uncharacterized protein {ECO:0000313|EMBL:KGN65298.1};	Cytochrome P450 CYP4/CYP19/CYP26 subfamilies	GO:0016021,integral component of membrane; GO:0020037,heme binding; GO:0005506,iron ion binding; GO:0016705,oxidoreductase activity, acting on paired donors, with incorporation or reduction of molecular oxygen; GO:0008395,steroid hydroxylase activity; GO:0010268,brassinosteroid homeostasis; GO:0016131,brassinosteroid metabolic process; GO:0040008,regulation of growth; GO:0009741,response to brass…	Cytochrome P450
Lac03g014330	0	0	0	0.04	5.94	1.04	0	0	0	1	174	22	255.818	7.999	0.000140786	0.00204826	up	K15639 PHYB activation tagged suppressor 1 [EC:1.14.-.-] | (RefSeq) cytochrome P450 734A1-like (A)	PREDICTED: cytochrome P450 734A1-like [Cucumis melo]	RecName: Full=Cytochrome P450 734A1; EC=1.14.-.-; AltName: Full=Protein PHYB ACTIVATION-TAGGED SUPPRESSOR 1;	SubName: Full=cytochrome P450 734A1-like {ECO:0000313|RefSeq:XP_008465003.1};	Cytochrome P450 CYP4/CYP19/CYP26 subfamilies	GO:0016021,integral component of membrane; GO:0020037,heme binding; GO:0005506,iron ion binding; GO:0016705,oxidoreductase activity, acting on paired donors, with incorporation or reduction of molecular oxygen; GO:0008395,steroid hydroxylase activity; GO:0010268,brassinosteroid homeostasis; GO:0016131,brassinosteroid metabolic process; GO:0040008,regulation of growth; GO:0009741,response to brass…	Cytochrome P450
Lac03g014350	5.91	4.58	4.63	1.55	1.99	2.36	71	52	58	23	35	30	0.392	-1.351	0.00201877	0.0168255	down	--	hypothetical protein Csa_1G305730 [Cucumis sativus]	--	SubName: Full=Uncharacterized protein {ECO:0000313|EMBL:KGN65300.1};	--	GO:0016021,integral component of membrane	--
Lac03g014420	43.23	27.29	29.54	6.87	17.56	10.74	681	406	485	134	405	179	0.355	-1.495	0.000411688	0.00483481	down	K15407 queuine tRNA-ribosyltransferase subunit QTRTD1 [EC:2.4.2.29] | (RefSeq) tRNA-guanine transglycosylase (A)	zinc finger Ran-binding domain-containing protein 2-like [Cucurbita moschata]	RecName: Full=Zinc finger protein VAR3, chloroplastic {ECO:0000305}; AltName: Full=Organelle Zinc finger 1 {ECO:0000303|PubMed:25768119}; AltName: Full=Protein VARIEGATED 3 {ECO:0000303|PubMed:15340011}; Flags: Precursor;	SubName: Full=uncharacterized protein LOC103502740 isoform X2 {ECO:0000313|RefSeq:XP_008465021.2};	RNA-binding Ran Zn-finger protein and related proteins	GO:0009507,chloroplast; GO:0009570,chloroplast stroma; GO:0046872,metal ion binding; GO:1900871,chloroplast mRNA modification; GO:0009658,chloroplast organization; GO:0006397,mRNA processing	Zn-finger in Ran binding protein and others
Lac03g014430	13.09	5.45	9.22	2.2	4.29	3.15	173	68	127	36	83	44	0.351	-1.511	0.00288396	0.0220376	down	--	uncharacterized RNA-binding protein C17H9.04c [Carica papaya]	--	SubName: Full=Uncharacterized protein {ECO:0000313|EMBL:KGN65309.1};	RNA-binding Ran Zn-finger protein and related proteins	GO:0046872,metal ion binding	--
Lac03g014580	28.15	35.99	30.88	12.22	16.55	16.35	2183	2637	2496	1174	1879	1341	0.479	-1.062	7.63815e-07	2.52294e-05	down	K14638 solute carrier family 15 (peptide/histidine transporter), member 3/4 | (RefSeq) protein NRT1/ PTR FAMILY 6.2-like (A)	PREDICTED: protein NRT1/ PTR FAMILY 6.2-like [Cucumis sativus]	RecName: Full=Protein NRT1/ PTR FAMILY 6.2; Short=AtNPF6.2; AltName: Full=Nitrate transporter 1.4;	SubName: Full=Nitrate transporter NRT1.4B {ECO:0000313|EMBL:AGA60121.1};	H+/oligopeptide symporter	GO:0016021,integral component of membrane; GO:0015293,symporter activity; GO:0042128,nitrate assimilation; GO:0006857,oligopeptide transport; GO:0009753,response to jasmonic acid; GO:0009611,response to wounding	Domain of unknown function (DUF3784)
Lac03g014600	0.09	0.06	0.39	2.34	5.68	0.44	6	4	28	201	576	32	16.1	4.009	6.02211e-05	0.00101167	up	K08070 2-alkenal reductase [EC:1.3.1.74] | (RefSeq) AER; alkenal reductase (A)	2-alkenal reductase (NADP(+)-dependent)-like [Momordica charantia]	RecName: Full=NADPH-dependent oxidoreductase 2-alkenal reductase {ECO:0000303|PubMed:16299173}; Short=AtAER {ECO:0000303|PubMed:16299173}; EC=1.3.1.- {ECO:0000269|PubMed:10848984}; EC=1.3.1.74 {ECO:0000269|PubMed:12514241, ECO:0000269|PubMed:16299173, ECO:0000269|PubMed:17028190, ECO:0000269|PubMed:26678323}; AltName: Full=NADP-dependent alkenal double bond reductase P1 {ECO:0000303|PubMed:170281…	SubName: Full=2-alkenal reductase (NADP(+)-dependent)-like {ECO:0000313|RefSeq:XP_008444008.1};	Predicted NAD-dependent oxidoreductase	GO:0005829,cytosol; GO:0005654,nucleoplasm; GO:0005634,nucleus; GO:0032440,2-alkenal reductase [NAD(P)] activity; GO:0046686,response to cadmium ion; GO:0006979,response to oxidative stress	N-terminal domain of oxidoreductase
Lac03g014650	79.76	49.42	46.15	8.37	17.17	38.06	2754	1612	1661	358	868	1390	0.363	-1.464	0.00638934	0.039403	down	--	ethylene-responsive transcription factor WIN1-like [Cucurbita moschata]	RecName: Full=Ethylene-responsive transcription factor WIN1; AltName: Full=Protein SHINE 1; AltName: Full=Protein WAX INDUCER 1;	SubName: Full=ethylene-responsive transcription factor WIN1-like {ECO:0000313|RefSeq:XP_008443999.1};	--	GO:0005634,nucleus; GO:0003700,DNA-binding transcription factor activity; GO:0043565,sequence-specific DNA binding; GO:0010143,cutin biosynthetic process; GO:0009873,ethylene-activated signaling pathway; GO:0009414,response to water deprivation; GO:0006351,transcription, DNA-templated; GO:0010166,wax metabolic process	--
Lac03g014720	47.77	25.18	40.71	190.34	63.7	83.98	2621	1305	2328	12933	5116	4873	3.023	1.596	0.000775125	0.00797107	up	--	uncharacterized protein LOC111792370 [Cucurbita pepo subsp. pepo]	--	SubName: Full=uncharacterized protein LOC103487441 {ECO:0000313|RefSeq:XP_008443988.1};	--	--	Tetratricopeptide repeat
Lac03g014730	0.33	0.35	0.48	2.86	0.89	1.04	28	28	42	296	109	92	4.162	2.057	0.000657033	0.00700467	up	K15014 solute carrier family 29 (equilibrative nucleoside transporter), member 1/2/3 | (RefSeq) equilibrative nucleotide transporter 8 (A)	equilibrative nucleotide transporter 8 [Cucurbita maxima]	RecName: Full=Equilibrative nucleotide transporter 8; Short=AtENT8; AltName: Full=Nucleoside transporter ENT8;	SubName: Full=equilibrative nucleotide transporter 8 {ECO:0000313|RefSeq:XP_008443982.1};	Nucleoside transporter	GO:0016021,integral component of membrane; GO:0005886,plasma membrane; GO:0005337,nucleoside transmembrane transporter activity	--
Lac03g014800	0.26	0.19	0.31	0.83	0.92	1.18	18	12	22	70	92	85	3.875	1.954	3.37853e-05	0.000630083	up	K04421 mitogen-activated protein kinase kinase kinase 3 [EC:2.7.11.25] | (RefSeq) mitogen-activated protein kinase kinase kinase 17-like (A)	mitogen-activated protein kinase kinase kinase 17-like [Cucurbita moschata]	RecName: Full=Mitogen-activated protein kinase kinase kinase 17 {ECO:0000303|PubMed:25720833}; EC=2.7.11.25 {ECO:0000250|UniProtKB:Q9ZVP5, ECO:0000255|PROSITE-ProRule:PRU00159};	SubName: Full=mitogen-activated protein kinase kinase kinase YODA-like {ECO:0000313|RefSeq:XP_008443462.1};	MEKK and related serine/threonine protein kinases	GO:0005737,cytoplasm; GO:0005634,nucleus; GO:0005524,ATP binding; GO:0004709,MAP kinase kinase kinase activity; GO:0004674,protein serine/threonine kinase activity; GO:0004702,NA; GO:0009738,abscisic acid-activated signaling pathway; GO:0032147,activation of protein kinase activity; GO:0007346,regulation of mitotic cell cycle; GO:0009737,response to abscisic acid; GO:0006970,response to osmotic s…	Protein tyrosine kinase
Lac03g015190	7.12	5.59	5.29	1.97	1.37	3.2	278	206	215	95	78	132	0.364	-1.459	0.000338315	0.00412636	down	--	uncharacterized protein LOC111433980 [Cucurbita moschata]	--	SubName: Full=uncharacterized protein LOC103487396 {ECO:0000313|RefSeq:XP_008443918.1};	--	--	Family of unknown function (DUF5588)
Lac03g015270	18.83	16.28	15.32	45.1	32.39	22.56	1593	1301	1351	4725	4011	2018	2.012	1.009	0.00152866	0.0135886	up	K04354 serine/threonine-protein phosphatase 2A regulatory subunit B | (RefSeq) serine/threonine protein phosphatase 2A 55 kDa regulatory subunit B beta isoform-like (A)	serine/threonine protein phosphatase 2A 55 kDa regulatory subunit B beta isoform-like [Momordica charantia]	RecName: Full=Serine/threonine protein phosphatase 2A 55 kDa regulatory subunit B beta isoform; Short=AtB beta; Short=PP2A, subunit B, beta isoform;	RecName: Full=Serine/threonine-protein phosphatase 2A 55 kDa regulatory subunit B {ECO:0000256|RuleBase:RU331113};	Serine/threonine protein phosphatase 2A, regulatory subunit	GO:0005829,cytosol; GO:0000159,protein phosphatase type 2A complex; GO:0019888,protein phosphatase regulator activity; GO:0032502,developmental process; GO:0000278,mitotic cell cycle; GO:0070262,peptidyl-serine dephosphorylation; GO:0006470,protein dephosphorylation	--
Lac03g015370	45.85	55.97	51.49	153.33	119.44	68.31	6271	7232	7341	25973	23917	9883	2.259	1.176	0.000575289	0.00633407	up	K01087 trehalose 6-phosphate phosphatase [EC:3.1.3.12] | (RefSeq) trehalose-phosphate phosphatase A-like (A)	PREDICTED: LOW QUALITY PROTEIN: kinesin light chain 1 [Cucumis melo]	RecName: Full=Protein KINESIN LIGHT CHAIN-RELATED 3 {ECO:0000303|PubMed:23204523};	SubName: Full=LOW QUALITY PROTEIN: kinesin light chain 1 {ECO:0000313|RefSeq:XP_016901410.1};	Kinesin light chain	--	--
Lac03g015430	8.02	6.52	5.09	57.02	156.36	41.54	617	474	408	5433	17611	3380	13.135	3.715	5.03766e-13	7.17383e-11	up	K00128 aldehyde dehydrogenase (NAD+) [EC:1.2.1.3] | (RefSeq) aldehyde dehydrogenase family 2 member B4, mitochondrial-like (A)	aldehyde dehydrogenase family 2 member B4, mitochondrial-like [Cucurbita maxima]	RecName: Full=Aldehyde dehydrogenase family 2 member B7, mitochondrial; Short=ALDH2b; EC=1.2.1.3; Flags: Precursor;	SubName: Full=Uncharacterized protein {ECO:0000313|EMBL:KJB53134.1};	Aldehyde dehydrogenase	GO:0005759,mitochondrial matrix; GO:0004029,aldehyde dehydrogenase (NAD) activity	Aldehyde dehydrogenase family
Lac03g015690	1.61	1.57	2.3	7.06	12.03	7.63	176	162	262	956	1925	882	4.934	2.303	1.24767e-12	1.67097e-10	up	K01205 alpha-N-acetylglucosaminidase [EC:3.2.1.50] | (RefSeq) alpha-N-acetylglucosaminidase-like (A)	PREDICTED: alpha-N-acetylglucosaminidase-like [Cucumis melo]	RecName: Full=Alpha-N-acetylglucosaminidase {ECO:0000305}; EC=3.2.1.50 {ECO:0000305}; AltName: Full=N-acetyl-glucosaminidase {ECO:0000303|PubMed:18782908}; Short=AtNAGLU {ECO:0000303|PubMed:18782908}; AltName: Full=Protein CYCLOPS 1 {ECO:0000303|PubMed:18782908}; Flags: Precursor;	SubName: Full=alpha-N-acetylglucosaminidase-like {ECO:0000313|RefSeq:XP_008453133.1};	Alpha-N-acetylglucosaminidase	GO:0005773,vacuole; GO:0004561,alpha-N-acetylglucosaminidase activity; GO:0009793,embryo development ending in seed dormancy; GO:0008152,metabolic process; GO:0051781,positive regulation of cell division	Alpha-N-acetylglucosaminidase (NAGLU) N-terminal domain
Lac03g015960	0.61	1.11	1.44	11.25	29.95	6.56	96	164	235	2183	6871	1087	15.347	3.94	2.18406e-11	2.24707e-09	up	K14638 solute carrier family 15 (peptide/histidine transporter), member 3/4 | (RefSeq) protein NRT1/ PTR FAMILY 2.11-like (A)	PREDICTED: protein NRT1/ PTR FAMILY 2.11-like [Cucumis melo]	RecName: Full=Protein NRT1/ PTR FAMILY 2.9; Short=AtNPF2.9; AltName: Full=Nitrate transporter 1.9;	SubName: Full=protein NRT1/ PTR FAMILY 2.11-like {ECO:0000313|RefSeq:XP_008453172.1};	H+/oligopeptide symporter	GO:0016021,integral component of membrane; GO:0005886,plasma membrane; GO:0015112,nitrate transmembrane transporter activity; GO:0090408,phloem nitrate loading; GO:0010233,phloem transport	--
Lac03g016000	3.62	2.34	2.49	11.95	9.61	3.92	345	211	247	1411	1342	395	3.066	1.616	0.000528213	0.00591879	up	K14638 solute carrier family 15 (peptide/histidine transporter), member 3/4 | (RefSeq) protein NRT1/ PTR FAMILY 4.6-like isoform X1 (A)	protein NRT1/ PTR FAMILY 4.6-like isoform X1 [Cucurbita moschata]	RecName: Full=Protein NRT1/ PTR FAMILY 4.6; Short=AtNPF4.6; AltName: Full=Nitrate transporter 1.2; AltName: Full=Nitrate transporter NTL1; AltName: Full=Protein ABA-IMPORTING TRANSPORTER 1;	SubName: Full=protein NRT1/ PTR FAMILY 4.6-like {ECO:0000313|RefSeq:XP_008453176.1};	H+/oligopeptide symporter	GO:0016021,integral component of membrane; GO:0005886,plasma membrane; GO:0090440,abscisic acid transmembrane transporter activity; GO:0015293,symporter activity; GO:0080168,abscisic acid transport; GO:0042128,nitrate assimilation; GO:0010119,regulation of stomatal movement; GO:0009624,response to nematode	Major Facilitator Superfamily
Lac03g016020	138.14	117.62	117.32	14.73	21.14	41.47	15484	12454	13706	2045	3469	4916	0.208	-2.266	6.25072e-09	3.57472e-07	down	K02552 menaquinone-specific isochorismate synthase [EC:5.4.4.2] | (RefSeq) isochorismate synthase 2, chloroplastic isoform X1 (A)	isochorismate synthase 2, chloroplastic isoform X3 [Momordica charantia]	RecName: Full=Isochorismate synthase, chloroplastic; EC=5.4.4.2; Flags: Precursor;	SubName: Full=isochorismate synthase, chloroplastic isoform X4 {ECO:0000313|RefSeq:XP_016901412.1};	Isochorismate synthase	GO:0009507,chloroplast; GO:0008909,isochorismate synthase activity; GO:0009058,biosynthetic process; GO:0006952,defense response	chorismate binding enzyme
Lac03g016080	0.16	0.09	0	0.63	0.98	0.34	10	5	0	48	88	22	7.934	2.988	0.00719724	0.0430373	up	K01785 aldose 1-epimerase [EC:5.1.3.3] | (RefSeq) aldose 1-epimerase (A)	aldose 1-epimerase [Cucurbita maxima]	--	RecName: Full=Aldose 1-epimerase {ECO:0000256|PIRNR:PIRNR005096}; EC=5.1.3.3 {ECO:0000256|PIRNR:PIRNR005096}; AltName: Full=Galactose mutarotase {ECO:0000256|PIRNR:PIRNR005096};	Predicted mutarotase	GO:0004034,aldose 1-epimerase activity; GO:0030246,carbohydrate binding; GO:0019318,hexose metabolic process	Aldose 1-epimerase
Lac03g016240	176.67	196.1	155.53	37.91	68.76	72.74	13309	13955	12212	3537	7583	5796	0.342	-1.549	2.06834e-07	7.85785e-06	down	K10960 geranylgeranyl diphosphate/geranylgeranyl-bacteriochlorophyllide a reductase [EC:1.3.1.83 1.3.1.111] | (RefSeq) geranylgeranyl diphosphate reductase, chloroplastic-like (A)	geranylgeranyl diphosphate reductase, chloroplastic-like [Cucurbita maxima]	RecName: Full=Geranylgeranyl diphosphate reductase, chloroplastic; EC=1.3.1.83; AltName: Full=Geranylgeranyl reductase; Flags: Precursor;	SubName: Full=Geranylgeranyl hydrogenase {ECO:0000313|EMBL:AGN48012.1}; SubName: Full=geranylgeranyl diphosphate reductase, chloroplastic {ECO:0000313|RefSeq:XP_008453207.1};	--	GO:0009507,chloroplast; GO:0071949,FAD binding; GO:0102067,geranylgeranyl diphosphate reductase activity; GO:0045550,geranylgeranyl reductase activity; GO:0015995,chlorophyll biosynthetic process; GO:0033385,geranylgeranyl diphosphate metabolic process; GO:0015979,photosynthesis; GO:0033521,phytyl diphosphate biosynthetic process; GO:0010189,vitamin E biosynthetic process	HI0933-like protein
Lac03g016250	0.76	0.32	0.35	2	2.41	1.01	50	20	24	162	231	70	3.819	1.933	0.000890304	0.00892504	up	K10691 E3 ubiquitin-protein ligase UBR4 [EC:2.3.2.27] | (RefSeq) LOC109762802; auxin transport protein BIG (A)	PREDICTED: GDSL esterase/lipase At1g74460 [Cucumis melo]	RecName: Full=GDSL esterase/lipase At1g74460; EC=3.1.1.-; AltName: Full=Extracellular lipase At1g74460; Flags: Precursor;	SubName: Full=GDSL esterase/lipase At1g74460 {ECO:0000313|RefSeq:XP_008453208.1};	--	GO:0005576,extracellular region; GO:0016788,hydrolase activity, acting on ester bonds; GO:0016042,lipid catabolic process	GDSL-like Lipase/Acylhydrolase
Lac03g016280	685.86	666.61	497.82	125.21	194.89	257.24	44129	40516	33386	9977	18357	17506	0.314	-1.673	1.01675e-07	4.25355e-06	down	K08910 light-harvesting complex I chlorophyll a/b binding protein 4 | (RefSeq) chlorophyll a-b binding protein P4, chloroplastic (A)	chlorophyll a-b binding protein P4, chloroplastic [Momordica charantia]	RecName: Full=Chlorophyll a-b binding protein 4, chloroplastic {ECO:0000303|PubMed:10366881}; AltName: Full=LHCI type III CAB-4; Flags: Precursor;	RecName: Full=Chlorophyll a-b binding protein, chloroplastic {ECO:0000256|RuleBase:RU363080};	--	GO:0009507,chloroplast; GO:0009941,chloroplast envelope; GO:0009534,chloroplast thylakoid; GO:0009535,chloroplast thylakoid membrane; GO:0016021,integral component of membrane; GO:0016020,membrane; GO:0009522,photosystem I; GO:0010287,plastoglobule; GO:0009579,thylakoid; GO:0016168,chlorophyll binding; GO:0046872,metal ion binding; GO:0031409,pigment binding; GO:0019904,protein domain specific bi…	Chlorophyll A-B binding protein
Lac03g016370	1.5	1.55	2.2	6.21	17.42	4.91	116	113	177	594	1971	401	5.514	2.463	3.47488e-06	9.34004e-05	up	K00521 ferric-chelate reductase [EC:1.16.1.7] | (RefSeq) ferric reduction oxidase 7, chloroplastic-like (A)	PREDICTED: NAC domain-containing protein 100-like [Cucumis sativus]	RecName: Full=NAC domain-containing protein 100 {ECO:0000303|PubMed:15029955}; Short=ANAC100 {ECO:0000303|PubMed:15029955}; Short=AtNAC5;	SubName: Full=Uncharacterized protein {ECO:0000313|EMBL:KGN63683.1};	--	GO:0005634,nucleus; GO:0003677,DNA binding; GO:0003700,DNA-binding transcription factor activity; GO:0006351,transcription, DNA-templated	No apical meristem (NAM) protein
Lac03g016480	0.13	0.2	0.18	3.49	1.78	0.86	18	26	26	587	354	123	12.041	3.59	1.90176e-09	1.24675e-07	up	K04733 interleukin-1 receptor-associated kinase 4 [EC:2.7.11.1] | (RefSeq) probable receptor-like protein kinase At5g61350 (A)	hypothetical protein Csa_1G011440 [Cucumis sativus]	RecName: Full=Probable receptor-like protein kinase At5g61350; EC=2.7.11.-; Flags: Precursor;	SubName: Full=Uncharacterized protein {ECO:0000313|EMBL:KGN63692.1};	Serine/threonine protein kinase	GO:0016021,integral component of membrane; GO:0009705,plant-type vacuole membrane; GO:0005524,ATP binding; GO:0004672,protein kinase activity; GO:0004674,protein serine/threonine kinase activity; GO:0097275,cellular ammonia homeostasis; GO:0051924,regulation of calcium ion transport; GO:0080147,root hair cell development	Kinase-like
Lac03g016490	8.35	9.82	8.04	22.68	21.52	13.53	608	675	610	2045	2293	1042	2.233	1.159	5.61083e-05	0.000957538	up	--	uncharacterized protein LOC111780178 isoform X2 [Cucurbita pepo subsp. pepo]	--	SubName: Full=Uncharacterized protein {ECO:0000313|EMBL:KGN63693.1};	--	GO:0016021,integral component of membrane	--
Lac03g016540	7.54	6.1	9.74	20.05	9.2	17.18	1313	1003	1769	4326	2346	3166	2.011	1.008	0.00535192	0.0347052	up	K13415 protein brassinosteroid insensitive 1 [EC:2.7.10.1 2.7.11.1] | (RefSeq) protein BRASSINOSTEROID INSENSITIVE 1 (A)	PREDICTED: probable LRR receptor-like serine/threonine-protein kinase At1g74360 [Cucumis melo]	RecName: Full=Probable LRR receptor-like serine/threonine-protein kinase At1g74360; EC=2.7.11.1; Flags: Precursor;	SubName: Full=probable LRR receptor-like serine/threonine-protein kinase At1g74360 {ECO:0000313|RefSeq:XP_008453230.1};	--	GO:0016021,integral component of membrane; GO:0031966,mitochondrial membrane; GO:0005739,mitochondrion; GO:0005886,plasma membrane; GO:0005524,ATP binding; GO:0004674,protein serine/threonine kinase activity; GO:0002215,defense response to nematode	Leucine Rich repeat
Lac03g016550	26.06	24.18	21.61	0.91	8.38	5.87	1410	1236	1219	61	664	336	0.212	-2.238	0.000660649	0.00702916	down	K16904 dCTP diphosphatase [EC:3.6.1.12] | (RefSeq) dCTP pyrophosphatase 1-like (A)	PREDICTED: dCTP pyrophosphatase 1-like [Cucumis sativus]	--	SubName: Full=Uncharacterized protein {ECO:0000313|EMBL:KGN63700.1};	--	GO:0046872,metal ion binding; GO:0047429,nucleoside-triphosphate diphosphatase activity; GO:0009143,nucleoside triphosphate catabolic process	MazG nucleotide pyrophosphohydrolase domain
Lac03g016600	0.68	0.69	0.75	3.04	3.9	1.83	82	79	94	455	691	234	4.206	2.073	3.78786e-08	1.806e-06	up	K23480 zinc finger protein 362/384 | (RefSeq) zinc finger protein ZAT5 (A)	zinc finger protein ZAT4-like [Momordica charantia]	RecName: Full=Zinc finger protein ZAT4;	SubName: Full=zinc finger protein ZAT1-like {ECO:0000313|RefSeq:XP_008453249.1};	FOG: Zn-finger	GO:0005634,nucleus; GO:0003700,DNA-binding transcription factor activity; GO:0046872,metal ion binding; GO:0003676,nucleic acid binding; GO:0006355,regulation of transcription, DNA-templated; GO:0006351,transcription, DNA-templated	Zinc finger, C2H2 type
Lac03g016860	11.82	8.53	11.02	3.69	3.65	6.16	352	240	342	136	159	194	0.432	-1.21	0.000256822	0.00330941	down	--	protein LONGIFOLIA 1-like [Momordica charantia]	RecName: Full=Protein LONGIFOLIA 2; AltName: Full=Protein TON1 RECRUITING MOTIF 1;	SubName: Full=Uncharacterized protein {ECO:0000313|EMBL:KGN63735.1};	--	GO:0005737,cytoplasm; GO:0005856,cytoskeleton; GO:0008017,microtubule binding; GO:0051513,regulation of monopolar cell growth	Domain of unknown function (DUF4378)
Lac03g016870	5.87	5.73	4.57	1.39	2.07	2.43	685	632	556	201	354	300	0.367	-1.448	6.9545e-07	2.31849e-05	down	--	PREDICTED: protein LONGIFOLIA 1 [Cucumis sativus]	RecName: Full=Protein LONGIFOLIA 2; AltName: Full=Protein TON1 RECRUITING MOTIF 1;	SubName: Full=Uncharacterized protein {ECO:0000313|EMBL:KGN63735.1};	--	GO:0005737,cytoplasm; GO:0005856,cytoskeleton; GO:0008017,microtubule binding; GO:0051513,regulation of monopolar cell growth	DUF761-associated sequence motif
Lac03g016950	11.59	9.2	8.08	204.05	235.81	42.6	707	530	514	15416	21060	2749	16.992	4.087	1.05787e-12	1.44888e-10	up	K17964 leucine-rich PPR motif-containing protein, mitochondrial | (RefSeq) pentatricopeptide repeat-containing protein At3g18110, chloroplastic-like (A)	COBRA-like protein 4 [Cucurbita moschata]	RecName: Full=COBRA-like protein 4; Flags: Precursor;	RecName: Full=COBRA-like protein {ECO:0000256|PIRNR:PIRNR038122};	--	GO:0031225,anchored component of membrane; GO:0005886,plasma membrane; GO:0005774,vacuolar membrane; GO:0016049,cell growth; GO:0010215,cellulose microfibril organization; GO:0009834,plant-type secondary cell wall biogenesis	--
Lac03g017600	20.02	26.23	23.75	8.92	13.25	11.78	1345	1665	1663	742	1303	837	0.489	-1.031	1.52137e-05	0.000319473	down	K12135 zinc finger protein CONSTANS | (RefSeq) zinc finger protein CONSTANS isoform X2 (A)	zinc finger protein CONSTANS-LIKE 16 [Momordica charantia]	RecName: Full=Zinc finger protein CONSTANS-LIKE 16;	SubName: Full=Uncharacterized protein {ECO:0000313|EMBL:KGN63817.1};	GATA-4/5/6 transcription factors	GO:0016020,membrane; GO:0005634,nucleus; GO:0003700,DNA-binding transcription factor activity; GO:0008270,zinc ion binding; GO:0006355,regulation of transcription, DNA-templated	B-box zinc finger
Lac03g017620	306.78	494.04	521.32	199.54	191.14	238.15	13705	20849	24275	11040	12501	11253	0.48	-1.058	6.58081e-05	0.00108852	down	--	uncharacterized protein LOC111440968 [Cucurbita moschata]	--	SubName: Full=uncharacterized protein LOC103494124 {ECO:0000313|RefSeq:XP_008453392.1};	--	--	--
Lac03g017720	34.2	37.39	38.16	16.13	12.36	25.64	1627	1680	1892	950	861	1290	0.496	-1.011	0.00111963	0.0106528	down	--	hypothetical protein CICLE_v10012627mg [Citrus clementina]	--	SubName: Full=Uncharacterized protein {ECO:0000313|EMBL:ESR44002.1};	--	GO:0016021,integral component of membrane	Peptidase M50B-like
Lac03g017850	0.25	0.17	0.41	6.71	23.62	10.29	18	12	31	607	2525	795	49.528	5.63	3.83912e-23	2.35865e-20	up	--	PREDICTED: uncharacterized protein LOC103494145 [Cucumis melo]	--	SubName: Full=uncharacterized protein LOC103494145 {ECO:0000313|RefSeq:XP_008453438.1, ECO:0000313|RefSeq:XP_008453439.1, ECO:0000313|RefSeq:XP_008453440.1};	--	--	Stress up-regulated Nod 19
Lac03g018060	8.65	4.98	8.23	0.26	0.15	2.28	476	259	472	18	12	133	0.122	-3.03	0.000710374	0.00744767	down	K04733 interleukin-1 receptor-associated kinase 4 [EC:2.7.11.1] | (RefSeq) LEAF RUST 10 DISEASE-RESISTANCE LOCUS RECEPTOR-LIKE PROTEIN KINASE-like 2.4 (A)	pathogenesis-related protein 5-like [Momordica charantia]	RecName: Full=Thaumatin-like protein 1 {ECO:0000303|PubMed:15988566}; Short=AtTLP1 {ECO:0000303|PubMed:15988566}; Flags: Precursor;	SubName: Full=thaumatin-like protein 1 {ECO:0000313|RefSeq:XP_008446307.1};	--	GO:0009682,induced systemic resistance; GO:0009617,response to bacterium; GO:0009723,response to ethylene	Thaumatin family
Lac03g018070	31.15	41.84	30.76	4.53	6.83	22.59	2638	3347	2715	475	847	2023	0.327	-1.614	0.00437643	0.0301623	down	K17964 leucine-rich PPR motif-containing protein, mitochondrial | (RefSeq) uncharacterized LOC101506267 (A)	uncharacterized GPI-anchored protein At4g28100-like [Cucurbita maxima]	RecName: Full=Uncharacterized GPI-anchored protein At4g28100; Flags: Precursor;	SubName: Full=uncharacterized GPI-anchored protein At4g28100 {ECO:0000313|RefSeq:XP_008453468.1};	--	GO:0031225,anchored component of membrane; GO:0046658,anchored component of plasma membrane	--
Lac03g018160	34.48	34.13	29.48	6.9	14.52	17.6	3647	3410	3250	904	2248	1969	0.4	-1.323	0.000260189	0.0033442	down	K05929 phosphoethanolamine N-methyltransferase [EC:2.1.1.103] | (RefSeq) phosphomethylethanolamine N-methyltransferase (A)	phosphoethanolamine n-methyltransferase 1 [Quercus suber]	RecName: Full=Phosphomethylethanolamine N-methyltransferase; Short=AtPMEAMT; EC=2.1.1.-; AltName: Full=Phosphoethanolamine N-methyltransferase 2;	SubName: Full=Phosphoethanolamine n-methyltransferase, putative {ECO:0000313|EMBL:EEF30287.1}; EC=2.1.1.103 {ECO:0000313|EMBL:EEF30287.1};	SAM-dependent methyltransferases	GO:0005737,cytoplasm; GO:0000234,phosphoethanolamine N-methyltransferase activity; GO:0052667,phosphomethylethanolamine N-methyltransferase activity; GO:0006656,phosphatidylcholine biosynthetic process	Methyltransferase domain
Lac03g018180	4.91	2.85	3.04	0.86	0.69	0.78	528	290	341	114	109	89	0.218	-2.2	6.51678e-11	5.93772e-09	down	K13947 auxin efflux carrier family | (RefSeq) probable auxin efflux carrier component 1c (A)	probable auxin efflux carrier component 1c [Cucurbita maxima]	RecName: Full=Probable auxin efflux carrier component 1c {ECO:0000305}; Short=OsPIN1c {ECO:0000303|PubMed:16085936}; AltName: Full=OsPIN1a {ECO:0000303|PubMed:19825657};	RecName: Full=Auxin efflux carrier component {ECO:0000256|RuleBase:RU362108};	--	GO:0005783,endoplasmic reticulum; GO:0016021,integral component of membrane; GO:0005886,plasma membrane; GO:0010329,auxin efflux transmembrane transporter activity; GO:0010252,auxin homeostasis; GO:0009926,auxin polar transport; GO:0009734,auxin-activated signaling pathway	Membrane transport protein
Lac03g018360	28.93	25.69	25.18	1.63	3.52	15.65	2988	2506	2711	209	532	1710	0.26	-1.945	0.00547882	0.0352834	down	K05349 beta-glucosidase [EC:3.2.1.21] | (RefSeq) uncharacterized protein LOC111007174 (A)	uncharacterized protein LOC111007174 [Momordica charantia]	RecName: Full=Beta-xylosidase/alpha-L-arabinofuranosidase 2 {ECO:0000303|PubMed:17615411, ECO:0000312|EMBL:ABQ45228.1}; AltName: Full=Xylan 1,4-beta-xylosidase/Alpha-L-arabinofuranosidase 2; Short=MsXyl2 {ECO:0000303|PubMed:17615411}; Includes: RecName: Full=Beta-xylosidase; EC=3.2.1.37; AltName: Full=1,4-beta-D-xylan xylohydrolase {ECO:0000250|UniProtKB:P48792}; AltName: Full=Xylan 1,4-beta-xylo…	SubName: Full=Uncharacterized protein {ECO:0000313|EMBL:KGN63896.1};	--	GO:0005578,NA; GO:0046556,alpha-L-arabinofuranosidase activity; GO:0009044,xylan 1,4-beta-xylosidase activity; GO:0045493,xylan catabolic process	Glycosyl hydrolase family 3 C-terminal domain
Lac03g018530	3.23	2.77	2.62	0.3	0.55	1.47	282	229	239	32	70	136	0.267	-1.902	0.00128687	0.0118356	down	K01739 cystathionine gamma-synthase [EC:2.5.1.48] | (RefSeq) hypothetical protein (A)	uncharacterized protein LOC111429788 [Cucurbita moschata]	--	SubName: Full=Uncharacterized protein {ECO:0000313|EMBL:KGN63292.1};	--	GO:0003824,catalytic activity	Pyridoxal-dependent decarboxylase conserved domain
Lac03g018680	0.05	0.1	0.13	2.43	2.58	0.24	2	4	6	130	163	11	19.298	4.27	2.92612e-05	0.000558795	up	--	PREDICTED: probable cation transporter HKT7 [Cucumis melo]	RecName: Full=Probable cation transporter HKT6; Short=OsHKT6;	SubName: Full=probable cation transporter HKT7 {ECO:0000313|RefSeq:XP_016901383.1};	Na+/K+ transporter	GO:0016021,integral component of membrane; GO:0005886,plasma membrane; GO:0015081,sodium ion transmembrane transporter activity; GO:0035725,sodium ion transmembrane transport	ComZ
Lac03g018710	172.03	182.31	185.7	416.38	515.55	267.25	6361	6368	7157	19067	27908	10452	2.25	1.17	6.14466e-05	0.00102824	up	K05658 ATP-binding cassette, subfamily B (MDR/TAP), member 1 [EC:3.6.3.44] | (RefSeq) ABC transporter B family member 19-like (A)	ABC transporter I family member 17 isoform X2 [Cucurbita pepo subsp. pepo]	RecName: Full=ABC transporter I family member 17; Short=ABC transporter ABCI.17; Short=AtABCI17; AltName: Full=MRP-related protein 1; AltName: Full=Non-intrinsic ABC protein 3;	SubName: Full=Uncharacterized protein {ECO:0000313|EMBL:KGN65512.1};	Multidrug/pheromone exporter, ABC superfamily	GO:0005886,plasma membrane; GO:0005774,vacuolar membrane; GO:0005524,ATP binding; GO:0016887,ATPase activity; GO:0005315,inorganic phosphate transmembrane transporter activity; GO:0005215,transporter activity; GO:0035435,phosphate ion transmembrane transport	AAA domain
Lac03g018740	5.13	4.42	6.89	1.91	2.03	3.56	279	227	391	129	162	205	0.459	-1.123	0.00232595	0.0187973	down	K09338 homeobox-leucine zipper protein | (RefSeq) homeobox-leucine zipper protein HOX18-like (A)	homeobox-leucine zipper protein HAT3-like [Cucurbita pepo subsp. pepo]	RecName: Full=Homeobox-leucine zipper protein HOX17; AltName: Full=HD-ZIP protein HOX17; AltName: Full=Homeodomain transcription factor HOX17; AltName: Full=OsHox17;	SubName: Full=Uncharacterized protein {ECO:0000313|EMBL:KGN65506.1};	Transcription factor HEX, contains HOX and HALZ domains	GO:0005634,nucleus; GO:0003700,DNA-binding transcription factor activity; GO:0043565,sequence-specific DNA binding; GO:0006351,transcription, DNA-templated	--
Lac03g018860	0.17	0.35	0.47	2.64	1.72	0.47	12	23	34	229	176	35	5.01	2.325	0.00196187	0.0164362	up	K19613 leucine-rich repeat protein SHOC2 | (RefSeq) plant intracellular Ras-group-related LRR protein 1-like (A)	plant intracellular Ras-group-related LRR protein 6-like [Cucurbita pepo subsp. pepo]	RecName: Full=Plant intracellular Ras-group-related LRR protein 6;	SubName: Full=plant intracellular Ras-group-related LRR protein 6 {ECO:0000313|RefSeq:XP_016901384.1};	FOG: Leucine rich repeat	--	Mediator complex subunit 3 fungal
Lac03g019270	0	0	0	10.1	15.84	17.82	0	0	0	400	742	603	2541.27	11.311	7.10201e-20	3.05429e-17	up	--	uncharacterized protein LOC111499680 [Cucurbita maxima]	--	SubName: Full=Uncharacterized protein {ECO:0000313|EMBL:KGN65458.1};	--	--	Protein of unknown function (DUF688)
Lac03g019280	98.97	59.96	67.25	175.27	101.39	177.21	12784	7316	9055	28038	19174	24211	2.025	1.018	0.00193404	0.0162515	up	K00327 NADPH-ferrihemoprotein reductase [EC:1.6.2.4] | (RefSeq) NADPH--cytochrome P450 reductase 2 (A)	PREDICTED: NADPH--cytochrome P450 reductase 2 [Cucumis melo]	RecName: Full=NADPH--cytochrome P450 reductase 2 {ECO:0000255|HAMAP-Rule:MF_03212}; Short=CPR 2 {ECO:0000255|HAMAP-Rule:MF_03212}; Short=P450R 2 {ECO:0000255|HAMAP-Rule:MF_03212}; EC=1.6.2.4 {ECO:0000255|HAMAP-Rule:MF_03212};	RecName: Full=NADPH--cytochrome P450 reductase {ECO:0000256|PIRNR:PIRNR000208}; EC=1.6.2.4 {ECO:0000256|PIRNR:PIRNR000208};	NADP/FAD dependent oxidoreductase	GO:0009507,chloroplast; GO:0005783,endoplasmic reticulum; GO:0005789,endoplasmic reticulum membrane; GO:0016021,integral component of membrane; GO:0010181,FMN binding; GO:0003958,NADPH-hemoprotein reductase activity; GO:0009698,phenylpropanoid metabolic process	Oxidoreductase NAD-binding domain
Lac03g019300	1.73	1.23	1.54	8.58	17.83	2.34	116	78	108	713	1751	166	6.485	2.697	4.10703e-05	0.00073779	up	--	uncharacterized protein LOC111429953 [Cucurbita moschata]	--	SubName: Full=uncharacterized protein LOC103494265 {ECO:0000313|RefSeq:XP_008453606.1};	--	--	--
Lac03g019370	5.53	3.9	6.01	36.18	13.2	19.34	197	131	223	1595	688	728	4.518	2.176	8.6694e-07	2.79907e-05	up	--	uncharacterized protein LOC111779603 [Cucurbita pepo subsp. pepo]	--	SubName: Full=uncharacterized protein LOC103494271 {ECO:0000313|RefSeq:XP_008453609.1};	--	--	Cotton fibre expressed protein
Lac03g019380	2.5	2.62	3.01	32.5	23.63	9.81	270	268	339	4356	3743	1123	8.264	3.047	1.08678e-11	1.18025e-09	up	K01904 4-coumarate--CoA ligase [EC:6.2.1.12] | (RefSeq) 4-coumarate--CoA ligase 1-like isoform X1 (A)	4-coumarate--CoA ligase 1-like isoform X4 [Cucurbita pepo subsp. pepo]	RecName: Full=4-coumarate--CoA ligase 1; Short=4CL 1; EC=6.2.1.12; AltName: Full=4-coumaroyl-CoA synthase 1;	SubName: Full=4-coumarate--CoA ligase 1-like {ECO:0000313|RefSeq:XP_008453615.1};	Acyl-CoA synthetase	GO:0016207,4-coumarate-CoA ligase activity; GO:0005524,ATP binding; GO:0009698,phenylpropanoid metabolic process	AMP-binding enzyme C-terminal domain
Lac03g019560	13.7	12.88	12.3	2.37	4.18	7.68	589	523	551	126	263	349	0.366	-1.449	0.000988844	0.00965463	down	K01805 xylose isomerase [EC:5.3.1.5] | (RefSeq) xylose isomerase (A)	putative lipase YOR059C isoform X3 [Cucurbita pepo subsp. pepo]	--	SubName: Full=putative lipase ROG1 isoform X2 {ECO:0000313|RefSeq:XP_008453641.1};	Predicted alpha/beta hydrolase	--	Palmitoyl protein thioesterase
Lac03g019570	18.63	17.69	18.38	5.09	5.93	8.34	281	252	289	95	131	133	0.356	-1.492	1.76084e-07	6.88424e-06	down	--	putative lipase YDR444W [Momordica charantia]	--	SubName: Full=Uncharacterized protein {ECO:0000313|EMBL:KGN65421.1};	Predicted alpha/beta hydrolase	--	--
Lac03g019600	1.25	0.87	1.29	4.21	3.65	1.42	81	53	87	337	345	97	2.766	1.468	0.0040143	0.0282011	up	K04733 interleukin-1 receptor-associated kinase 4 [EC:2.7.11.1] | (RefSeq) PTI1-like tyrosine-protein kinase At3g15890 (A)	PTI1-like tyrosine-protein kinase At3g15890 [Cucurbita pepo subsp. pepo]	RecName: Full=Probable LRR receptor-like serine/threonine-protein kinase At5g45780; EC=2.7.11.1; Flags: Precursor;	SubName: Full=PTI1-like tyrosine-protein kinase At3g15890 {ECO:0000313|RefSeq:XP_008453646.1};	--	GO:0016021,integral component of membrane; GO:0005886,plasma membrane; GO:0005524,ATP binding; GO:0004675,transmembrane receptor protein serine/threonine kinase activity; GO:0007166,cell surface receptor signaling pathway; GO:0006468,protein phosphorylation	--
Lac03g019820	2.01	6.61	6.04	29.25	22	7.83	163	505	509	2930	2605	670	4.106	2.038	0.00061686	0.0066924	up	K17500 integrin-linked kinase-associated serine/threonine phosphatase 2C [EC:3.1.3.16] | (RefSeq) WAT1-related protein At3g18200-like (A)	WAT1-related protein At4g30420 [Cucurbita moschata]	RecName: Full=WAT1-related protein At4g30420;	RecName: Full=WAT1-related protein {ECO:0000256|RuleBase:RU363077};	--	GO:0016021,integral component of membrane; GO:0005886,plasma membrane; GO:0022857,transmembrane transporter activity	EamA-like transporter family
Lac03g019850	1.38	3.45	1.62	26.38	31.23	5.54	64	151	78	1512	2116	271	9.949	3.315	4.80087e-07	1.67586e-05	up	--	--	--	--	--	--	--
Lac03g019860	12.35	21.41	12.33	80.29	54.56	11.04	566	927	589	4557	3661	535	3.225	1.689	0.00854781	0.0488436	up	--	PREDICTED: glycine-rich cell wall structural protein 2 [Cucumis sativus]	--	SubName: Full=Uncharacterized protein {ECO:0000313|EMBL:KGN65265.1};	--	--	--
Lac03g019880	0.75	1.06	1.56	0	0	0.06	12	16	26	0	0	1	0.016	-5.944	0.000148527	0.00214203	down	--	--	--	--	--	--	--
Lac03g019910	2.84	2.34	2.21	6.28	21.17	4.68	179	139	145	490	1953	312	4.406	2.139	0.000272341	0.00346312	up	K09753 cinnamoyl-CoA reductase [EC:1.2.1.44] | (RefSeq) cinnamoyl-CoA reductase 1-like (A)	PREDICTED: cinnamoyl-CoA reductase 1 isoform X1 [Cucumis sativus]	RecName: Full=Cinnamoyl-CoA reductase-like SNL6 {ECO:0000305}; EC=1.2.-.- {ECO:0000305}; AltName: Full=Protein SUPPRESSOR OF NH1-MEDIATED LESION 6 {ECO:0000303|PubMed:20862311};	SubName: Full=Uncharacterized protein {ECO:0000313|EMBL:KGN65259.1};	Flavonol reductase/cinnamoyl-CoA reductase	GO:0003854,3-beta-hydroxy-delta5-steroid dehydrogenase activity; GO:0042742,defense response to bacterium; GO:0009809,lignin biosynthetic process; GO:0006694,steroid biosynthetic process	Male sterility protein
Lac03g020100	3.64	3.73	2.87	64.45	75.28	22.11	390	378	321	8563	11823	2509	16.053	4.005	4.77695e-18	1.44674e-15	up	K03283 heat shock 70kDa protein 1/2/6/8 | (RefSeq) heat shock 70 kDa protein (A)	heat shock 70 kDa protein [Cucurbita maxima]	RecName: Full=Heat shock 70 kDa protein;	SubName: Full=heat shock 70 kDa protein {ECO:0000313|RefSeq:XP_008450536.1};	Molecular chaperones HSP70/HSC70, HSP70 superfamily	GO:0005524,ATP binding	FGGY family of carbohydrate kinases, C-terminal domain
Lac03g020110	12.47	11	10.78	351.28	320.82	51.73	4390	3658	3958	153193	165393	19266	21.531	4.428	3.72804e-13	5.49069e-11	up	K10999 cellulose synthase A [EC:2.4.1.12] | (RefSeq) cellulose synthase A catalytic subunit 7 [UDP-forming] (A)	PREDICTED: cellulose synthase A catalytic subunit 7 [UDP-forming]	RecName: Full=Cellulose synthase A catalytic subunit 7 [UDP-forming]; Short=AtCesA7; EC=2.4.1.12; AltName: Full=Protein FRAGILE FIBER 5; AltName: Full=Protein IRREGULAR XYLEM 3; Short=AtIRX3;	RecName: Full=Cellulose synthase {ECO:0000256|RuleBase:RU361116}; EC=2.4.1.12 {ECO:0000256|RuleBase:RU361116};	--	GO:0010330,cellulose synthase complex; GO:0009507,chloroplast; GO:0005794,Golgi apparatus; GO:0016021,integral component of membrane; GO:0005886,plasma membrane; GO:0016760,cellulose synthase (UDP-forming) activity; GO:0046872,metal ion binding; GO:0030244,cellulose biosynthetic process; GO:0009832,plant-type cell wall biogenesis; GO:0009833,plant-type primary cell wall biogenesis; GO:0009834,pla…	Glycosyl transferase family 2
Lac03g020150	4.72	3.9	3	1.13	1.25	2.47	247	193	164	73	96	137	0.418	-1.259	0.00356148	0.025794	down	--	--	--	--	--	--	--
Lac03g020160	12.47	10.78	16.06	2.65	2	3.76	213	174	286	56	50	68	0.215	-2.22	2.81786e-09	1.77791e-07	down	--	uncharacterized protein LOC111485797 [Cucurbita maxima]	--	SubName: Full=Uncharacterized protein {ECO:0000313|EMBL:KGN65174.1};	--	--	--
Lac03g020230	1.5	1.15	1.21	0.23	0.42	0.63	94	68	79	18	39	42	0.335	-1.579	0.00191243	0.016114	down	K16297 serine carboxypeptidase-like clade II [EC:3.4.16.-] | (RefSeq) serine carboxypeptidase 24-like (A)	PREDICTED: serine carboxypeptidase 24-like isoform X3 [Cucumis melo]	RecName: Full=Serine carboxypeptidase 24; EC=3.4.16.6; AltName: Full=Bri1 suppressor 1; AltName: Full=Carboxypeptidase D; AltName: Full=Serine carboxypeptidase II; Contains: RecName: Full=Serine carboxypeptidase 24 chain A; AltName: Full=Serine carboxypeptidase II chain A; Contains: RecName: Full=Serine carboxypeptidase 24 chain B; AltName: Full=Serine carboxypeptidase II chain B; Flags: Precurso…	RecName: Full=Carboxypeptidase {ECO:0000256|RuleBase:RU361156}; EC=3.4.16.- {ECO:0000256|RuleBase:RU361156};	Serine carboxypeptidases (lysosomal cathepsin A)	GO:0005615,extracellular space; GO:0004185,serine-type carboxypeptidase activity; GO:0009742,brassinosteroid mediated signaling pathway; GO:0006508,proteolysis; GO:0051603,proteolysis involved in cellular protein catabolic process	Serine carboxypeptidase
Lac03g020570	4.19	4.44	3.54	8.41	24.59	5.38	667	668	588	1659	5736	906	3.194	1.675	0.00228008	0.0185223	up	K08150 MFS transporter, SP family, solute carrier family 2 (myo-inositol transporter), member 13 | (RefSeq) inositol transporter 1-like (A)	sugar carrier protein A [Cucurbita moschata]	RecName: Full=Sugar transport protein 7; AltName: Full=Hexose transporter 7;	SubName: Full=Uncharacterized protein {ECO:0000313|EMBL:KGN65220.1};	Predicted transporter (major facilitator superfamily)	GO:0016021,integral component of membrane; GO:0005886,plasma membrane; GO:0005355,glucose transmembrane transporter activity; GO:0005351,carbohydrate:proton symporter activity; GO:0046323,glucose import; GO:0035428,NA	Sugar (and other) transporter
Lac03g020620	47.51	26.76	53.48	131.05	72.37	114.6	1708	909	2004	5835	3809	4358	2.52	1.333	0.000245027	0.00318743	up	--	uncharacterized protein LOC111433973 [Cucurbita moschata]	--	SubName: Full=Uncharacterized protein {ECO:0000313|EMBL:KGN65215.1};	--	--	--
Lac03g020700	17.8	12.24	13.37	0.59	0.76	4.52	465	302	364	19	29	125	0.134	-2.898	0.000109127	0.00165134	down	--	uncharacterized protein LOC111007333 [Momordica charantia]	--	SubName: Full=Uncharacterized protein {ECO:0000313|EMBL:KGN65206.1};	--	--	--
Lac03g020740	7.64	8.1	8.83	58.15	62.7	16.8	1027	1029	1237	9681	12339	2389	5.699	2.511	1.94397e-07	7.47786e-06	up	K13525 transitional endoplasmic reticulum ATPase | (RefSeq) cell division cycle protein 48 homolog (A)	cell division cycle protein 48 homolog [Cucurbita moschata]	RecName: Full=Cell division cycle protein 48 homolog; AltName: Full=Valosin-containing protein homolog; Short=VCP;	SubName: Full=Uncharacterized protein {ECO:0000313|EMBL:KGN63558.1};	AAA+-type ATPase	GO:0005886,plasma membrane; GO:0005524,ATP binding; GO:0016787,hydrolase activity; GO:0007049,cell cycle	AAA domain
Lac03g020940	2.16	2.39	1.55	4.82	5.77	4.07	142	148	106	392	555	283	2.434	1.283	3.75176e-05	0.000681945	up	K03327 multidrug resistance protein, MATE family | (RefSeq) protein DETOXIFICATION 16-like isoform X1 (A)	protein DETOXIFICATION 16-like isoform X1 [Cucurbita moschata]	RecName: Full=Protein DETOXIFICATION 16 {ECO:0000303|PubMed:11739388}; Short=AtDTX16 {ECO:0000303|PubMed:11739388}; AltName: Full=Multidrug and toxic compound extrusion protein 16 {ECO:0000305}; Short=MATE protein 16 {ECO:0000305};	RecName: Full=Protein DETOXIFICATION {ECO:0000256|RuleBase:RU004914}; AltName: Full=Multidrug and toxic compound extrusion protein {ECO:0000256|RuleBase:RU004914};	Uncharacterized membrane protein, predicted efflux pump	GO:0016021,integral component of membrane; GO:0005774,vacuolar membrane; GO:0015297,antiporter activity; GO:0015238,drug transmembrane transporter activity; GO:0006855,drug transmembrane transport; GO:0009624,response to nematode	Polysaccharide biosynthesis C-terminal domain
Lac03g020950	2.94	2.94	2.33	0.13	0.27	1.22	75	71	62	4	10	33	0.194	-2.364	0.00556354	0.0356408	down	--	uncharacterized protein LOC111498104 [Cucurbita maxima]	--	SubName: Full=Uncharacterized protein {ECO:0000313|EMBL:KGN63530.1};	--	GO:0016021,integral component of membrane	--
Lac03g021000	8.25	8.97	6.79	1.93	3.31	2.92	1030	1058	883	299	605	386	0.343	-1.544	6.19297e-08	2.74572e-06	down	K07418 cytochrome P450 family 2 subfamily J [EC:1.14.14.1] | (RefSeq) cytochrome P450 71A24-like (A)	cytochrome P450, partial [Cynara cardunculus var. scolymus]	RecName: Full=Cytochrome P450 71A25; EC=1.14.-.-;	SubName: Full=Cytochrome P450 {ECO:0000313|EMBL:KVF16800.1}; Flags: Fragment;	Cytochrome P450 CYP2 subfamily	GO:0005794,Golgi apparatus; GO:0016021,integral component of membrane; GO:0016020,membrane; GO:0020037,heme binding; GO:0005506,iron ion binding; GO:0016709,oxidoreductase activity, acting on paired donors, with incorporation or reduction of molecular oxygen, NAD(P)H as one donor, and incorporation of one atom of oxygen; GO:0044550,secondary metabolite biosynthetic process	Cytochrome P450
Lac03g021020	52.96	49.21	42.38	15.77	21.24	29.05	2175	1909	1814	802	1277	1262	0.46	-1.122	6.15939e-05	0.0010299	down	--	rhodanese-like domain-containing protein 11, chloroplastic isoform X1 [Cucurbita moschata]	RecName: Full=Rhodanese-like domain-containing protein 11, chloroplastic; AltName: Full=Sulfurtransferase 11; Short=AtStr11; Flags: Precursor;	SubName: Full=rhodanese-like domain-containing protein 11, chloroplastic {ECO:0000313|RefSeq:XP_008464502.1};	--	GO:0009507,chloroplast	--
Lac03g021220	15.92	15.18	22.65	75.58	55.57	32.89	1605	1446	2380	9438	8203	3508	3.104	1.634	9.97229e-06	0.000224774	up	K06901 putative MFS transporter, AGZA family, xanthine/uracil permease | (RefSeq) adenine/guanine permease AZG2 (A)	PREDICTED: adenine/guanine permease AZG2 [Cucumis melo]	RecName: Full=Adenine/guanine permease AZG2; AltName: Full=AzgA-homolog protein; AltName: Full=Protein AZAGUANINE RESISTANT 2; Short=AtAzg2;	SubName: Full=adenine/guanine permease AZG2 {ECO:0000313|RefSeq:XP_008464451.1};	--	GO:0016021,integral component of membrane; GO:0005345,purine nucleobase transmembrane transporter activity; GO:0005215,transporter activity; GO:0015853,adenine transport; GO:0015854,guanine transport; GO:0006863,purine nucleobase transport	Permease family
Lac03g021360	195.86	173.1	168.98	15.87	23.26	48.07	24559	20503	22085	2465	4270	6375	0.162	-2.622	1.36288e-10	1.16757e-08	down	K22390 acid phosphatase type 7 | (RefSeq) nucleotide pyrophosphatase/phosphodiesterase-like (A)	PREDICTED: nucleotide pyrophosphatase/phosphodiesterase-like [Juglans regia]	RecName: Full=Probable inactive purple acid phosphatase 27; Flags: Precursor;	SubName: Full=nucleotide pyrophosphatase/phosphodiesterase-like {ECO:0000313|RefSeq:XP_018825784.1};	Purple acid phosphatase	GO:0005576,extracellular region; GO:0003993,acid phosphatase activity; GO:0046872,metal ion binding	Fn3-like domain from Purple Acid Phosphatase
Lac03g021370	40.24	47.94	40.84	6.09	12.52	26.22	6834	7691	7230	1281	3113	4711	0.348	-1.524	0.00174521	0.015041	down	K22390 acid phosphatase type 7 | (RefSeq) nucleotide pyrophosphatase/phosphodiesterase-like (A)	PREDICTED: nucleotide pyrophosphatase/phosphodiesterase-like [Cucumis sativus]	RecName: Full=Probable inactive purple acid phosphatase 27; Flags: Precursor;	RecName: Full=Purple acid phosphatase {ECO:0000256|RuleBase:RU361203}; EC=3.1.3.2 {ECO:0000256|RuleBase:RU361203};	Purple acid phosphatase	GO:0005576,extracellular region; GO:0003993,acid phosphatase activity; GO:0046872,metal ion binding	Iron/zinc purple acid phosphatase-like protein C
Lac03g021470	1.76	2.41	1.72	11.93	19.26	3.07	69	89	70	578	1103	127	5.913	2.564	5.13876e-05	0.000889684	up	K11094 U2 small nuclear ribonucleoprotein B'' | (RefSeq) U2 small nuclear ribonucleoprotein B''-like isoform X1 (A)	uncharacterized protein LOC111484778 [Cucurbita maxima]	--	SubName: Full=uncharacterized protein LOC103502312 {ECO:0000313|RefSeq:XP_008464420.1};	--	GO:0016021,integral component of membrane	Protein of unknown function (DUF3339)
Lac03g021510	27.89	22.76	32.73	115.47	77.67	64.9	2257	1740	2761	11574	9203	5556	3.142	1.652	5.95247e-08	2.67774e-06	up	K04733 interleukin-1 receptor-associated kinase 4 [EC:2.7.11.1] | (RefSeq) receptor-like protein kinase HERK 1 (A)	heavy metal-associated isoprenylated plant protein 7 [Cucurbita moschata]	RecName: Full=Heavy metal-associated isoprenylated plant protein 7 {ECO:0000303|PubMed:21072340, ECO:0000303|PubMed:23368984}; Short=AtHIP07 {ECO:0000303|PubMed:21072340, ECO:0000303|PubMed:23368984}; AltName: Full=Farnesylated protein 3 {ECO:0000303|PubMed:8837031}; Short=AtFP3 {ECO:0000303|PubMed:8837031}; Flags: Precursor;	SubName: Full=Uncharacterized protein {ECO:0000313|EMBL:KGN63471.1};	Copper chaperone	GO:0005737,cytoplasm; GO:0005886,plasma membrane; GO:0046914,transition metal ion binding; GO:0046916,cellular transition metal ion homeostasis; GO:0030001,metal ion transport	Heavy-metal-associated domain
Lac03g021620	3.5	1.78	3.9	62.47	110.23	75.39	50	24	58	1105	2305	1139	27.28	4.77	2.7364e-34	4.20292e-31	up	K15382 solute carrier family 50 (sugar transporter) | (RefSeq) bidirectional sugar transporter SWEET10-like (A)	bidirectional sugar transporter SWEET10-like [Cucurbita pepo subsp. pepo]	RecName: Full=Bidirectional sugar transporter SWEET10 {ECO:0000303|PubMed:21107422}; Short=AtSWEET10 {ECO:0000303|PubMed:21107422}; AltName: Full=Protein SUGARS WILL EVENTUALLY BE EXPORTED TRANSPORTERS 10 {ECO:0000303|PubMed:21107422};	RecName: Full=Bidirectional sugar transporter SWEET {ECO:0000256|RuleBase:RU910715};	Multitransmembrane protein	GO:0016021,integral component of membrane; GO:0005887,integral component of plasma membrane; GO:0008515,sucrose transmembrane transporter activity; GO:0051119,sugar transmembrane transporter activity; GO:0015770,sucrose transport	--
Lac03g021630	3.03	0.61	3.46	28.88	90.74	48.45	79	15	94	931	3458	1334	23.881	4.578	1.64601e-12	2.08201e-10	up	K15382 solute carrier family 50 (sugar transporter) | (RefSeq) bidirectional sugar transporter SWEET10-like (A)	bidirectional sugar transporter SWEET10-like [Cucurbita maxima]	RecName: Full=Bidirectional sugar transporter SWEET15 {ECO:0000305}; Short=VvSWEET15 {ECO:0000305};	RecName: Full=Bidirectional sugar transporter SWEET {ECO:0000256|RuleBase:RU910715};	Multitransmembrane protein	GO:0000139,Golgi membrane; GO:0005887,integral component of plasma membrane; GO:0008515,sucrose transmembrane transporter activity; GO:0071215,cellular response to abscisic acid stimulus; GO:0071470,cellular response to osmotic stress; GO:0071446,cellular response to salicylic acid stimulus; GO:0009793,embryo development ending in seed dormancy; GO:0010150,leaf senescence; GO:0010431,seed maturat…	Sugar efflux transporter for intercellular exchange
Lac03g021640	0.22	0.12	1.17	0.21	38.98	8.34	12	6	67	14	3126	483	31.982	4.999	0.00266462	0.0208354	up	K15382 solute carrier family 50 (sugar transporter) | (RefSeq) bidirectional sugar transporter SWEET12-like (A)	bidirectional sugar transporter SWEET12-like [Cucurbita moschata]	RecName: Full=Bidirectional sugar transporter SWEET12 {ECO:0000303|PubMed:21107422}; Short=AtSWEET12 {ECO:0000303|PubMed:21107422}; AltName: Full=MtN3-like protein {ECO:0000303|Ref.1}; AltName: Full=Protein SUGARS WILL EVENTUALLY BE EXPORTED TRANSPORTERS 12 {ECO:0000303|PubMed:21107422};	RecName: Full=Bidirectional sugar transporter SWEET {ECO:0000256|RuleBase:RU910715};	Multitransmembrane protein	GO:0016021,integral component of membrane; GO:0005887,integral component of plasma membrane; GO:0005886,plasma membrane; GO:0008515,sucrose transmembrane transporter activity; GO:0051119,sugar transmembrane transporter activity; GO:0009793,embryo development ending in seed dormancy; GO:0051260,protein homooligomerization; GO:0010431,seed maturation; GO:0015770,sucrose transport	Sugar efflux transporter for intercellular exchange
Lac03g021760	3.24	1.83	2.81	11.12	25.01	4.87	146	78	132	620	1649	232	5.276	2.399	5.97133e-05	0.00100549	up	K20855 beta-1,3-galactosyltransferase 1/2/3/4/5/7/8 [EC:2.4.1.-] | (RefSeq) probable beta-1,3-galactosyltransferase 4 isoform X1 (A)	CASP-like protein 1F1 [Cucurbita moschata]	RecName: Full=CASP-like protein 1F2; Short=PtCASPL1F2;	RecName: Full=CASP-like protein {ECO:0000256|RuleBase:RU361233};	--	GO:0016021,integral component of membrane; GO:0005886,plasma membrane; GO:0051536,iron-sulfur cluster binding	Membrane-associating domain
Lac03g021830	0.47	0.35	0.48	1.68	1.2	0.81	65	46	69	289	244	118	2.888	1.53	0.000288361	0.00362398	up	K16297 serine carboxypeptidase-like clade II [EC:3.4.16.-] | (RefSeq) serine carboxypeptidase-like 45 (A)	serine carboxypeptidase-like 45 [Cucurbita pepo subsp. pepo]	RecName: Full=Serine carboxypeptidase-like 45; EC=3.4.16.-; Flags: Precursor;	RecName: Full=Carboxypeptidase {ECO:0000256|RuleBase:RU361156}; EC=3.4.16.- {ECO:0000256|RuleBase:RU361156};	Serine carboxypeptidases (lysosomal cathepsin A)	GO:0005576,extracellular region; GO:0009505,plant-type cell wall; GO:0009506,plasmodesma; GO:0004185,serine-type carboxypeptidase activity; GO:0051603,proteolysis involved in cellular protein catabolic process	Serine carboxypeptidase
Lac03g021920	82.44	87.89	82.78	28.85	31.64	42.36	6819	6868	7137	2955	3831	3706	0.409	-1.289	2.27444e-10	1.85959e-08	down	K03428 magnesium-protoporphyrin O-methyltransferase [EC:2.1.1.11] | (RefSeq) magnesium protoporphyrin IX methyltransferase, chloroplastic (A)	PREDICTED: magnesium protoporphyrin IX methyltransferase, chloroplastic [Cucumis melo]	RecName: Full=Magnesium protoporphyrin IX methyltransferase, chloroplastic; EC=2.1.1.11; Flags: Precursor;	SubName: Full=magnesium protoporphyrin IX methyltransferase, chloroplastic {ECO:0000313|RefSeq:XP_008464364.1};	Methyltransferases	GO:0009507,chloroplast; GO:0009941,chloroplast envelope; GO:0031969,chloroplast membrane; GO:0009534,chloroplast thylakoid; GO:0009535,chloroplast thylakoid membrane; GO:0046406,magnesium protoporphyrin IX methyltransferase activity; GO:0015995,chlorophyll biosynthetic process	tRNA (Uracil-5-)-methyltransferase
Lac03g022050	9.84	9.62	12.4	21.2	13.77	51.72	341	315	448	910	699	1896	2.73	1.449	0.00328575	0.024313	up	K15979 staphylococcal nuclease domain-containing protein 1 | (RefSeq) ribonuclease TUDOR 1-like (A)	ribonuclease TUDOR 1-like [Cucurbita maxima]	RecName: Full=Ribonuclease TUDOR 2 {ECO:0000303|PubMed:20396901}; Short=AtTudor2 {ECO:0000303|PubMed:20396901}; Short=TUDOR-SN protein 2 {ECO:0000303|PubMed:20396901}; EC=3.1.-.- {ECO:0000269|PubMed:25736060}; AltName: Full=100 kDa coactivator-like protein;	SubName: Full=Uncharacterized protein {ECO:0000313|EMBL:KGN63427.1};	Transcriptional coactivator p100	GO:0005737,cytoplasm; GO:0010494,cytoplasmic stress granule; GO:0005829,cytosol; GO:0005783,endoplasmic reticulum; GO:0005635,nuclear envelope; GO:0000932,P-body; GO:0048471,perinuclear region of cytoplasm; GO:0009506,plasmodesma; GO:0016442,RISC complex; GO:0003729,mRNA binding; GO:0004518,nuclease activity; GO:0003723,RNA binding; GO:0034605,cellular response to heat; GO:0031047,gene silencing …	--
Lac04g000920	0.63	0.76	0.94	0	0.06	0	14	16	22	0	2	0	0.03	-5.08	0.000574755	0.00633143	down	--	VQ motif-containing protein 31 [Momordica charantia]	RecName: Full=VQ motif-containing protein 31 {ECO:0000303|PubMed:22535423}; Short=AtVQ31 {ECO:0000303|PubMed:22535423}; AltName: Full=MPK3/6-targeted VQ-motif-containing protein 6 {ECO:0000303|PubMed:24750137};	SubName: Full=Uncharacterized protein {ECO:0000313|EMBL:KGN54753.1};	--	GO:0005634,nucleus	VQ motif
Lac04g001270	1.27	1.03	1.73	0.31	0.28	0.22	43	33	61	13	14	8	0.206	-2.281	6.10782e-05	0.00102367	down	K09613 COP9 signalosome complex subunit 5 [EC:3.4.-.-] | (RefSeq) COP9 signalosome complex subunit 5b-like (A)	unnamed protein product, partial [Vitis vinifera]	RecName: Full=COP9 signalosome complex subunit 5a; Short=Signalosome subunit 5a; EC=3.4.-.-; AltName: Full=Jun activation domain-binding homolog 1;	SubName: Full=Putative ovule protein {ECO:0000313|EMBL:JAP25367.1};	COP9 signalosome, subunit CSN5	GO:0008180,COP9 signalosome; GO:0005737,cytoplasm; GO:0046872,metal ion binding; GO:0008237,metallopeptidase activity; GO:0010387,COP9 signalosome assembly; GO:0010100,negative regulation of photomorphogenesis; GO:0010971,positive regulation of G2/M transition of mitotic cell cycle; GO:0000338,protein deneddylation; GO:0009585,red, far-red light phototransduction; GO:0031347,regulation of defense…	--
Lac04g002560	3.2	3.45	1.7	15.56	15.27	8.37	108	110	60	651	755	299	4.758	2.25	1.54004e-07	6.18981e-06	up	--	NADPH-dependent pterin aldehyde reductase-like isoform X5 [Momordica charantia]	RecName: Full=NADPH-dependent pterin aldehyde reductase {ECO:0000303|PubMed:17550420}; EC=1.1.1.- {ECO:0000305|PubMed:17550420};	SubName: Full=NADPH-dependent pterin aldehyde reductase-like {ECO:0000313|RefSeq:XP_008464744.1};	Reductases with broad range of substrate specificities	GO:0005829,cytosol; GO:0016616,oxidoreductase activity, acting on the CH-OH group of donors, NAD or NADP as acceptor; GO:0006760,folic acid-containing compound metabolic process	short chain dehydrogenase
Lac04g002940	0	0	0	0.35	0.34	1.17	0	0	0	19	22	54	146.678	7.197	1.31779e-05	0.000283912	up	K23222 nuclease HARBI1 [EC:3.1.-.-] | (RefSeq) uncharacterized protein LOC103935669 (A)	uncharacterized protein LOC110760581 [Prunus avium]	RecName: Full=L10-interacting MYB domain-containing protein {ECO:0000303|PubMed:25707794};	SubName: Full=Uncharacterized protein {ECO:0000313|EMBL:ONI05715.1};	Predicted transposase	GO:0005634,nucleus; GO:0006355,regulation of transcription, DNA-templated; GO:0006351,transcription, DNA-templated	Myb/SANT-like DNA-binding domain
Lac04g003180	0	0	0	0.17	0.19	0.08	0	0	0	13	17	5	49.193	5.62	0.00498966	0.0330175	up	K20222 importin-5 | (RefSeq) importin subunit beta-3-like (A)	PREDICTED: uncharacterized protein LOC101217008 isoform X3 [Cucumis sativus]	--	SubName: Full=uncharacterized protein LOC103493280 isoform X1 {ECO:0000313|RefSeq:XP_016901232.1, ECO:0000313|RefSeq:XP_016901233.1};	--	--	Plant transposase (Ptta/En/Spm family)
Lac04g003300	9.49	11.47	12.13	40.49	28.2	12.35	358	409	477	1892	1558	493	2.493	1.318	0.00365161	0.0263157	up	K03671 thioredoxin 1 | (RefSeq) thioredoxin-like 3-1, chloroplastic (A)	thioredoxin-like 3-1, chloroplastic [Cucurbita maxima]	RecName: Full=Thioredoxin-like 3-1, chloroplastic; AltName: Full=Thioredoxin WCRKC-1; Flags: Precursor;	SubName: Full=thioredoxin-like 3-1, chloroplastic {ECO:0000313|RefSeq:XP_008442136.1};	Thioredoxin	GO:0009570,chloroplast stroma; GO:0016671,oxidoreductase activity, acting on a sulfur group of donors, disulfide as acceptor; GO:0015035,protein disulfide oxidoreductase activity; GO:0047134,protein-disulfide reductase activity; GO:0004791,thioredoxin-disulfide reductase activity; GO:0045454,cell redox homeostasis; GO:0034599,cellular response to oxidative stress; GO:0006662,glycerol ether metabo…	--
Lac04g003450	5.61	1.35	8.46	14.12	10.97	24.76	145	33	228	452	415	677	3.259	1.704	0.00825928	0.0477403	up	K01892 histidyl-tRNA synthetase [EC:6.1.1.21] | (RefSeq) histidine--tRNA ligase, chloroplastic/mitochondrial (A)	PREDICTED: histidine--tRNA ligase, chloroplastic/mitochondrial [Cucumis melo]	--	SubName: Full=histidine--tRNA ligase, chloroplastic/mitochondrial {ECO:0000313|RefSeq:XP_008462490.1};	--	GO:0005737,cytoplasm; GO:0005524,ATP binding; GO:0004821,histidine-tRNA ligase activity; GO:0006427,histidyl-tRNA aminoacylation	--
Lac04g003480	80.29	71.55	64.48	23.9	26.16	39.54	4237	3567	3547	1562	2021	2207	0.417	-1.263	1.0895e-06	3.41509e-05	down	K13356 alcohol-forming fatty acyl-CoA reductase [EC:1.2.1.84] | (RefSeq) fatty acyl-CoA reductase 3-like (A)	PREDICTED: rhodanese-like domain-containing protein 9, chloroplastic isoform X2 [Cucumis melo]	RecName: Full=Rhodanese-like domain-containing protein 9, chloroplastic; AltName: Full=Sulfurtransferase 9; Short=AtStr9; Flags: Precursor;	SubName: Full=rhodanese-like domain-containing protein 9, chloroplastic isoform X2 {ECO:0000313|RefSeq:XP_008442229.1};	--	GO:0009507,chloroplast; GO:0009534,chloroplast thylakoid; GO:0009535,chloroplast thylakoid membrane; GO:0016021,integral component of membrane	Rhodanese-like domain
Lac04g003500	3.64	4.7	3.19	18.07	15.82	6.9	150	183	137	923	955	301	3.596	1.846	2.57842e-05	0.000502664	up	K06236 collagen, type I, alpha | (RefSeq) hypothetical protein (A)	myb family transcription factor PHL4-like [Cucurbita pepo subsp. pepo]	RecName: Full=Myb family transcription factor PHL5 {ECO:0000305}; AltName: Full=Protein PHR1-LIKE 5 {ECO:0000305};	SubName: Full=uncharacterized protein LOC103486080 isoform X1 {ECO:0000313|RefSeq:XP_008442127.1};	--	GO:0005634,nucleus; GO:0003677,DNA binding; GO:0003700,DNA-binding transcription factor activity; GO:0006355,regulation of transcription, DNA-templated; GO:0006351,transcription, DNA-templated	Myb-like DNA-binding domain
Lac04g003510	4.76	4.25	5.03	25.15	23.14	11.53	89	75	98	582	633	228	4.327	2.113	9.75613e-08	4.09738e-06	up	K12741 heterogeneous nuclear ribonucleoprotein A1/A3 | (RefSeq) RNA-binding protein Musashi homolog 2 (A)	protein PHOSPHATE STARVATION RESPONSE 3-like isoform X1 [Momordica charantia]	RecName: Full=Myb family transcription factor PHL5 {ECO:0000305}; AltName: Full=Protein PHR1-LIKE 5 {ECO:0000305};	SubName: Full=Uncharacterized protein {ECO:0000313|EMBL:KGN54794.1};	--	GO:0005634,nucleus; GO:0003677,DNA binding; GO:0003700,DNA-binding transcription factor activity; GO:0006355,regulation of transcription, DNA-templated; GO:0006351,transcription, DNA-templated	MYB-CC type transfactor, LHEQLE motif
Lac04g004460	12.03	8.99	7.62	128.27	123.4	37.98	942	665	622	12440	14147	3146	10.275	3.361	3.38775e-12	4.04704e-10	up	K01381 saccharopepsin [EC:3.4.23.25] | (RefSeq) aspartic proteinase nepenthesin-1 (A)	aspartic proteinase nepenthesin-1 [Cucurbita pepo subsp. pepo]	RecName: Full=Aspartic proteinase nepenthesin-1; EC=3.4.23.12; AltName: Full=Nepenthesin-I; Flags: Precursor;	SubName: Full=Uncharacterized protein {ECO:0000313|EMBL:KGN54860.1};	Aspartyl protease	GO:0005576,extracellular region; GO:0004190,aspartic-type endopeptidase activity	Eukaryotic aspartyl protease
Lac04g004660	0.14	0.08	0.07	0.58	1.14	1.54	4	2	2	20	46	45	11.248	3.492	0.00010987	0.00165909	up	K00512 steroid 17alpha-monooxygenase / 17alpha-hydroxyprogesterone deacetylase [EC:1.14.14.19 1.14.14.32] | (RefSeq) cytochrome P450 705A22-like (A)	PREDICTED: cytochrome P450 705A5-like [Cucumis melo]	RecName: Full=Cytochrome P450 93A3; EC=1.14.-.-; AltName: Full=Cytochrome P450 CP5;	SubName: Full=cytochrome P450 705A5-like {ECO:0000313|RefSeq:XP_008461786.1};	Cytochrome P450 CYP2 subfamily	GO:0016021,integral component of membrane; GO:0016020,membrane; GO:0020037,heme binding; GO:0005506,iron ion binding; GO:0016709,oxidoreductase activity, acting on paired donors, with incorporation or reduction of molecular oxygen, NAD(P)H as one donor, and incorporation of one atom of oxygen; GO:0044550,secondary metabolite biosynthetic process	Cytochrome P450
Lac04g004710	15.6	13.99	18.37	3.45	2.39	6.63	347	294	426	95	78	156	0.261	-1.94	7.61439e-06	0.000180521	down	K13899 cystatin-C | (RefSeq) cysteine proteinase inhibitor 5-like (A)	uncharacterized protein LOC111453027 [Cucurbita moschata]	RecName: Full=Cysteine proteinase inhibitor 8; AltName: Full=Oryzacystatin VIII; Short=OC-VIII; AltName: Full=Oryzacystatin-8; Flags: Precursor;	RecName: Full=Cysteine proteinase inhibitor {ECO:0000256|RuleBase:RU362130};	--	GO:0005576,extracellular region; GO:0004869,cysteine-type endopeptidase inhibitor activity; GO:0002020,protease binding; GO:0006952,defense response; GO:2000117,negative regulation of cysteine-type endopeptidase activity	Aspartic acid proteinase inhibitor
Lac04g004790	5.37	5.28	2.95	13.23	13.47	7.73	375	348	215	1144	1377	571	2.563	1.358	0.000348171	0.00421787	up	K04460 serine/threonine-protein phosphatase 5 [EC:3.1.3.16] | (RefSeq) zinc finger BED domain-containing protein RICESLEEPER 2-like isoform X1 (A)	transposase [Cucumis melo subsp. melo]	RecName: Full=Zinc finger BED domain-containing protein RICESLEEPER 2; AltName: Full=Transposase-like protein RICESLEEPER 2;	SubName: Full=Transposase {ECO:0000313|EMBL:ADN33674.1};	Tam3-transposase (Ac family)	GO:0005634,nucleus; GO:0003700,DNA-binding transcription factor activity; GO:0046872,metal ion binding; GO:0046983,protein dimerization activity; GO:0000977,RNA polymerase II regulatory region sequence-specific DNA binding; GO:0009791,post-embryonic development; GO:0006357,regulation of transcription by RNA polymerase II; GO:0006351,transcription, DNA-templated	Domain of unknown function (DUF4413)
Lac04g005070	12.16	13.78	12.78	1.28	2.8	7.1	1747	1870	1913	228	588	1078	0.288	-1.794	0.00124434	0.0115381	down	K00924 kinase [EC:2.7.1.-] | (RefSeq) receptor-like protein kinase HSL1 (A)	probably inactive leucine-rich repeat receptor-like protein kinase At5g06940 [Momordica charantia]	RecName: Full=Probably inactive leucine-rich repeat receptor-like protein kinase At5g06940; Flags: Precursor;	SubName: Full=Uncharacterized protein {ECO:0000313|EMBL:KGN54888.1};	--	GO:0016021,integral component of membrane; GO:0005524,ATP binding; GO:0004672,protein kinase activity	--
Lac04g005090	1.57	3.67	2.11	9.15	8.39	7.38	25	55	35	180	195	124	3.434	1.78	6.71287e-05	0.00110695	up	--	--	--	--	--	--	--
Lac04g005140	5.39	2.22	0.88	18.22	12.86	5.01	59	23	10	247	206	58	4.314	2.109	0.00725295	0.0432575	up	--	hypothetical protein Csa_4G572270 [Cucumis sativus]	--	SubName: Full=Uncharacterized protein {ECO:0000313|EMBL:KGN54882.1};	--	--	--
Lac04g005300	2.78	1.55	2.14	7.13	7.1	2.44	167	88	134	531	625	155	2.621	1.39	0.00631476	0.0390639	up	K14823 rRNA-processing protein EBP2 | (RefSeq) probable rRNA-processing protein EBP2 homolog (A)	probable rRNA-processing protein EBP2 homolog [Cucurbita maxima]	RecName: Full=Probable rRNA-processing protein EBP2 homolog;	SubName: Full=probable rRNA-processing protein EBP2 homolog {ECO:0000313|RefSeq:XP_008467285.1};	Nucleolar protein-like/EBNA1-binding protein	GO:0034399,nuclear periphery; GO:0005730,nucleolus; GO:0030687,preribosome, large subunit precursor; GO:0003924,GTPase activity; GO:0003723,RNA binding; GO:0042273,ribosomal large subunit biogenesis; GO:0006364,rRNA processing	Eukaryotic rRNA processing protein EBP2
Lac04g005590	2.13	1.96	3.79	7.69	7.82	5.36	62	54	115	277	333	165	2.683	1.424	0.000417027	0.00488949	up	--	cysteine proteinase inhibitor 6-like [Momordica charantia]	--	SubName: Full=Acetate kinase {ECO:0000313|EMBL:KGN53820.1};	--	GO:0016301,kinase activity	Aspartic acid proteinase inhibitor
Lac04g005630	4.42	4.17	5.56	0.52	1.56	2.72	492	439	645	72	254	320	0.34	-1.558	0.00485802	0.0323799	down	K04733 interleukin-1 receptor-associated kinase 4 [EC:2.7.11.1] | (RefSeq) receptor protein kinase-like protein ZAR1 (A)	PREDICTED: probable inactive leucine-rich repeat receptor-like protein kinase At1g66830 [Cucumis sativus]	RecName: Full=Receptor protein kinase-like protein ZAR1 {ECO:0000303|PubMed:27014878}; EC=2.7.11.1 {ECO:0000305}; AltName: Full=Protein ZYGOTIC ARREST 1 {ECO:0000303|PubMed:27014878}; Flags: Precursor;	SubName: Full=Uncharacterized protein {ECO:0000313|EMBL:KGN53821.1};	--	GO:0009507,chloroplast; GO:0009570,chloroplast stroma; GO:0016021,integral component of membrane; GO:0009505,plant-type cell wall; GO:0005886,plasma membrane; GO:0090406,pollen tube; GO:0005524,ATP binding; GO:0016301,kinase activity; GO:0004674,protein serine/threonine kinase activity; GO:0046777,protein autophosphorylation; GO:0010070,zygote asymmetric cell division; GO:0010069,zygote asymmetri…	Leucine Rich repeat
Lac04g005780	2.14	3.81	3.12	0.08	0.49	0.86	123	207	187	6	41	52	0.157	-2.672	0.000300913	0.00374886	down	K01188 beta-glucosidase [EC:3.2.1.21] | (RefSeq) beta-glucosidase 12-like (A)	polygalacturonase inhibitor-like [Cucurbita moschata]	RecName: Full=Polygalacturonase inhibitor; AltName: Full=Polygalacturonase-inhibiting protein; Short=PGIG; Flags: Precursor;	SubName: Full=Pgip1 {ECO:0000313|EMBL:ARM53420.1};	--	GO:0048046,apoplast; GO:0005618,cell wall	Leucine Rich repeat
Lac04g005810	4.77	6.52	5.06	21.52	16.69	10.24	248	320	274	1385	1270	563	3.008	1.589	9.38022e-06	0.000213895	up	K08064 nuclear transcription factor Y, alpha | (RefSeq) nuclear transcription factor Y subunit A-7-like isoform X1 (A)	nuclear transcription factor Y subunit A-7-like isoform X1 [Momordica charantia]	RecName: Full=Nuclear transcription factor Y subunit A-1; Short=AtNF-YA-1; AltName: Full=Protein EMBRYO DEFECTIVE 2220; AltName: Full=Transcriptional activator HAP2A;	SubName: Full=nuclear transcription factor Y subunit A-7-like {ECO:0000313|RefSeq:XP_008460780.1};	CCAAT-binding factor, subunit B (HAP2)	GO:0016602,CCAAT-binding factor complex; GO:0003677,DNA binding; GO:0003700,DNA-binding transcription factor activity; GO:0009793,embryo development ending in seed dormancy; GO:0055046,microgametogenesis; GO:0048510,regulation of timing of transition from vegetative to reproductive phase; GO:0006355,regulation of transcription, DNA-templated; GO:0048316,seed development; GO:0010262,somatic embryo…	CCAAT-binding transcription factor (CBF-B/NF-YA) subunit B
Lac04g005940	230.27	193.26	195.1	436.81	772.27	328.45	23761	18838	20984	55820	116660	35847	2.515	1.331	0.000187286	0.00258449	up	K06617 raffinose synthase [EC:2.4.1.82] | (RefSeq) probable galactinol--sucrose galactosyltransferase 2 (A)	probable galactinol--sucrose galactosyltransferase 2 [Cucurbita maxima]	RecName: Full=Probable galactinol--sucrose galactosyltransferase 2; EC=2.4.1.82; AltName: Full=Protein SEED IMBIBITION 2; AltName: Full=Raffinose synthase 2;	SubName: Full=Alkaline alpha galactosidase {ECO:0000313|EMBL:ABD52008.2};	--	GO:0009506,plasmodesma; GO:0052692,raffinose alpha-galactosidase activity; GO:0016757,transferase activity, transferring glycosyl groups; GO:0034484,raffinose catabolic process; GO:0080167,response to karrikin; GO:0006979,response to oxidative stress	Raffinose synthase or seed imbibition protein Sip1
Lac04g006020	159.41	179.97	155.92	46.54	73.31	126.8	29380	31332	29953	10622	19781	24717	0.5	-1.001	0.00704229	0.0423226	down	K10999 cellulose synthase A [EC:2.4.1.12] | (RefSeq) cellulose synthase A catalytic subunit 3 [UDP-forming]-like (A)	cellulose synthase A catalytic subunit 3 [UDP-forming]	RecName: Full=Cellulose synthase A catalytic subunit 3 [UDP-forming]; Short=AtCesA3; EC=2.4.1.12; AltName: Full=Constitutive expression of VSP1 protein 1; AltName: Full=Isoxaben-resistant protein 1; Short=Ath-B; AltName: Full=Protein ECTOPIC LIGNIN 1; AltName: Full=Protein RADIALLY SWOLLEN 5; Short=AtRSW5;	RecName: Full=Cellulose synthase {ECO:0000256|RuleBase:RU361116}; EC=2.4.1.12 {ECO:0000256|RuleBase:RU361116};	--	GO:0005768,endosome; GO:0005794,Golgi apparatus; GO:0016021,integral component of membrane; GO:0005886,plasma membrane; GO:0009506,plasmodesma; GO:0005802,trans-Golgi network; GO:0016760,cellulose synthase (UDP-forming) activity; GO:0046872,metal ion binding; GO:0071555,cell wall organization; GO:0030244,cellulose biosynthetic process; GO:0006952,defense response; GO:0009833,plant-type primary ce…	Glycosyl transferase family 2
Lac04g006310	43.59	40.83	43.7	10.59	13.37	32.33	3268	2892	3415	983	1467	2564	0.44	-1.183	0.00580166	0.0367678	down	--	uncharacterized protein LOC111465995 [Cucurbita maxima]	--	SubName: Full=uncharacterized protein LOC103499540 {ECO:0000313|RefSeq:XP_008460778.1};	--	GO:0016021,integral component of membrane	--
Lac04g006580	0	0	0	0.07	1.06	0	0	0	0	6	101	0	135.097	7.078	0.00852342	0.0487315	up	K13495 cis-zeatin O-glucosyltransferase [EC:2.4.1.215] | (RefSeq) zeatin O-glucosyltransferase-like (A)	zeatin O-glucosyltransferase-like [Cucurbita moschata]	RecName: Full=Zeatin O-glucosyltransferase; EC=2.4.1.203; AltName: Full=Trans-zeatin O-beta-D-glucosyltransferase;	RecName: Full=Glycosyltransferase {ECO:0000256|RuleBase:RU362057}; EC=2.4.1.- {ECO:0000256|RuleBase:RU362057};	UDP-glucuronosyl and UDP-glucosyl transferase	GO:0050403,trans-zeatin O-beta-D-glucosyltransferase activity; GO:0050404,zeatin O-beta-D-xylosyltransferase activity; GO:0009690,cytokinin metabolic process; GO:0048439,flower morphogenesis; GO:0009965,leaf morphogenesis; GO:0045926,negative regulation of growth; GO:0006486,protein glycosylation; GO:0010380,regulation of chlorophyll biosynthetic process; GO:0010083,regulation of vegetative meris…	UDP-glucoronosyl and UDP-glucosyl transferase
Lac04g006590	97.81	76.82	71.27	13.11	28.99	43.16	8395	6229	6376	1394	3643	3918	0.348	-1.524	0.000350701	0.00424355	down	K13495 cis-zeatin O-glucosyltransferase [EC:2.4.1.215] | (RefSeq) zeatin O-glucosyltransferase-like (A)	zeatin O-glucosyltransferase-like [Cucurbita pepo subsp. pepo]	RecName: Full=Zeatin O-xylosyltransferase; EC=2.4.2.40; AltName: Full=Zeatin O-beta-D-xylosyltransferase;	RecName: Full=Glycosyltransferase {ECO:0000256|RuleBase:RU362057}; EC=2.4.1.- {ECO:0000256|RuleBase:RU362057};	UDP-glucuronosyl and UDP-glucosyl transferase	GO:0016758,transferase activity, transferring hexosyl groups; GO:0050404,zeatin O-beta-D-xylosyltransferase activity; GO:0009690,cytokinin metabolic process; GO:0006486,protein glycosylation	UDP-glucoronosyl and UDP-glucosyl transferase
Lac04g006710	10.79	11.21	12.02	4.03	4.12	8.46	1089	1069	1264	504	609	903	0.491	-1.028	0.0029892	0.0226416	down	K00006 glycerol-3-phosphate dehydrogenase (NAD+) [EC:1.1.1.8] | (RefSeq) probable glycerol-3-phosphate dehydrogenase [NAD(+)] 1, cytosolic isoform X1 (A)	probable glycerol-3-phosphate dehydrogenase [NAD(+)]	RecName: Full=Glycerol-3-phosphate dehydrogenase [NAD(+)] GPDHC1, cytosolic; EC=1.1.1.8;	RecName: Full=Glycerol-3-phosphate dehydrogenase [NAD(+)] {ECO:0000256|RuleBase:RU361243}; EC=1.1.1.8 {ECO:0000256|RuleBase:RU361243};	Glycerol-3-phosphate dehydrogenase/dihydroxyacetone 3-phosphate reductase	GO:0005829,cytosol; GO:0009331,glycerol-3-phosphate dehydrogenase complex; GO:0004367,glycerol-3-phosphate dehydrogenase [NAD+] activity; GO:0051287,NAD binding; GO:0005975,carbohydrate metabolic process; GO:0046168,glycerol-3-phosphate catabolic process	--
Lac04g007320	0.18	0.09	0.03	0.73	1.29	1	12	6	2	62	129	72	10.276	3.361	4.48751e-06	0.000116507	up	K17479 glutaredoxin domain-containing cysteine-rich protein 1 | (RefSeq) uncharacterized protein At5g39865-like (A)	uncharacterized protein At5g39865-like [Cucurbita maxima]	RecName: Full=Uncharacterized protein At5g39865;	SubName: Full=uncharacterized protein At3g28850 {ECO:0000313|RefSeq:XP_008455694.1};	Glutaredoxin-related protein	GO:0005886,plasma membrane; GO:0009055,electron transfer activity; GO:0015035,protein disulfide oxidoreductase activity; GO:0045454,cell redox homeostasis	Glutaredoxin
Lac04g007390	21.2	24.78	26.43	5.21	6.06	15.43	1002	1106	1302	305	419	771	0.369	-1.437	0.0012189	0.0113453	down	K14492 two-component response regulator ARR-A family | (RefSeq) two-component response regulator ARR8-like isoform X1 (A)	two-component response regulator ARR8-like isoform X2 [Cucurbita pepo subsp. pepo]	RecName: Full=Two-component response regulator ARR9; AltName: Full=Response reactor 4;	SubName: Full=two-component response regulator ARR8-like {ECO:0000313|RefSeq:XP_008455700.1};	GATA-4/5/6 transcription factors	GO:0005634,nucleus; GO:0000156,phosphorelay response regulator activity; GO:0007623,circadian rhythm; GO:0009736,cytokinin-activated signaling pathway; GO:0000160,phosphorelay signal transduction system; GO:0006355,regulation of transcription, DNA-templated; GO:0009735,response to cytokinin; GO:0006351,transcription, DNA-templated	Response regulator receiver domain
Lac04g007510	0	0	0.31	5.63	3.4	0.37	0	0	5	108	77	6	30.788	4.944	0.00137902	0.012533	up	--	--	--	--	--	--	--
Lac04g007700	2.68	2.45	2.94	0.16	0.4	1.48	367	318	421	27	81	215	0.252	-1.988	0.00555664	0.0356383	down	K08654 proprotein convertase subtilisin/kexin type 5 [EC:3.4.21.-] | (RefSeq) uncharacterized protein LOC104445957 (A)	PREDICTED: uncharacterized protein LOC103503941 [Cucumis melo]	RecName: Full=Jacalin-related lectin 3; AltName: Full=Mannose-binding lectin superfamily protein;	SubName: Full=uncharacterized protein LOC103503941 {ECO:0000313|RefSeq:XP_008466555.1};	--	GO:0030246,carbohydrate binding	Jacalin-like lectin domain
Lac04g008060	0.19	0.17	0.27	3.92	3.94	0.04	8	7	12	207	246	2	12.794	3.677	0.00190782	0.0160941	up	--	hypothetical protein Csa_4G420190 [Cucumis sativus]	--	SubName: Full=Uncharacterized protein {ECO:0000313|EMBL:KGN54678.1};	--	--	--
Lac04g008240	402.23	355.19	271.26	100.47	180.33	159.31	29460	24574	20708	9113	19335	12341	0.431	-1.215	4.65109e-05	0.000816428	down	K04035 magnesium-protoporphyrin IX monomethyl ester (oxidative) cyclase [EC:1.14.13.81] | (RefSeq) magnesium-protoporphyrin IX monomethyl ester [oxidative] cyclase, chloroplastic (A)	magnesium-protoporphyrin IX monomethyl ester [oxidative]	RecName: Full=Magnesium-protoporphyrin IX monomethyl ester [oxidative] cyclase, chloroplastic; Short=Mg-protoporphyrin IX monomethyl ester oxidative cyclase; EC=1.14.13.81; Flags: Precursor;	SubName: Full=Uncharacterized protein {ECO:0000313|EMBL:KGN54914.1};	--	GO:0009507,chloroplast; GO:0048529,magnesium-protoporphyrin IX monomethyl ester (oxidative) cyclase activity; GO:0046872,metal ion binding; GO:0015995,chlorophyll biosynthetic process; GO:0015979,photosynthesis	Rubrerythrin
Lac04g008460	0.31	0.05	0.47	1.16	2.58	0.58	25	4	40	117	307	50	5.284	2.401	0.0055716	0.0356765	up	K14399 polyribonucleotide 5'-hydroxyl-kinase [EC:2.7.1.78] | (RefSeq) Clp1-domain-containing protein (A)	PREDICTED: random slug protein 5-like isoform X3 [Cucumis melo]	--	SubName: Full=random slug protein 5-like isoform X3 {ECO:0000313|RefSeq:XP_016899535.1};	Phosphatidylinositol transfer protein PDR16 and related proteins	--	CRAL/TRIO, N-terminal domain
Lac04g008670	25.81	20.2	19.04	7.57	6.6	16.72	2684	1984	2064	975	1005	1839	0.476	-1.07	0.00735824	0.0437325	down	K13420 LRR receptor-like serine/threonine-protein kinase FLS2 [EC:2.7.11.1] | (RefSeq) LRR receptor-like serine/threonine-protein kinase FLS2 (A)	probable inactive leucine-rich repeat receptor-like protein kinase At3g03770 [Momordica charantia]	RecName: Full=Probable inactive leucine-rich repeat receptor-like protein kinase At3g03770; Flags: Precursor;	SubName: Full=Uncharacterized protein {ECO:0000313|EMBL:KGN53912.1};	--	GO:0016021,integral component of membrane; GO:0005886,plasma membrane; GO:0005524,ATP binding; GO:0004672,protein kinase activity	--
Lac04g008680	18.73	15.41	15.5	4.32	6.87	7.89	175	136	151	50	94	78	0.387	-1.371	0.000130388	0.00192007	down	--	--	--	--	--	--	--
Lac04g008690	1.01	1.24	1.58	3.26	10.58	4.55	88	102	143	351	1347	419	4.855	2.28	5.37747e-06	0.000135559	up	K10712 cysteamine dioxygenase [EC:1.13.11.19] | (RefSeq) plant cysteine oxidase 2-like (A)	PREDICTED: plant cysteine oxidase 2-like [Cucumis melo]	RecName: Full=Plant cysteine oxidase 2 {ECO:0000303|PubMed:24599061}; EC=1.13.11.20;	SubName: Full=plant cysteine oxidase 2-like {ECO:0000313|RefSeq:XP_008442017.1};	Uncharacterized conserved protein	GO:0005829,cytosol; GO:0005634,nucleus; GO:0017172,cysteine dioxygenase activity; GO:0046872,metal ion binding; GO:0070483,detection of hypoxia; GO:0018171,peptidyl-cysteine oxidation; GO:0001666,response to hypoxia	--
Lac04g008820	29.7	20.16	15.33	0.33	0.53	4.4	1870	1199	1006	26	49	293	0.08	-3.643	1.48758e-05	0.000313602	down	K13065 shikimate O-hydroxycinnamoyltransferase [EC:2.3.1.133] | (RefSeq) spermidine hydroxycinnamoyl transferase-like (A)	spermidine hydroxycinnamoyl transferase-like [Momordica charantia]	RecName: Full=Spermidine hydroxycinnamoyl transferase; EC=2.3.1.-; AltName: Full=BAHD-like hydroxycinnamoyl transferase;	SubName: Full=spermidine hydroxycinnamoyl transferase-like {ECO:0000313|RefSeq:XP_008441993.1};	--	GO:0016410,N-acyltransferase activity; GO:0080074,spermidine:caffeoyl CoA N-acyltransferase activity; GO:0080073,spermidine:coumaroyl CoA N-acyltransferase activity; GO:0080075,spermidine:feruloyl CoA N-acyltransferase activity; GO:0080072,spermidine:sinapoyl CoA N-acyltransferase activity; GO:0009555,pollen development; GO:0010584,pollen exine formation; GO:0080088,spermidine hydroxycinnamate co…	Transferase family
Lac04g008830	1.14	1.23	0.66	1.95	10.41	1.74	94	96	57	200	1259	152	4.707	2.235	0.0023121	0.0187329	up	K13065 shikimate O-hydroxycinnamoyltransferase [EC:2.3.1.133] | (RefSeq) spermidine hydroxycinnamoyl transferase-like isoform X1 (A)	spermidine hydroxycinnamoyl transferase-like isoform X2 [Cucurbita maxima]	RecName: Full=Spermidine hydroxycinnamoyl transferase; EC=2.3.1.-; AltName: Full=BAHD-like hydroxycinnamoyl transferase;	SubName: Full=spermidine hydroxycinnamoyl transferase-like {ECO:0000313|RefSeq:XP_008441993.1};	--	GO:0016410,N-acyltransferase activity; GO:0080074,spermidine:caffeoyl CoA N-acyltransferase activity; GO:0080073,spermidine:coumaroyl CoA N-acyltransferase activity; GO:0080075,spermidine:feruloyl CoA N-acyltransferase activity; GO:0080072,spermidine:sinapoyl CoA N-acyltransferase activity; GO:0009555,pollen development; GO:0010584,pollen exine formation; GO:0080088,spermidine hydroxycinnamate co…	Transferase family
Lac04g009140	14.58	12.24	13.38	52.42	38.46	26.3	1181	937	1130	5260	4562	2254	2.958	1.565	6.07353e-07	2.06972e-05	up	K00261 glutamate dehydrogenase (NAD(P)+) [EC:1.4.1.3] | (RefSeq) glutamate dehydrogenase 1 (A)	glutamate dehydrogenase 1 [Cucurbita pepo subsp. pepo]	RecName: Full=Glutamate dehydrogenase 1; Short=GDH 1; EC=1.4.1.3;	RecName: Full=Glutamate dehydrogenase {ECO:0000256|PIRNR:PIRNR000185};	Glutamate/leucine/phenylalanine/valine dehydrogenases	GO:0005739,mitochondrion; GO:0005524,ATP binding; GO:0050897,cobalt ion binding; GO:0005507,copper ion binding; GO:0004353,glutamate dehydrogenase [NAD(P)+] activity; GO:0008270,zinc ion binding; GO:0006520,cellular amino acid metabolic process; GO:0006807,nitrogen compound metabolic process; GO:0009646,response to absence of light; GO:0046686,response to cadmium ion; GO:0009651,response to salt …	Glu/Leu/Phe/Val dehydrogenase, dimerisation domain
Lac04g009170	5	8.64	7.56	1.3	1.87	2.46	884	1442	1392	284	485	460	0.267	-1.903	2.47338e-08	1.22546e-06	down	K01792 glucose-6-phosphate 1-epimerase [EC:5.1.3.15] | (RefSeq) putative glucose-6-phosphate 1-epimerase (A)	protein NDH-DEPENDENT CYCLIC ELECTRON FLOW 5 [Cucurbita moschata]	RecName: Full=Protein NDH-DEPENDENT CYCLIC ELECTRON FLOW 5 {ECO:0000305}; Flags: Precursor;	SubName: Full=Uncharacterized protein {ECO:0000313|EMBL:KGN53943.1};	--	GO:0009507,chloroplast; GO:0009535,chloroplast thylakoid membrane; GO:0016020,membrane; GO:0030246,carbohydrate binding; GO:0003824,catalytic activity; GO:0005975,carbohydrate metabolic process; GO:0009773,photosynthetic electron transport in photosystem I; GO:0010628,positive regulation of gene expression	--
Lac04g009320	3.15	3.78	3.45	8.99	10.69	5.85	215	244	246	761	1070	423	2.494	1.319	2.73182e-05	0.000529209	up	K14209 solute carrier family 36 (proton-coupled amino acid transporter) | (RefSeq) amino acid transporter ANT1 isoform X1 (A)	amino acid transporter ANT1 isoform X1 [Cucurbita maxima]	RecName: Full=Amino acid transporter ANT1 {ECO:0000305}; AltName: Full=Aromatic and neutral amino acid transporter 1 {ECO:0000303|PubMed:11299361};	SubName: Full=amino acid transporter ANT1 {ECO:0000313|RefSeq:XP_008441964.1};	Amino acid transporters	GO:0005789,endoplasmic reticulum membrane; GO:0016021,integral component of membrane; GO:0016020,membrane; GO:0015173,aromatic amino acid transmembrane transporter activity; GO:0015175,neutral amino acid transmembrane transporter activity; GO:0009624,response to nematode	Transmembrane amino acid transporter protein
Lac04g009350	4.97	4.06	5.17	12.19	13.34	11.17	460	355	499	1397	1808	1093	2.613	1.386	5.98482e-12	6.8819e-10	up	--	BTB/POZ domain-containing protein At3g05675 isoform X1 [Cucurbita pepo subsp. pepo]	RecName: Full=BTB/POZ domain-containing protein At3g05675;	SubName: Full=Uncharacterized protein {ECO:0000313|EMBL:KGN53960.1};	--	GO:0016567,protein ubiquitination	BTB/POZ domain
Lac04g009500	81.39	67.88	70.52	223.04	208.94	92.38	4509	3552	4072	15302	16945	5413	2.422	1.276	0.000654036	0.00698298	up	K07088 uncharacterized protein | (RefSeq) protein PIN-LIKES 7-like (A)	protein PIN-LIKES 6 [Cucurbita maxima]	RecName: Full=Protein PIN-LIKES 6 {ECO:0000303|PubMed:22504182}; AltName: Full=Auxin efflux carrier-like protein 6 {ECO:0000303|PubMed:22504182};	SubName: Full=PH {ECO:0000313|EMBL:AIC32551.1}; Flags: Fragment;	Predicted membrane protein	GO:0005789,endoplasmic reticulum membrane; GO:0016021,integral component of membrane; GO:0009734,auxin-activated signaling pathway; GO:0009733,response to auxin; GO:0055085,transmembrane transport	Membrane transport protein
Lac04g009520	0.12	0	0.1	0.82	0.52	0.44	7	0	6	57	43	26	7.912	2.984	0.00340105	0.0249302	up	--	PREDICTED: uncharacterized protein LOC101205031 isoform X1 [Cucumis sativus]	--	SubName: Full=Uncharacterized protein {ECO:0000313|EMBL:KGN54475.1};	--	--	--
Lac04g009540	34.65	33.11	30.57	10.77	9.06	23.26	4407	3978	4052	1696	1686	3128	0.44	-1.186	0.00198857	0.0166088	down	--	uncharacterized protein LOC111804409 [Cucurbita pepo subsp. pepo]	--	SubName: Full=Uncharacterized protein {ECO:0000313|EMBL:KGN54472.1};	--	GO:0016021,integral component of membrane	Proline-rich membrane anchor 1
Lac04g009760	619.11	365.32	360.78	57.94	53.58	205.52	10000	5574	6074	1159	1267	3511	0.236	-2.086	0.000151002	0.00216862	down	--	non-specific lipid-transfer protein 1-like [Cucurbita maxima]	RecName: Full=Non-specific lipid-transfer protein 3; Short=LTP 3; Flags: Precursor;	RecName: Full=Non-specific lipid-transfer protein {ECO:0000256|RuleBase:RU000628};	--	GO:0008289,lipid binding; GO:0006869,lipid transport	Probable lipid transfer
Lac04g009800	2.01	3.05	1.84	7.08	5.77	6.34	134	192	128	584	563	447	2.81	1.49	8.92607e-07	2.86902e-05	up	--	uncharacterized protein LOC111453527 [Cucurbita moschata]	--	SubName: Full=uncharacterized protein LOC103501456 {ECO:0000313|RefSeq:XP_008463252.1};	--	GO:0016021,integral component of membrane	non-haem dioxygenase in morphine synthesis N-terminal
Lac04g009810	29.3	43.46	32.82	6.45	24.18	11.16	1717	2406	2005	468	2074	692	0.399	-1.324	0.00655405	0.0400147	down	K01870 isoleucyl-tRNA synthetase [EC:6.1.1.5] | (RefSeq) hypothetical protein (A)	transcription repressor OFP1-like [Cucurbita pepo subsp. pepo]	RecName: Full=Transcription repressor OFP1; AltName: Full=Ovate family protein 1; Short=AtOFP1;	SubName: Full=transcription repressor OFP1 {ECO:0000313|RefSeq:XP_016903000.1};	--	GO:0005856,cytoskeleton; GO:0005730,nucleolus; GO:0003677,DNA binding; GO:0006281,DNA repair; GO:0045892,negative regulation of transcription, DNA-templated; GO:0051510,regulation of unidimensional cell growth; GO:0006351,transcription, DNA-templated	DNA-binding domain
Lac04g009890	58.08	38.93	48.8	245.22	89.01	117.9	3512	2224	3076	18364	7880	7541	3.149	1.655	9.56057e-05	0.0014757	up	K07198 5'-AMP-activated protein kinase, catalytic alpha subunit [EC:2.7.11.11] | (RefSeq) CBL-interacting protein kinase 18-like (A)	CBL-interacting protein kinase 18-like [Cucurbita moschata]	RecName: Full=CBL-interacting protein kinase 2; EC=2.7.11.1; AltName: Full=OsCIPK02;	RecName: Full=Non-specific serine/threonine protein kinase {ECO:0000256|SAAS:SAAS00351747}; EC=2.7.11.1 {ECO:0000256|SAAS:SAAS00351747};	Serine/threonine protein kinase	GO:0005622,intracellular; GO:0005524,ATP binding; GO:0004674,protein serine/threonine kinase activity; GO:0035556,intracellular signal transduction; GO:0018105,peptidyl-serine phosphorylation; GO:0018107,peptidyl-threonine phosphorylation	Lipopolysaccharide kinase (Kdo/WaaP) family
Lac04g009900	7.73	6.76	6.04	24.2	12.11	13.11	615	508	501	2384	1410	1103	2.44	1.287	0.000252013	0.0032586	up	K01188 beta-glucosidase [EC:3.2.1.21] | (RefSeq) uncharacterized protein LOC106394339 (A)	uncharacterized protein LOC111024874 [Momordica charantia]	RecName: Full=Putative ribonuclease H protein At1g65750; EC=3.1.26.4;	SubName: Full=Uncharacterized protein {ECO:0000313|EMBL:EMJ25696.1}; Flags: Fragment;	FOG: Reverse transcriptase	GO:0046872,metal ion binding; GO:0003676,nucleic acid binding; GO:0004523,RNA-DNA hybrid ribonuclease activity	zinc-binding in reverse transcriptase
Lac04g010120	108.53	95.46	90.67	15.51	19.74	67.37	12411	10312	10807	2197	3305	8149	0.348	-1.523	0.0044103	0.0303471	down	K19996 phosphatidylinositol transfer protein SFH5 | (RefSeq) patellin-6-like (A)	PREDICTED: patellin-6 [Cucumis sativus]	RecName: Full=Patellin-6;	SubName: Full=patellin-6 {ECO:0000313|RefSeq:XP_008464239.1};	Phosphatidylinositol transfer protein SEC14 and related proteins	GO:0005737,cytoplasm; GO:0005886,plasma membrane; GO:0008289,lipid binding; GO:0007049,cell cycle; GO:0051301,cell division	CRAL/TRIO, N-terminal domain
Lac04g010240	7.38	5.36	4.66	27.53	23.73	8.2	515	353	339	2379	2424	605	3.473	1.796	0.000208415	0.00280941	up	K16573 gamma-tubulin complex component 6 | (RefSeq) uncharacterized LOC103722329 (A)	protein trichome birefringence-like 34 [Cucurbita maxima]	RecName: Full=Protein trichome birefringence-like 34;	SubName: Full=protein trichome birefringence-like 34 {ECO:0000313|RefSeq:XP_008464228.1};	--	GO:0005794,Golgi apparatus; GO:0000139,Golgi membrane; GO:0016021,integral component of membrane; GO:1990538,xylan O-acetyltransferase activity; GO:0045492,xylan biosynthetic process	GDSL/SGNH-like Acyl-Esterase family found in Pmr5 and Cas1p
Lac04g010460	19.46	13.15	13.02	118.48	79.99	43.55	1383	883	964	10427	8321	3273	5.387	2.43	4.78493e-09	2.84227e-07	up	K12639 cytochrome P450 family 724 subfamily B polypeptide 1 [EC:1.14.13.-] | (RefSeq) cytochrome P450 724B1-like (A)	protein trichome birefringence-like 3 [Cucurbita pepo subsp. pepo]	RecName: Full=Protein trichome birefringence-like 3;	SubName: Full=protein trichome birefringence-like 3 {ECO:0000313|RefSeq:XP_008464204.1};	--	GO:0005794,Golgi apparatus; GO:0000139,Golgi membrane; GO:0016021,integral component of membrane; GO:0005886,plasma membrane; GO:1990538,xylan O-acetyltransferase activity; GO:0030244,cellulose biosynthetic process; GO:0045489,pectin biosynthetic process; GO:0009827,plant-type cell wall modification; GO:0045492,xylan biosynthetic process	PMR5 N terminal Domain
Lac04g010570	11.93	6.82	6.53	3.86	3.11	3.48	1225	662	699	491	468	378	0.417	-1.26	0.000121745	0.00181546	down	K13946 auxin influx carrier (AUX1 LAX family) | (RefSeq) auxin transporter-like protein 4 (A)	auxin transporter-like protein 4 [Cucurbita moschata]	RecName: Full=Auxin transporter-like protein 2; AltName: Full=AUX1-like protein 2; AltName: Full=MtLAX2;	SubName: Full=Uncharacterized protein {ECO:0000313|EMBL:KGN54375.1};	Amino acid transporters	GO:0016021,integral component of membrane; GO:0005886,plasma membrane; GO:0015293,symporter activity; GO:0006865,amino acid transport; GO:0009734,auxin-activated signaling pathway	Transmembrane amino acid transporter protein
Lac04g010590	2.26	2.43	2.79	7.5	8.15	4.2	63	64	81	259	333	124	2.698	1.432	0.000270079	0.00344251	up	--	uncharacterized protein LOC111453292 isoform X2 [Cucurbita moschata]	--	SubName: Full=Uncharacterized protein {ECO:0000313|EMBL:KGN54372.1};	--	--	Nuclear RNA-splicing-associated protein
Lac04g010650	1125.49	1060.15	811.8	181.85	252.54	454.9	57041	50755	42884	11414	18737	24385	0.298	-1.749	2.18594e-06	6.23399e-05	down	K08915 light-harvesting complex II chlorophyll a/b binding protein 4 | (RefSeq) chlorophyll a-b binding protein CP29.1, chloroplastic-like (A)	chlorophyll a-b binding protein CP29.1, chloroplastic-like [Cucurbita moschata]	RecName: Full=Chlorophyll a-b binding protein CP29.1, chloroplastic; AltName: Full=LHCB4.1; AltName: Full=LHCII protein 4.1; Flags: Precursor;	RecName: Full=Chlorophyll a-b binding protein, chloroplastic {ECO:0000256|RuleBase:RU363080};	--	GO:0009507,chloroplast; GO:0009941,chloroplast envelope; GO:0009534,chloroplast thylakoid; GO:0009535,chloroplast thylakoid membrane; GO:0016021,integral component of membrane; GO:0016020,membrane; GO:0009522,photosystem I; GO:0009523,photosystem II; GO:0010287,plastoglobule; GO:0009579,thylakoid; GO:0016168,chlorophyll binding; GO:0046872,metal ion binding; GO:0031409,pigment binding; GO:0019904…	Chlorophyll A-B binding protein
Lac04g010720	0.39	1.25	1.58	2.4	14.85	1.03	32	98	136	246	1799	90	5.774	2.53	0.00606251	0.037929	up	K22889 trichothecene 3-O-acetyltransferase [EC:2.3.1.-] | (RefSeq) uncharacterized acetyltransferase At3g50280-like (A)	BAHD acyltransferase DCR-like [Cucurbita moschata]	RecName: Full=BAHD acyltransferase DCR; EC=2.3.1.-; AltName: Full=Protein DEFECTIVE IN CUTICULAR RIDGES; AltName: Full=Protein PERMEABLE LEAVES 3;	SubName: Full=BAHD acyltransferase DCR-like {ECO:0000313|RefSeq:XP_008449203.1};	--	GO:0005737,cytoplasm; GO:0005829,cytosol; GO:0016747,transferase activity, transferring acyl groups other than amino-acyl groups; GO:0010143,cutin biosynthetic process; GO:0051179,localization; GO:0090626,plant epidermis morphogenesis; GO:0010090,trichome morphogenesis	Transferase family
Lac04g010740	20.2	12.09	12.84	18.4	82.89	29.11	2785	1574	1845	3142	16727	4244	2.916	1.544	0.00533307	0.0346352	up	K05909 laccase [EC:1.10.3.2] | (RefSeq) laccase-4-like (A)	laccase-4-like [Momordica charantia]	RecName: Full=Laccase-4; EC=1.10.3.2; AltName: Full=Benzenediol:oxygen oxidoreductase 4; AltName: Full=Diphenol oxidase 4; AltName: Full=Protein IRREGULAR XYLEM 12; AltName: Full=Urishiol oxidase 4; Flags: Precursor;	RecName: Full=Laccase {ECO:0000256|RuleBase:RU361119}; EC=1.10.3.2 {ECO:0000256|RuleBase:RU361119}; AltName: Full=Benzenediol:oxygen oxidoreductase {ECO:0000256|RuleBase:RU361119}; AltName: Full=Diphenol oxidase {ECO:0000256|RuleBase:RU361119}; AltName: Full=Urishiol oxidase {ECO:0000256|RuleBase:RU361119};	Multicopper oxidases	GO:0048046,apoplast; GO:0005507,copper ion binding; GO:0052716,hydroquinone:oxygen oxidoreductase activity; GO:0016491,oxidoreductase activity; GO:0016722,oxidoreductase activity, oxidizing metal ions; GO:0009809,lignin biosynthetic process; GO:0046274,lignin catabolic process; GO:0009834,plant-type secondary cell wall biogenesis	Multicopper oxidase
Lac04g010950	0.06	0.09	0.02	2.11	1.67	3.29	6	8	2	246	230	327	41.178	5.364	4.18204e-19	1.59137e-16	up	K21373 7-deoxyloganetic acid glucosyltransferase [EC:2.4.1.323] | (RefSeq) 7-deoxyloganetic acid glucosyltransferase-like (A)	PREDICTED: 7-deoxyloganetic acid glucosyltransferase-like [Cucumis melo]	RecName: Full=7-deoxyloganetic acid glucosyltransferase; EC=2.4.1.323; AltName: Full=UDP-glucose glucosyltransferase 8; Short=CrUGT8; AltName: Full=UDP-glycosyltransferase 709C2;	SubName: Full=7-deoxyloganetic acid glucosyltransferase-like {ECO:0000313|RefSeq:XP_008450117.2};	UDP-glucuronosyl and UDP-glucosyl transferase	GO:0102970,7-deoxyloganetic acid glucosyltransferase activity; GO:0035251,UDP-glucosyltransferase activity; GO:1900994,(-)-secologanin biosynthetic process	--
Lac04g011050	1.24	1.2	1.59	2.88	7.2	7.96	24	22	32	69	204	163	4.499	2.17	4.84226e-05	0.000845842	up	K13993 HSP20 family protein | (RefSeq) class I heat shock protein-like (A)	class I heat shock protein-like [Momordica charantia]	RecName: Full=18.1 kDa class I heat shock protein; AltName: Full=18.1 kDa heat shock protein; Short=AtHsp18.1;	SubName: Full=18.1 kDa class I heat shock protein-like {ECO:0000313|RefSeq:XP_008448675.1};	Molecular chaperone (small heat-shock protein Hsp26/Hsp42)	GO:0005737,cytoplasm; GO:0010286,heat acclimation; GO:0009408,response to heat; GO:0009644,response to high light intensity; GO:0042542,response to hydrogen peroxide	FKBP26_C-terminal
Lac04g011070	0.22	0.26	0.18	3.4	2.81	1.29	15	17	13	291	284	94	11.593	3.535	7.51647e-11	6.76094e-09	up	K21373 7-deoxyloganetic acid glucosyltransferase [EC:2.4.1.323] | (RefSeq) 7-deoxyloganetic acid glucosyltransferase-like (A)	7-deoxyloganetic acid glucosyltransferase-like [Momordica charantia]	RecName: Full=7-deoxyloganetic acid glucosyltransferase; EC=2.4.1.323; AltName: Full=UDP-glucose glucosyltransferase 8; Short=CrUGT8; AltName: Full=UDP-glycosyltransferase 709C2;	SubName: Full=Uncharacterized protein {ECO:0000313|EnsemblPlants:OPUNC11G10430.1};	UDP-glucuronosyl and UDP-glucosyl transferase	GO:0102970,7-deoxyloganetic acid glucosyltransferase activity; GO:0035251,UDP-glucosyltransferase activity; GO:1900994,(-)-secologanin biosynthetic process	--
[truncated: 1,996 more rows]
