# Supplementary material for: Metabolome and Transcriptome Analyses of Cucurbitacin Biosynthesis in Luffa (Luffa acutangula)
Source: Front Plant Sci. 2022 Jun 7;13:886870. doi: 10.3389/fpls.2022.886870 (PMC9209774; doi:10.3389/fpls.2022.886870)
Supplement: Supplementary file 13 [file Table_8.xlsx]

## Sheet: Sheet1
Supplemental Table S8: The GO terms enriched by the DEGs.
Ontology	ID	Description	GeneRatio	BgRatio	pvalue	p.adjust	geneID	Count	up	down
Biological process	GO:0009834	plant-type secondary cell wall biogenesis	36/1597	70/14149	1.24965e-16	2.35558e-13	Lac01g017720/Lac02g014690/Lac02g016150/Lac03g016950/Lac03g020110/Lac04g006020/Lac04g010740/Lac04g012600/Lac04g014990/Lac04g016790/Lac04g016830/Lac04g024120/Lac04g025130/Lac05g001900/Lac05g009920/Lac05g012970/Lac05g017840/Lac06g000130/Lac06g005090/Lac06g007740/Lac06g008250/Lac06g021720/Lac06g023170/Lac07g011900/Lac07g014340/Lac07g017520/Lac08g014170/Lac08g019050/Lac08g020410/Lac09g010720/Lac09g021…	36	30	6
Biological process	GO:0019748	secondary metabolic process	90/1597	341/14149	4.02116e-15	3.78994e-12	Lac01g001810/Lac02g004580/Lac02g004920/Lac02g006100/Lac02g006560/Lac02g012660/Lac02g015690/Lac02g018550/Lac02g018830/Lac03g010130/Lac03g019280/Lac03g019380/Lac03g019910/Lac03g021000/Lac03g022050/Lac04g004660/Lac04g010740/Lac04g015420/Lac04g017030/Lac04g017060/Lac04g017090/Lac04g018160/Lac04g020450/Lac05g009670/Lac05g009680/Lac05g013050/Lac05g018610/Lac06g000590/Lac06g000600/Lac06g000620/Lac06g001…	90	61	29
Biological process	GO:0042546	cell wall biogenesis	63/1597	204/14149	2.63047e-14	1.65281e-11	Lac01g004910/Lac01g007320/Lac01g014400/Lac01g015500/Lac01g017720/Lac02g014690/Lac02g016150/Lac02g017880/Lac03g008040/Lac03g016950/Lac03g020110/Lac04g006020/Lac04g010240/Lac04g010460/Lac04g010740/Lac04g012600/Lac04g014990/Lac04g016790/Lac04g016830/Lac04g021950/Lac04g024120/Lac04g025130/Lac04g026300/Lac05g001900/Lac05g009920/Lac05g010280/Lac05g012970/Lac05g017840/Lac05g021880/Lac06g000130/Lac06g003…	63	49	14
Biological process	GO:0044550	secondary metabolite biosynthetic process	65/1597	216/14149	4.02478e-14	1.89668e-11	Lac01g001810/Lac02g004580/Lac02g006100/Lac02g015690/Lac02g018550/Lac02g018830/Lac03g019910/Lac03g021000/Lac04g004660/Lac04g010740/Lac04g015420/Lac04g017030/Lac04g017060/Lac04g020450/Lac05g009670/Lac05g009680/Lac05g013050/Lac05g018610/Lac06g001300/Lac06g004510/Lac06g007100/Lac06g015020/Lac06g016280/Lac06g016330/Lac06g020670/Lac06g022530/Lac06g023170/Lac07g000450/Lac07g002090/Lac07g002420/Lac07g007…	65	42	23
Biological process	GO:0009765	photosynthesis, light harvesting	22/1597	33/14149	7.06727e-14	2.66436e-11	Lac00g005160/Lac01g005950/Lac02g003700/Lac03g008850/Lac03g016280/Lac04g010650/Lac04g015680/Lac04g025160/Lac04g025170/Lac06g000760/Lac06g008940/Lac06g008950/Lac06g013430/Lac06g023370/Lac07g014130/Lac08g001950/Lac09g010100/Lac09g016170/Lac09g018530/Lac11g012450/Lac12g006640/Lac13g016950	22	2	20
Biological process	GO:0009832	plant-type cell wall biogenesis	48/1597	144/14149	1.42434e-12	4.47479e-10	Lac01g004910/Lac01g014400/Lac01g015500/Lac01g017720/Lac02g014690/Lac02g016150/Lac03g016950/Lac03g020110/Lac04g006020/Lac04g010740/Lac04g012600/Lac04g014990/Lac04g016790/Lac04g016830/Lac04g021950/Lac04g024120/Lac04g025130/Lac04g026300/Lac05g001900/Lac05g009920/Lac05g010280/Lac05g012970/Lac05g017840/Lac05g021880/Lac06g000130/Lac06g005090/Lac06g007740/Lac06g008250/Lac06g021720/Lac06g023170/Lac07g011…	48	39	9
Biological process	GO:0009698	phenylpropanoid metabolic process	45/1597	148/14149	2.31219e-10	6.2264e-08	Lac01g001810/Lac02g004920/Lac02g006100/Lac02g012660/Lac03g019280/Lac03g019380/Lac03g019910/Lac04g010740/Lac04g015420/Lac04g020450/Lac05g009670/Lac05g009680/Lac05g018610/Lac06g007100/Lac06g015020/Lac06g016280/Lac06g016330/Lac06g018600/Lac06g022530/Lac06g023170/Lac07g000450/Lac07g002090/Lac07g007680/Lac07g014340/Lac07g014740/Lac08g001990/Lac08g009370/Lac08g014170/Lac08g019200/Lac09g007510/Lac09g020…	45	29	16
Biological process	GO:0015979	photosynthesis	60/1597	233/14149	4.68392e-10	1.10365e-07	Lac00g003580/Lac00g005160/Lac01g001280/Lac01g005950/Lac01g009400/Lac02g003700/Lac02g006370/Lac02g017970/Lac03g000700/Lac03g008850/Lac03g012340/Lac03g016240/Lac03g016280/Lac04g008240/Lac04g009170/Lac04g010650/Lac04g014850/Lac04g015680/Lac04g015930/Lac04g024230/Lac04g025160/Lac04g025170/Lac04g025860/Lac05g014030/Lac05g014080/Lac06g000760/Lac06g006510/Lac06g008940/Lac06g008950/Lac06g010630/Lac06g013…	60	11	49
Biological process	GO:0071669	plant-type cell wall organization or biogenesis	59/1597	231/14149	9.20385e-10	1.9277e-07	Lac01g004910/Lac01g014400/Lac01g015500/Lac01g017720/Lac02g014690/Lac02g016150/Lac03g016950/Lac03g020110/Lac04g006020/Lac04g010460/Lac04g010740/Lac04g012600/Lac04g014990/Lac04g016790/Lac04g016830/Lac04g021950/Lac04g024120/Lac04g025130/Lac04g026300/Lac05g001900/Lac05g009920/Lac05g010280/Lac05g012970/Lac05g017010/Lac05g017840/Lac05g021880/Lac06g000130/Lac06g005090/Lac06g005940/Lac06g007740/Lac06g008…	59	43	16
Biological process	GO:0009768	photosynthesis, light harvesting in photosystem I	12/1597	15/14149	1.3513e-09	2.5472e-07	Lac00g005160/Lac03g008850/Lac03g016280/Lac04g010650/Lac06g013430/Lac06g023370/Lac07g014130/Lac09g010100/Lac09g016170/Lac11g012450/Lac12g006640/Lac13g016950	12	0	12
Biological process	GO:0045491	xylan metabolic process	22/1597	48/14149	1.85315e-09	3.17562e-07	Lac03g018360/Lac04g010240/Lac04g010460/Lac04g014990/Lac04g016790/Lac04g016830/Lac04g025130/Lac05g009920/Lac06g003180/Lac06g005090/Lac06g021720/Lac07g010350/Lac07g017520/Lac08g019850/Lac08g020410/Lac09g007810/Lac10g003290/Lac10g007430/Lac10g009160/Lac11g013330/Lac13g006820/Lac13g016990	22	16	6
Biological process	GO:0045492	xylan biosynthetic process	17/1597	30/14149	2.04383e-09	3.21052e-07	Lac04g010240/Lac04g010460/Lac04g014990/Lac04g016790/Lac04g016830/Lac04g025130/Lac05g009920/Lac06g003180/Lac06g005090/Lac06g021720/Lac07g017520/Lac08g019850/Lac08g020410/Lac10g003290/Lac10g009160/Lac11g013330/Lac13g016990	17	15	2
Biological process	GO:0055088	lipid homeostasis	20/1597	42/14149	4.41779e-09	6.28565e-07	Lac01g017400/Lac03g014320/Lac03g014330/Lac04g020290/Lac05g013080/Lac05g013090/Lac06g003140/Lac06g014290/Lac06g014300/Lac08g001600/Lac08g020470/Lac08g022160/Lac10g017840/Lac10g017850/Lac10g021620/Lac10g023390/Lac10g024120/Lac11g007480/Lac11g009340/Lac11g020540	20	14	6
Biological process	GO:0009699	phenylpropanoid biosynthetic process	36/1597	114/14149	4.66839e-09	6.28565e-07	Lac01g001810/Lac02g006100/Lac03g019910/Lac04g010740/Lac04g015420/Lac04g020450/Lac05g009670/Lac05g009680/Lac05g018610/Lac06g007100/Lac06g015020/Lac06g016280/Lac06g016330/Lac06g022530/Lac06g023170/Lac07g000450/Lac07g002090/Lac07g014340/Lac08g001990/Lac08g009370/Lac08g014170/Lac08g019200/Lac09g007510/Lac10g001010/Lac10g002930/Lac10g013600/Lac10g022980/Lac10g032900/Lac11g000220/Lac11g004880/Lac11g005…	36	21	15
Biological process	GO:0010268	brassinosteroid homeostasis	16/1597	29/14149	1.04037e-08	1.3074e-06	Lac01g017400/Lac03g014320/Lac03g014330/Lac04g020290/Lac05g013080/Lac05g013090/Lac06g003140/Lac08g001600/Lac08g020470/Lac10g017840/Lac10g017850/Lac10g023390/Lac10g024120/Lac11g007480/Lac11g009340/Lac11g020540	16	11	5
Biological process	GO:0009809	lignin biosynthetic process	24/1597	63/14149	3.02357e-08	3.56214e-06	Lac02g006100/Lac03g019910/Lac04g010740/Lac04g015420/Lac04g020450/Lac05g009670/Lac05g009680/Lac05g018610/Lac06g007100/Lac06g016280/Lac06g022530/Lac06g023170/Lac07g002090/Lac07g014340/Lac08g001990/Lac08g014170/Lac09g007510/Lac10g002930/Lac10g032900/Lac11g000220/Lac11g005040/Lac11g009150/Lac11g017170/Lac13g008690	24	13	11
Biological process	GO:0016131	brassinosteroid metabolic process	19/1597	43/14149	4.96089e-08	5.50076e-06	Lac01g017400/Lac03g014320/Lac03g014330/Lac04g013300/Lac04g013310/Lac04g020290/Lac05g013080/Lac05g013090/Lac06g003140/Lac06g020970/Lac08g001600/Lac08g020470/Lac10g017840/Lac10g017850/Lac10g023390/Lac10g024120/Lac11g007480/Lac11g009340/Lac11g020540	19	14	5
Biological process	GO:0009808	lignin metabolic process	27/1597	79/14149	6.15321e-08	6.44377e-06	Lac02g006100/Lac03g019910/Lac04g010740/Lac04g015420/Lac04g020450/Lac05g009670/Lac05g009680/Lac05g018610/Lac06g007100/Lac06g016280/Lac06g022530/Lac06g023170/Lac07g002090/Lac07g014340/Lac07g014740/Lac08g001990/Lac08g014170/Lac09g007510/Lac09g020770/Lac10g000420/Lac10g002930/Lac10g032900/Lac11g000220/Lac11g005040/Lac11g009150/Lac11g017170/Lac13g008690	27	16	11
Biological process	GO:0070592	cell wall polysaccharide biosynthetic process	22/1597	59/14149	1.76867e-07	1.75471e-05	Lac04g010240/Lac04g010460/Lac04g014990/Lac04g016790/Lac04g016830/Lac04g025130/Lac05g009920/Lac05g021880/Lac06g003180/Lac06g005090/Lac06g021720/Lac07g017520/Lac08g009370/Lac08g019850/Lac08g020410/Lac10g003290/Lac10g009160/Lac10g013600/Lac10g022980/Lac11g013330/Lac13g007130/Lac13g016990	22	17	5
Biological process	GO:0044038	cell wall macromolecule biosynthetic process	22/1597	60/14149	2.49707e-07	2.1961e-05	Lac04g010240/Lac04g010460/Lac04g014990/Lac04g016790/Lac04g016830/Lac04g025130/Lac05g009920/Lac05g021880/Lac06g003180/Lac06g005090/Lac06g021720/Lac07g017520/Lac08g009370/Lac08g019850/Lac08g020410/Lac10g003290/Lac10g009160/Lac10g013600/Lac10g022980/Lac11g013330/Lac13g007130/Lac13g016990	22	17	5
Biological process	GO:0070589	cellular component macromolecule biosynthetic process	22/1597	60/14149	2.49707e-07	2.1961e-05	Lac04g010240/Lac04g010460/Lac04g014990/Lac04g016790/Lac04g016830/Lac04g025130/Lac05g009920/Lac05g021880/Lac06g003180/Lac06g005090/Lac06g021720/Lac07g017520/Lac08g009370/Lac08g019850/Lac08g020410/Lac10g003290/Lac10g009160/Lac10g013600/Lac10g022980/Lac11g013330/Lac13g007130/Lac13g016990	22	17	5
Biological process	GO:0010410	hemicellulose metabolic process	28/1597	89/14149	2.58079e-07	2.1961e-05	Lac01g007320/Lac02g017880/Lac03g018360/Lac04g010240/Lac04g010460/Lac04g014990/Lac04g016790/Lac04g016830/Lac04g025130/Lac05g009920/Lac06g003180/Lac06g005090/Lac06g021230/Lac06g021720/Lac07g010350/Lac07g017520/Lac08g006070/Lac08g019850/Lac08g020410/Lac09g007810/Lac10g003290/Lac10g007430/Lac10g009160/Lac11g004190/Lac11g007110/Lac11g013330/Lac13g006820/Lac13g016990	28	20	8
Biological process	GO:0016128	phytosteroid metabolic process	19/1597	47/14149	2.76855e-07	2.1961e-05	Lac01g017400/Lac03g014320/Lac03g014330/Lac04g013300/Lac04g013310/Lac04g020290/Lac05g013080/Lac05g013090/Lac06g003140/Lac06g020970/Lac08g001600/Lac08g020470/Lac10g017840/Lac10g017850/Lac10g023390/Lac10g024120/Lac11g007480/Lac11g009340/Lac11g020540	19	14	5
Biological process	GO:0019684	photosynthesis, light reaction	32/1597	110/14149	2.7961e-07	2.1961e-05	Lac00g005160/Lac01g005950/Lac01g009400/Lac02g003700/Lac03g000700/Lac03g008850/Lac03g016280/Lac04g009170/Lac04g010650/Lac04g015680/Lac04g015930/Lac04g025160/Lac04g025170/Lac05g014030/Lac06g000760/Lac06g008940/Lac06g008950/Lac06g013430/Lac06g023370/Lac07g014130/Lac08g001950/Lac09g010100/Lac09g016170/Lac09g018530/Lac10g016240/Lac10g033520/Lac11g011220/Lac11g012450/Lac11g016650/Lac11g018960/Lac12g006…	32	5	27
Biological process	GO:0010383	cell wall polysaccharide metabolic process	33/1597	120/14149	7.6362e-07	5.75769e-05	Lac01g007320/Lac02g017880/Lac03g018360/Lac04g010240/Lac04g010460/Lac04g014990/Lac04g016790/Lac04g016830/Lac04g025130/Lac05g009920/Lac05g021880/Lac06g003180/Lac06g005090/Lac06g021230/Lac06g021720/Lac07g010350/Lac07g017520/Lac08g006070/Lac08g009370/Lac08g019850/Lac08g020410/Lac09g007810/Lac10g003290/Lac10g007430/Lac10g009160/Lac10g013600/Lac10g022980/Lac11g004190/Lac11g007110/Lac11g013330/Lac13g006…	33	22	11
Biological process	GO:0010817	regulation of hormone levels	74/1597	376/14149	1.06762e-06	7.74028e-05	Lac01g015770/Lac01g016550/Lac01g017400/Lac01g017620/Lac02g003530/Lac03g009340/Lac03g014320/Lac03g014330/Lac03g018180/Lac03g022050/Lac04g006580/Lac04g006590/Lac04g013300/Lac04g013310/Lac04g016210/Lac04g017490/Lac04g018160/Lac04g020290/Lac04g025430/Lac05g006650/Lac05g007710/Lac05g009100/Lac05g010430/Lac05g013080/Lac05g013090/Lac05g013960/Lac05g019500/Lac05g021160/Lac06g000080/Lac06g002440/Lac06g003…	74	44	30
Biological process	GO:0010413	glucuronoxylan metabolic process	9/1597	13/14149	1.36153e-06	9.16603e-05	Lac04g014990/Lac04g016830/Lac06g021720/Lac07g017520/Lac08g019850/Lac08g020410/Lac10g003290/Lac10g009160/Lac11g013330	9	9	0
Biological process	GO:0010417	glucuronoxylan biosynthetic process	9/1597	13/14149	1.36153e-06	9.16603e-05	Lac04g014990/Lac04g016830/Lac06g021720/Lac07g017520/Lac08g019850/Lac08g020410/Lac10g003290/Lac10g009160/Lac11g013330	9	9	0
Biological process	GO:0018298	protein-chromophore linkage	21/1597	61/14149	1.5544e-06	0.000101036	Lac00g005160/Lac02g003700/Lac02g014360/Lac03g008850/Lac03g016280/Lac04g010650/Lac04g025160/Lac04g025170/Lac06g000760/Lac06g008940/Lac06g008950/Lac06g023370/Lac07g014130/Lac07g016690/Lac09g010100/Lac09g016170/Lac11g012450/Lac12g006640/Lac13g005840/Lac13g008030/Lac13g016950	21	2	19
Biological process	GO:0044036	cell wall macromolecule metabolic process	37/1597	148/14149	2.13184e-06	0.000133951	Lac01g007320/Lac02g017880/Lac03g018360/Lac03g020110/Lac04g010240/Lac04g010460/Lac04g014990/Lac04g016790/Lac04g016830/Lac04g019930/Lac04g025130/Lac05g009920/Lac05g021880/Lac06g003180/Lac06g005090/Lac06g021230/Lac06g021720/Lac07g010350/Lac07g017520/Lac08g006070/Lac08g009370/Lac08g019850/Lac08g020410/Lac09g007810/Lac09g016090/Lac10g003290/Lac10g007430/Lac10g009160/Lac10g012950/Lac10g013600/Lac10g022…	37	24	13
Biological process	GO:0009644	response to high light intensity	22/1597	68/14149	2.89394e-06	0.00017597	Lac01g011200/Lac02g003550/Lac03g007880/Lac03g016280/Lac04g011050/Lac04g015680/Lac05g014030/Lac06g001080/Lac08g021020/Lac09g016170/Lac09g018530/Lac10g014680/Lac10g015120/Lac10g016240/Lac10g024890/Lac10g033770/Lac11g004290/Lac11g012450/Lac11g018960/Lac13g007680/Lac13g007770/Lac13g016500	22	14	8
Biological process	GO:0048878	chemical homeostasis	68/1597	352/14149	5.64312e-06	0.000329868	Lac01g002350/Lac01g015360/Lac01g017400/Lac02g000160/Lac02g000540/Lac02g010730/Lac02g017130/Lac03g014320/Lac03g014330/Lac03g016480/Lac03g018180/Lac03g021510/Lac04g017490/Lac04g020290/Lac05g012100/Lac05g013080/Lac05g013090/Lac05g017830/Lac05g018610/Lac06g002440/Lac06g003140/Lac06g010780/Lac06g011990/Lac06g014290/Lac06g014300/Lac07g011460/Lac07g012670/Lac07g012680/Lac08g001600/Lac08g002600/Lac08g006…	68	45	23
Biological process	GO:0071555	cell wall organization	85/1597	469/14149	5.77488e-06	0.000329868	Lac00g003530/Lac01g004910/Lac01g006030/Lac01g013840/Lac01g015500/Lac01g018180/Lac02g003130/Lac02g004710/Lac02g005810/Lac02g006560/Lac02g017880/Lac03g001490/Lac03g008040/Lac03g013100/Lac03g016950/Lac03g020110/Lac04g006020/Lac04g010460/Lac04g013580/Lac04g014990/Lac04g016180/Lac04g016830/Lac04g017650/Lac04g021950/Lac04g022810/Lac04g025450/Lac05g001900/Lac05g005420/Lac05g008590/Lac05g010280/Lac05g012…	85	49	36
Biological process	GO:0010466	negative regulation of peptidase activity	14/1597	35/14149	1.1968e-05	0.000578455	Lac01g000530/Lac01g000790/Lac03g003840/Lac03g004640/Lac03g004650/Lac03g004660/Lac04g004710/Lac04g014770/Lac04g014780/Lac04g014790/Lac06g012120/Lac12g000460/Lac12g000490/Lac12g000500	14	7	7
Biological process	GO:0010951	negative regulation of endopeptidase activity	14/1597	35/14149	1.1968e-05	0.000578455	Lac01g000530/Lac01g000790/Lac03g003840/Lac03g004640/Lac03g004650/Lac03g004660/Lac04g004710/Lac04g014770/Lac04g014780/Lac04g014790/Lac06g012120/Lac12g000460/Lac12g000490/Lac12g000500	14	7	7
Biological process	GO:0052547	regulation of peptidase activity	14/1597	35/14149	1.1968e-05	0.000578455	Lac01g000530/Lac01g000790/Lac03g003840/Lac03g004640/Lac03g004650/Lac03g004660/Lac04g004710/Lac04g014770/Lac04g014780/Lac04g014790/Lac06g012120/Lac12g000460/Lac12g000490/Lac12g000500	14	7	7
Biological process	GO:0052548	regulation of endopeptidase activity	14/1597	35/14149	1.1968e-05	0.000578455	Lac01g000530/Lac01g000790/Lac03g003840/Lac03g004640/Lac03g004650/Lac03g004660/Lac04g004710/Lac04g014770/Lac04g014780/Lac04g014790/Lac06g012120/Lac12g000460/Lac12g000490/Lac12g000500	14	7	7
Biological process	GO:2000116	regulation of cysteine-type endopeptidase activity	14/1597	35/14149	1.1968e-05	0.000578455	Lac01g000530/Lac01g000790/Lac03g003840/Lac03g004640/Lac03g004650/Lac03g004660/Lac04g004710/Lac04g014770/Lac04g014780/Lac04g014790/Lac06g012120/Lac12g000460/Lac12g000490/Lac12g000500	14	7	7
Biological process	GO:2000117	negative regulation of cysteine-type endopeptidase activity	14/1597	35/14149	1.1968e-05	0.000578455	Lac01g000530/Lac01g000790/Lac03g003840/Lac03g004640/Lac03g004650/Lac03g004660/Lac04g004710/Lac04g014770/Lac04g014780/Lac04g014790/Lac06g012120/Lac12g000460/Lac12g000490/Lac12g000500	14	7	7
Biological process	GO:0009636	response to toxic substance	36/1597	157/14149	2.32017e-05	0.00109338	Lac01g011200/Lac02g003010/Lac02g003550/Lac02g006100/Lac03g006240/Lac04g011050/Lac04g013300/Lac04g013310/Lac04g017430/Lac06g000590/Lac06g000600/Lac06g000620/Lac06g001080/Lac06g007100/Lac06g020970/Lac07g008160/Lac07g014810/Lac08g007690/Lac08g018360/Lac09g018800/Lac09g018830/Lac09g018840/Lac10g002160/Lac10g014680/Lac10g018010/Lac10g018270/Lac10g033770/Lac11g004290/Lac11g006000/Lac11g012450/Lac12g004…	36	25	11
Biological process	GO:0045861	negative regulation of proteolysis	14/1597	37/14149	2.53305e-05	0.00116458	Lac01g000530/Lac01g000790/Lac03g003840/Lac03g004640/Lac03g004650/Lac03g004660/Lac04g004710/Lac04g014770/Lac04g014780/Lac04g014790/Lac06g012120/Lac12g000460/Lac12g000490/Lac12g000500	14	7	7
Biological process	GO:0010029	regulation of seed germination	24/1597	89/14149	3.38812e-05	0.00152062	Lac01g006410/Lac01g009490/Lac02g000210/Lac02g018750/Lac03g004640/Lac03g004650/Lac03g012740/Lac04g024350/Lac05g018500/Lac06g006850/Lac06g012120/Lac08g005170/Lac08g015390/Lac10g009800/Lac10g012660/Lac10g015120/Lac10g021620/Lac10g023200/Lac11g004920/Lac12g000460/Lac12g000490/Lac12g000500/Lac13g003990/Lac13g014470	24	14	10
Biological process	GO:0030162	regulation of proteolysis	20/1597	68/14149	3.90739e-05	0.00171289	Lac01g000530/Lac01g000790/Lac01g018250/Lac03g003840/Lac03g004640/Lac03g004650/Lac03g004660/Lac04g004710/Lac04g014770/Lac04g014780/Lac04g014790/Lac04g017430/Lac05g018410/Lac06g012120/Lac06g015510/Lac07g017120/Lac12g000460/Lac12g000490/Lac12g000500/Lac13g002620	20	12	8
Biological process	GO:0009734	auxin-activated signaling pathway	51/1597	260/14149	5.35378e-05	0.00229361	Lac01g014790/Lac01g018300/Lac02g006190/Lac02g006200/Lac02g020000/Lac03g006130/Lac03g009340/Lac03g018180/Lac04g009500/Lac04g010570/Lac05g007680/Lac05g007700/Lac05g007710/Lac05g007910/Lac05g014130/Lac05g014150/Lac05g021160/Lac06g002440/Lac06g009550/Lac06g021300/Lac06g023270/Lac07g003930/Lac07g009920/Lac07g010020/Lac07g017440/Lac08g003170/Lac08g003180/Lac08g007210/Lac08g008040/Lac08g008050/Lac08g008…	51	14	37
Biological process	GO:0051346	negative regulation of hydrolase activity	14/1597	40/14149	6.94337e-05	0.0029085	Lac01g000530/Lac01g000790/Lac03g003840/Lac03g004640/Lac03g004650/Lac03g004660/Lac04g004710/Lac04g014770/Lac04g014780/Lac04g014790/Lac06g012120/Lac12g000460/Lac12g000490/Lac12g000500	14	7	7
Biological process	GO:0033692	cellular polysaccharide biosynthetic process	35/1597	159/14149	7.33804e-05	0.003007	Lac01g004910/Lac01g015500/Lac03g020110/Lac04g006020/Lac04g010240/Lac04g010460/Lac04g014990/Lac04g016790/Lac04g016830/Lac04g025130/Lac04g026300/Lac05g009920/Lac05g012970/Lac05g021880/Lac06g003180/Lac06g005090/Lac06g008250/Lac06g021720/Lac07g007830/Lac07g012210/Lac07g017520/Lac08g009370/Lac08g019850/Lac08g020410/Lac10g003290/Lac10g009160/Lac10g013600/Lac10g015580/Lac10g022980/Lac11g007110/Lac11g013…	35	28	7
Biological process	GO:1900140	regulation of seedling development	24/1597	94/14149	8.80034e-05	0.0035295	Lac01g006410/Lac01g009490/Lac02g000210/Lac02g018750/Lac03g004640/Lac03g004650/Lac03g012740/Lac04g024350/Lac05g018500/Lac06g006850/Lac06g012120/Lac08g005170/Lac08g015390/Lac10g009800/Lac10g012660/Lac10g015120/Lac10g021620/Lac10g023200/Lac11g004920/Lac12g000460/Lac12g000490/Lac12g000500/Lac13g003990/Lac13g014470	24	14	10
Biological process	GO:2000652	regulation of secondary cell wall biogenesis	10/1597	23/14149	9.31816e-05	0.00365932	Lac02g016150/Lac05g017840/Lac06g000130/Lac06g007740/Lac07g011900/Lac07g014340/Lac08g014170/Lac09g010720/Lac09g021750/Lac11g002560	10	8	2
Biological process	GO:0071365	cellular response to auxin stimulus	52/1597	273/14149	0.000100804	0.00387788	Lac01g014790/Lac01g018300/Lac02g006190/Lac02g006200/Lac02g006560/Lac02g020000/Lac03g006130/Lac03g009340/Lac03g018180/Lac04g009500/Lac04g010570/Lac05g007680/Lac05g007700/Lac05g007710/Lac05g007910/Lac05g014130/Lac05g014150/Lac05g021160/Lac06g002440/Lac06g009550/Lac06g021300/Lac06g023270/Lac07g003930/Lac07g009920/Lac07g010020/Lac07g017440/Lac08g003170/Lac08g003180/Lac08g007210/Lac08g008040/Lac08g008…	52	15	37
Biological process	GO:0009733	response to auxin	73/1597	420/14149	0.000105509	0.00395882	Lac01g009320/Lac01g014790/Lac01g018300/Lac02g006190/Lac02g006200/Lac02g006560/Lac02g015690/Lac02g020000/Lac03g006130/Lac03g009340/Lac03g018180/Lac04g001270/Lac04g009500/Lac04g010570/Lac04g016180/Lac04g017430/Lac04g024540/Lac05g007680/Lac05g007700/Lac05g007710/Lac05g007910/Lac05g014130/Lac05g014150/Lac05g021160/Lac06g000660/Lac06g002440/Lac06g009550/Lac06g021300/Lac06g021890/Lac06g023270/Lac07g003…	73	27	46
Biological process	GO:0008202	steroid metabolic process	25/1597	101/14149	0.000108946	0.00395882	Lac01g004880/Lac01g017400/Lac02g004250/Lac03g014320/Lac03g014330/Lac03g019910/Lac04g013300/Lac04g013310/Lac04g020290/Lac05g009230/Lac05g013080/Lac05g013090/Lac06g003140/Lac06g020970/Lac07g018360/Lac08g001600/Lac08g020470/Lac10g017840/Lac10g017850/Lac10g023390/Lac10g024120/Lac11g002450/Lac11g007480/Lac11g009340/Lac11g020540	25	16	9
Biological process	GO:0009845	seed germination	35/1597	162/14149	0.000109209	0.00395882	Lac01g006410/Lac01g009490/Lac01g015770/Lac02g000210/Lac02g018750/Lac03g004640/Lac03g004650/Lac03g012740/Lac03g022050/Lac04g019930/Lac04g020210/Lac04g024350/Lac05g018500/Lac06g006850/Lac06g012120/Lac06g023730/Lac08g005170/Lac08g015390/Lac08g019180/Lac09g016090/Lac10g009800/Lac10g012660/Lac10g015120/Lac10g021620/Lac10g021890/Lac10g022960/Lac10g023200/Lac10g033700/Lac10g035090/Lac11g004920/Lac12g000…	35	20	15
Biological process	GO:0032269	negative regulation of cellular protein metabolic process	23/1597	90/14149	0.000120645	0.00429087	Lac01g000530/Lac01g000790/Lac03g003840/Lac03g004640/Lac03g004650/Lac03g004660/Lac03g005840/Lac04g004710/Lac04g014770/Lac04g014780/Lac04g014790/Lac05g009590/Lac05g010040/Lac06g012120/Lac08g021400/Lac09g008720/Lac09g021750/Lac10g022210/Lac11g007000/Lac12g000460/Lac12g000490/Lac12g000500/Lac12g001830	23	12	11
Biological process	GO:0009642	response to light intensity	31/1597	139/14149	0.000143825	0.00502055	Lac01g005950/Lac01g011200/Lac01g014420/Lac02g003010/Lac02g003550/Lac03g007880/Lac03g016280/Lac04g009140/Lac04g011050/Lac04g015680/Lac05g013080/Lac05g014030/Lac06g001080/Lac08g001990/Lac08g014220/Lac08g021020/Lac09g016170/Lac09g018530/Lac10g014680/Lac10g015120/Lac10g016240/Lac10g024890/Lac10g033770/Lac11g004290/Lac11g012450/Lac11g018960/Lac12g000760/Lac13g007680/Lac13g007770/Lac13g015180/Lac13g016…	31	20	11
Biological process	GO:0042445	hormone metabolic process	52/1597	277/14149	0.000147866	0.00506778	Lac01g016550/Lac01g017400/Lac02g003530/Lac03g009340/Lac03g014320/Lac03g014330/Lac03g022050/Lac04g006580/Lac04g006590/Lac04g013300/Lac04g013310/Lac04g016210/Lac04g017490/Lac04g018160/Lac04g020290/Lac04g025430/Lac05g006650/Lac05g009100/Lac05g010430/Lac05g013080/Lac05g013090/Lac05g013960/Lac05g019500/Lac06g000080/Lac06g003140/Lac06g020890/Lac06g020970/Lac07g017280/Lac08g001600/Lac08g012750/Lac08g013…	52	33	19
Biological process	GO:0009637	response to blue light	19/1597	69/14149	0.000160555	0.0054044	Lac01g000480/Lac04g010650/Lac05g011820/Lac05g019400/Lac06g000550/Lac06g017120/Lac06g021300/Lac06g023370/Lac07g016690/Lac08g021300/Lac09g002260/Lac09g016170/Lac09g021860/Lac10g015120/Lac10g021620/Lac10g023420/Lac11g016860/Lac12g006640/Lac13g005840	19	6	13
Biological process	GO:0016132	brassinosteroid biosynthetic process	12/1597	34/14149	0.000208093	0.00688167	Lac01g017400/Lac04g020290/Lac05g013080/Lac05g013090/Lac06g003140/Lac08g020470/Lac10g017840/Lac10g017850/Lac10g024120/Lac11g007480/Lac11g009340/Lac11g020540	12	8	4
Biological process	GO:1901657	glycosyl compound metabolic process	35/1597	168/14149	0.000231375	0.00751969	Lac00g000860/Lac00g006920/Lac00g007160/Lac02g002170/Lac02g002880/Lac02g006560/Lac02g018550/Lac03g010130/Lac04g010950/Lac04g011070/Lac04g017030/Lac04g017060/Lac04g017090/Lac06g006110/Lac06g006480/Lac07g011470/Lac07g018680/Lac08g005740/Lac08g011880/Lac09g018520/Lac09g019790/Lac10g014030/Lac10g017310/Lac10g021050/Lac10g024630/Lac10g024700/Lac10g024740/Lac10g029590/Lac10g032900/Lac10g033360/Lac11g009…	35	25	10
Biological process	GO:0044264	cellular polysaccharide metabolic process	47/1597	250/14149	0.000290927	0.00929488	Lac01g004910/Lac01g007320/Lac01g015500/Lac02g003130/Lac02g017880/Lac03g020110/Lac04g006020/Lac04g010240/Lac04g010460/Lac04g014990/Lac04g016790/Lac04g016830/Lac04g019930/Lac04g025130/Lac04g026300/Lac05g009920/Lac05g012970/Lac05g021880/Lac06g000080/Lac06g003180/Lac06g005090/Lac06g008250/Lac06g021230/Lac06g021720/Lac07g007830/Lac07g012210/Lac07g017520/Lac08g006070/Lac08g009370/Lac08g019850/Lac08g020…	47	33	14
Biological process	GO:0000271	polysaccharide biosynthetic process	38/1597	192/14149	0.000379846	0.0119335	Lac00g003530/Lac01g004910/Lac01g015500/Lac03g008040/Lac03g020110/Lac04g006020/Lac04g010240/Lac04g010460/Lac04g014990/Lac04g016790/Lac04g016830/Lac04g025130/Lac04g026300/Lac05g009920/Lac05g012970/Lac05g021880/Lac06g003180/Lac06g005090/Lac06g008250/Lac06g021720/Lac07g007830/Lac07g012210/Lac07g017520/Lac08g009370/Lac08g016620/Lac08g019850/Lac08g020410/Lac10g003290/Lac10g009160/Lac10g013600/Lac10g015…	38	30	8
Biological process	GO:0010030	positive regulation of seed germination	11/1597	32/14149	0.000495064	0.0152983	Lac02g000210/Lac03g004640/Lac03g004650/Lac06g006850/Lac06g012120/Lac10g015120/Lac10g023200/Lac11g004920/Lac12g000460/Lac12g000490/Lac12g000500	11	7	4
Biological process	GO:0060918	auxin transport	23/1597	99/14149	0.000539986	0.0164173	Lac01g015770/Lac01g017620/Lac03g018180/Lac05g007710/Lac05g021160/Lac06g000080/Lac06g002440/Lac06g009550/Lac06g021300/Lac08g000340/Lac08g008040/Lac08g008050/Lac08g008060/Lac08g008100/Lac08g013350/Lac08g019050/Lac08g021930/Lac08g021960/Lac09g014590/Lac11g012150/Lac13g007440/Lac13g013630/Lac13g014560	23	10	13
Biological process	GO:0043086	negative regulation of catalytic activity	15/1597	53/14149	0.000557956	0.0166944	Lac01g000530/Lac01g000790/Lac03g003840/Lac03g004640/Lac03g004650/Lac03g004660/Lac04g004710/Lac04g014770/Lac04g014780/Lac04g014790/Lac05g009590/Lac06g012120/Lac12g000460/Lac12g000490/Lac12g000500	15	8	7
Biological process	GO:0044092	negative regulation of molecular function	18/1597	70/14149	0.000589766	0.0173704	Lac01g000530/Lac01g000790/Lac01g009320/Lac03g003840/Lac03g004640/Lac03g004650/Lac03g004660/Lac04g004710/Lac04g014770/Lac04g014780/Lac04g014790/Lac05g009590/Lac06g000660/Lac06g012120/Lac07g016690/Lac12g000460/Lac12g000490/Lac12g000500	18	9	9
Biological process	GO:0051248	negative regulation of protein metabolic process	23/1597	100/14149	0.000627762	0.0182051	Lac01g000530/Lac01g000790/Lac03g003840/Lac03g004640/Lac03g004650/Lac03g004660/Lac03g005840/Lac04g004710/Lac04g014770/Lac04g014780/Lac04g014790/Lac05g009590/Lac05g010040/Lac06g012120/Lac08g021400/Lac09g008720/Lac09g021750/Lac10g022210/Lac11g007000/Lac12g000460/Lac12g000490/Lac12g000500/Lac12g001830	23	12	11
Biological process	GO:0016129	phytosteroid biosynthetic process	12/1597	38/14149	0.000669113	0.0191103	Lac01g017400/Lac04g020290/Lac05g013080/Lac05g013090/Lac06g003140/Lac08g020470/Lac10g017840/Lac10g017850/Lac10g024120/Lac11g007480/Lac11g009340/Lac11g020540	12	8	4
Biological process	GO:0034637	cellular carbohydrate biosynthetic process	38/1597	198/14149	0.000707489	0.0194145	Lac01g004910/Lac01g015500/Lac03g020110/Lac04g006020/Lac04g010240/Lac04g010460/Lac04g014990/Lac04g016790/Lac04g016830/Lac04g025130/Lac04g026300/Lac05g009920/Lac05g012970/Lac05g021880/Lac06g003180/Lac06g005090/Lac06g008250/Lac06g021720/Lac07g007830/Lac07g012210/Lac07g017520/Lac08g009370/Lac08g019850/Lac08g020410/Lac10g003290/Lac10g009160/Lac10g013600/Lac10g015580/Lac10g022980/Lac11g007110/Lac11g009…	38	30	8
Biological process	GO:0006855	drug transmembrane transport	18/1597	71/14149	0.000708085	0.0194145	Lac01g005120/Lac01g005130/Lac02g002850/Lac02g006560/Lac02g015830/Lac02g016290/Lac03g020940/Lac06g020360/Lac07g015430/Lac08g001480/Lac08g012590/Lac08g012600/Lac08g014220/Lac11g001880/Lac11g006000/Lac11g010510/Lac12g008110/Lac13g015840	18	17	1
Biological process	GO:0009914	hormone transport	24/1597	107/14149	0.000710663	0.0194145	Lac01g015770/Lac01g017620/Lac03g018180/Lac05g007710/Lac05g021160/Lac06g000080/Lac06g002440/Lac06g009550/Lac06g021300/Lac08g000340/Lac08g008040/Lac08g008050/Lac08g008060/Lac08g008100/Lac08g013350/Lac08g015010/Lac08g019050/Lac08g021930/Lac08g021960/Lac09g014590/Lac11g012150/Lac13g007440/Lac13g013630/Lac13g014560	24	11	13
Biological process	GO:0045926	negative regulation of growth	10/1597	29/14149	0.000864383	0.0232766	Lac02g007480/Lac04g006580/Lac05g001680/Lac05g001710/Lac08g004670/Lac09g019230/Lac09g019240/Lac09g019250/Lac09g019490/Lac09g021750	10	4	6
Biological process	GO:0090351	seedling development	35/1597	180/14149	0.000883767	0.0234634	Lac01g006410/Lac01g009490/Lac01g015770/Lac02g000210/Lac02g018750/Lac03g004640/Lac03g004650/Lac03g012740/Lac03g022050/Lac04g019930/Lac04g020210/Lac04g024350/Lac05g018500/Lac06g006850/Lac06g012120/Lac06g023730/Lac08g005170/Lac08g015390/Lac08g019180/Lac09g016090/Lac10g009800/Lac10g012660/Lac10g015120/Lac10g021620/Lac10g021890/Lac10g022960/Lac10g023200/Lac10g033700/Lac10g035090/Lac11g004920/Lac12g000…	35	20	15
Biological process	GO:0008215	spermine metabolic process	6/1597	12/14149	0.0010348	0.0270917	Lac00g000860/Lac00g006920/Lac00g007160/Lac05g017530/Lac08g005740/Lac09g019790	6	6	0
Biological process	GO:0009902	chloroplast relocation	10/1597	30/14149	0.00116687	0.0287976	Lac07g016690/Lac08g018760/Lac08g020430/Lac09g006930/Lac09g021860/Lac10g000680/Lac10g021620/Lac10g023420/Lac13g012970/Lac13g017290	10	7	3
Biological process	GO:0019750	chloroplast localization	10/1597	30/14149	0.00116687	0.0287976	Lac07g016690/Lac08g018760/Lac08g020430/Lac09g006930/Lac09g021860/Lac10g000680/Lac10g021620/Lac10g023420/Lac13g012970/Lac13g017290	10	7	3
Biological process	GO:0051644	plastid localization	10/1597	30/14149	0.00116687	0.0287976	Lac07g016690/Lac08g018760/Lac08g020430/Lac09g006930/Lac09g021860/Lac10g000680/Lac10g021620/Lac10g023420/Lac13g012970/Lac13g017290	10	7	3
Biological process	GO:0051667	establishment of plastid localization	10/1597	30/14149	0.00116687	0.0287976	Lac07g016690/Lac08g018760/Lac08g020430/Lac09g006930/Lac09g021860/Lac10g000680/Lac10g021620/Lac10g023420/Lac13g012970/Lac13g017290	10	7	3
Biological process	GO:0009813	flavonoid biosynthetic process	21/1597	92/14149	0.00117635	0.0287976	Lac01g012180/Lac01g013240/Lac02g015690/Lac02g015700/Lac02g020210/Lac05g013080/Lac05g013960/Lac05g018610/Lac06g003120/Lac06g023490/Lac08g013350/Lac08g014170/Lac09g000340/Lac09g011020/Lac09g019150/Lac10g012070/Lac10g019910/Lac10g024010/Lac11g000230/Lac11g012730/Lac13g016880	21	16	5
Biological process	GO:0009686	gibberellin biosynthetic process	11/1597	36/14149	0.00150722	0.0364246	Lac02g003530/Lac03g022050/Lac04g018160/Lac04g025430/Lac05g019500/Lac08g012750/Lac08g021550/Lac09g011510/Lac10g017840/Lac10g017850/Lac11g020540	11	9	2
Biological process	GO:0006012	galactose metabolic process	6/1597	13/14149	0.001739	0.0414939	Lac02g003550/Lac02g008310/Lac03g000640/Lac04g026300/Lac11g007920/Lac13g015530	6	5	1
Biological process	GO:0009408	response to heat	35/1597	187/14149	0.00176694	0.0416336	Lac01g011200/Lac02g003550/Lac03g004640/Lac03g004650/Lac03g022050/Lac04g011050/Lac04g021980/Lac05g003770/Lac06g000200/Lac06g001080/Lac06g012120/Lac07g003930/Lac08g004660/Lac08g006070/Lac08g014220/Lac08g014960/Lac09g012500/Lac09g013870/Lac10g011990/Lac10g014680/Lac10g015120/Lac10g018010/Lac10g023750/Lac10g026440/Lac10g026720/Lac10g033770/Lac10g034100/Lac11g004290/Lac12g000460/Lac12g000490/Lac12g000…	35	26	9
Biological process	GO:0009685	gibberellin metabolic process	11/1597	37/14149	0.00192932	0.0448983	Lac02g003530/Lac03g022050/Lac04g018160/Lac04g025430/Lac05g019500/Lac08g012750/Lac08g021550/Lac09g011510/Lac10g017840/Lac10g017850/Lac11g020540	11	9	2
Biological process	GO:0015893	drug transport	20/1597	90/14149	0.00214598	0.0493313	Lac01g005120/Lac01g005130/Lac01g011900/Lac02g002850/Lac02g005180/Lac02g006560/Lac02g015830/Lac02g016290/Lac03g020940/Lac06g020360/Lac07g015430/Lac08g001480/Lac08g012590/Lac08g012600/Lac08g014220/Lac11g001880/Lac11g006000/Lac11g010510/Lac12g008110/Lac13g015840	20	18	2
Cellular component	GO:0009522	photosystem I	28/1744	35/15878	3.53861e-21	6.71293e-19	Lac00g003580/Lac01g001280/Lac01g009400/Lac02g003700/Lac02g006370/Lac03g008850/Lac03g016280/Lac04g010650/Lac04g014850/Lac04g025160/Lac04g025170/Lac04g025860/Lac06g000760/Lac06g008940/Lac06g008950/Lac06g010630/Lac06g013430/Lac06g023370/Lac07g014130/Lac08g008180/Lac08g009110/Lac09g016170/Lac10g014650/Lac10g015120/Lac11g012450/Lac11g016650/Lac12g006640/Lac13g016950	28	2	26
Cellular component	GO:0009521	photosystem	43/1744	80/15878	5.04732e-21	6.71293e-19	Lac00g003580/Lac00g005160/Lac01g001280/Lac01g009400/Lac02g003700/Lac02g006370/Lac03g000700/Lac03g008850/Lac03g012340/Lac03g016280/Lac04g010650/Lac04g014850/Lac04g015680/Lac04g015930/Lac04g025160/Lac04g025170/Lac04g025860/Lac05g014080/Lac06g000760/Lac06g006510/Lac06g008940/Lac06g008950/Lac06g010630/Lac06g013430/Lac06g023370/Lac07g014130/Lac07g019210/Lac08g008180/Lac08g009110/Lac08g017070/Lac08g022…	43	4	39
Cellular component	GO:0009523	photosystem II	29/1744	61/15878	7.88016e-13	6.98708e-11	Lac00g005160/Lac02g003700/Lac03g000700/Lac03g008850/Lac03g012340/Lac04g010650/Lac04g015680/Lac04g015930/Lac04g025160/Lac04g025170/Lac05g014080/Lac06g000760/Lac06g006510/Lac06g008940/Lac06g008950/Lac06g023370/Lac07g014130/Lac07g019210/Lac08g017070/Lac08g022520/Lac09g010100/Lac10g015120/Lac10g033520/Lac11g007040/Lac11g007130/Lac11g012450/Lac12g006640/Lac13g016380/Lac13g016950	29	3	26
Cellular component	GO:0034357	photosynthetic membrane	76/1744	357/15878	8.81945e-09	5.86493e-07	Lac00g003580/Lac00g005160/Lac01g001280/Lac01g005950/Lac01g009400/Lac02g003700/Lac02g006370/Lac03g000700/Lac03g008850/Lac03g012340/Lac03g016280/Lac03g021920/Lac04g003480/Lac04g009170/Lac04g010650/Lac04g014850/Lac04g015680/Lac04g015930/Lac04g019020/Lac04g019030/Lac04g025160/Lac04g025170/Lac04g025490/Lac04g025860/Lac05g012000/Lac05g012020/Lac05g014080/Lac06g000170/Lac06g000760/Lac06g006510/Lac06g008…	76	17	59
Cellular component	GO:0009535	chloroplast thylakoid membrane	72/1744	334/15878	1.25618e-08	6.3487e-07	Lac00g005160/Lac01g005950/Lac01g009400/Lac02g003700/Lac02g006370/Lac03g000700/Lac03g008850/Lac03g016280/Lac03g021920/Lac04g003480/Lac04g009170/Lac04g010650/Lac04g014850/Lac04g015680/Lac04g015930/Lac04g019020/Lac04g019030/Lac04g025160/Lac04g025170/Lac04g025490/Lac04g025860/Lac05g012000/Lac05g012020/Lac05g014080/Lac06g000170/Lac06g000760/Lac06g006510/Lac06g008940/Lac06g008950/Lac06g013430/Lac06g020…	72	16	56
Cellular component	GO:0055035	plastid thylakoid membrane	72/1744	335/15878	1.43204e-08	6.3487e-07	Lac00g005160/Lac01g005950/Lac01g009400/Lac02g003700/Lac02g006370/Lac03g000700/Lac03g008850/Lac03g016280/Lac03g021920/Lac04g003480/Lac04g009170/Lac04g010650/Lac04g014850/Lac04g015680/Lac04g015930/Lac04g019020/Lac04g019030/Lac04g025160/Lac04g025170/Lac04g025490/Lac04g025860/Lac05g012000/Lac05g012020/Lac05g014080/Lac06g000170/Lac06g000760/Lac06g006510/Lac06g008940/Lac06g008950/Lac06g013430/Lac06g020…	72	16	56
Cellular component	GO:0044436	thylakoid part	79/1744	387/15878	3.14771e-08	1.19613e-06	Lac00g003580/Lac00g005160/Lac01g001280/Lac01g005950/Lac01g009400/Lac02g003700/Lac02g006370/Lac03g000700/Lac03g008850/Lac03g012340/Lac03g016280/Lac03g021920/Lac04g003480/Lac04g009170/Lac04g010650/Lac04g014850/Lac04g015680/Lac04g015930/Lac04g019020/Lac04g019030/Lac04g025160/Lac04g025170/Lac04g025490/Lac04g025860/Lac05g012000/Lac05g012020/Lac05g014080/Lac06g000170/Lac06g000760/Lac06g006510/Lac06g007…	79	18	61
Cellular component	GO:0042651	thylakoid membrane	72/1744	350/15878	9.29715e-08	3.0913e-06	Lac00g005160/Lac01g005950/Lac01g009400/Lac02g003700/Lac02g006370/Lac03g000700/Lac03g008850/Lac03g016280/Lac03g021920/Lac04g003480/Lac04g009170/Lac04g010650/Lac04g014850/Lac04g015680/Lac04g015930/Lac04g019020/Lac04g019030/Lac04g025160/Lac04g025170/Lac04g025490/Lac04g025860/Lac05g012000/Lac05g012020/Lac05g014080/Lac06g000170/Lac06g000760/Lac06g006510/Lac06g008940/Lac06g008950/Lac06g013430/Lac06g020…	72	16	56
Cellular component	GO:0009534	chloroplast thylakoid	78/1744	409/15878	7.11727e-07	2.09244e-05	Lac00g003580/Lac00g005160/Lac01g005950/Lac01g009400/Lac02g003700/Lac02g006370/Lac03g000700/Lac03g008850/Lac03g016280/Lac03g021920/Lac04g003480/Lac04g009170/Lac04g010650/Lac04g014850/Lac04g015680/Lac04g015930/Lac04g019020/Lac04g019030/Lac04g025160/Lac04g025170/Lac04g025490/Lac04g025860/Lac05g012000/Lac05g012020/Lac05g014080/Lac06g000170/Lac06g000760/Lac06g006510/Lac06g007170/Lac06g008940/Lac06g008…	78	17	61
Cellular component	GO:0031976	plastid thylakoid	78/1744	410/15878	7.86631e-07	2.09244e-05	Lac00g003580/Lac00g005160/Lac01g005950/Lac01g009400/Lac02g003700/Lac02g006370/Lac03g000700/Lac03g008850/Lac03g016280/Lac03g021920/Lac04g003480/Lac04g009170/Lac04g010650/Lac04g014850/Lac04g015680/Lac04g015930/Lac04g019020/Lac04g019030/Lac04g025160/Lac04g025170/Lac04g025490/Lac04g025860/Lac05g012000/Lac05g012020/Lac05g014080/Lac06g000170/Lac06g000760/Lac06g006510/Lac06g007170/Lac06g008940/Lac06g008…	78	17	61
Cellular component	GO:0009579	thylakoid	85/1744	467/15878	1.71324e-06	4.14292e-05	Lac00g003580/Lac00g005160/Lac01g001280/Lac01g005950/Lac01g009400/Lac02g003700/Lac02g006370/Lac03g000700/Lac03g008850/Lac03g010360/Lac03g012340/Lac03g016280/Lac03g021920/Lac04g003480/Lac04g009170/Lac04g010650/Lac04g014850/Lac04g015680/Lac04g015930/Lac04g019020/Lac04g019030/Lac04g021220/Lac04g025160/Lac04g025170/Lac04g025490/Lac04g025860/Lac05g012000/Lac05g012020/Lac05g014030/Lac05g014080/Lac06g000…	85	21	64
Cellular component	GO:0010287	plastoglobule	19/1744	59/15878	9.93915e-06	0.000220318	Lac00g005160/Lac03g008850/Lac03g016280/Lac04g010650/Lac04g019020/Lac04g019030/Lac06g004720/Lac06g023030/Lac06g023370/Lac07g009820/Lac07g011460/Lac07g014130/Lac09g010100/Lac09g016170/Lac10g019700/Lac10g030900/Lac11g012450/Lac12g006640/Lac13g016950	19	5	14
Cellular component	GO:0044426	cell wall part	8/1744	21/15878	0.0011372	0.0216067	Lac05g001680/Lac05g001710/Lac06g021270/Lac08g006140/Lac09g019230/Lac09g019240/Lac09g019250/Lac10g031780	8	2	6
Cellular component	GO:0044462	external encapsulating structure part	8/1744	21/15878	0.0011372	0.0216067	Lac05g001680/Lac05g001710/Lac06g021270/Lac08g006140/Lac09g019230/Lac09g019240/Lac09g019250/Lac10g031780	8	2	6
Cellular component	GO:0009505	plant-type cell wall	38/1744	214/15878	0.00190677	0.0338135	Lac02g002170/Lac03g021830/Lac04g005630/Lac04g025450/Lac05g006290/Lac05g008650/Lac05g016630/Lac05g021880/Lac06g002440/Lac06g005940/Lac06g009040/Lac06g009580/Lac06g016910/Lac06g019260/Lac06g021270/Lac06g023770/Lac06g023780/Lac07g012460/Lac08g000850/Lac08g006140/Lac09g001510/Lac09g007810/Lac09g009280/Lac09g013300/Lac09g013880/Lac10g009380/Lac10g017160/Lac10g017170/Lac10g026110/Lac10g031780/Lac10g033…	38	15	23
Molecular function	GO:0046906	tetrapyrrole binding	112/1695	382/15162	9.55239e-23	5.77919e-20	Lac00g005160/Lac01g004880/Lac01g009730/Lac01g017400/Lac02g003700/Lac02g004580/Lac02g010380/Lac02g014930/Lac02g015690/Lac02g015700/Lac02g016000/Lac02g018430/Lac02g018830/Lac02g019670/Lac03g008400/Lac03g008850/Lac03g014320/Lac03g014330/Lac03g016280/Lac03g021000/Lac04g004660/Lac04g010650/Lac04g015620/Lac04g015630/Lac04g015680/Lac04g017030/Lac04g017060/Lac04g019330/Lac04g019360/Lac04g019390/Lac04g020…	112	66	46
Molecular function	GO:0004497	monooxygenase activity	82/1695	274/15162	1.52543e-17	4.61443e-15	Lac01g004880/Lac01g017400/Lac02g004580/Lac02g010380/Lac02g014930/Lac02g015690/Lac02g015700/Lac02g016000/Lac02g018830/Lac02g019670/Lac03g008400/Lac03g014320/Lac03g014330/Lac03g021000/Lac04g004660/Lac04g008240/Lac04g015620/Lac04g015630/Lac04g017030/Lac04g017060/Lac04g019330/Lac04g019360/Lac04g019390/Lac04g020290/Lac04g020450/Lac05g009230/Lac05g013040/Lac05g013050/Lac05g013060/Lac05g013090/Lac05g013…	82	59	23
Molecular function	GO:0016705	oxidoreductase activity, acting on paired donors, with incorporation or reduction of molecular oxygen	92/1695	334/15162	6.19421e-17	1.24917e-14	Lac01g004880/Lac01g011260/Lac01g017400/Lac02g003530/Lac02g004580/Lac02g010380/Lac02g014930/Lac02g015690/Lac02g015700/Lac02g016000/Lac02g018830/Lac02g019670/Lac03g008400/Lac03g014320/Lac03g014330/Lac03g021000/Lac04g004660/Lac04g008240/Lac04g015620/Lac04g015630/Lac04g017030/Lac04g017060/Lac04g019330/Lac04g019360/Lac04g019390/Lac04g020290/Lac04g020450/Lac04g025430/Lac05g009230/Lac05g013040/Lac05g013…	92	66	26
Molecular function	GO:0020037	heme binding	91/1695	347/15162	2.55144e-15	3.85905e-13	Lac01g004880/Lac01g009730/Lac01g017400/Lac02g004580/Lac02g010380/Lac02g014930/Lac02g015690/Lac02g015700/Lac02g016000/Lac02g018430/Lac02g018830/Lac02g019670/Lac03g008400/Lac03g014320/Lac03g014330/Lac03g021000/Lac04g004660/Lac04g015620/Lac04g015630/Lac04g017030/Lac04g017060/Lac04g019330/Lac04g019360/Lac04g019390/Lac04g020290/Lac04g020450/Lac04g020890/Lac05g009230/Lac05g013040/Lac05g013050/Lac05g013…	91	65	26
Molecular function	GO:0005506	iron ion binding	82/1695	311/15162	4.54893e-14	5.5042e-12	Lac01g004880/Lac01g013610/Lac01g017400/Lac02g004580/Lac02g010380/Lac02g014930/Lac02g015690/Lac02g015700/Lac02g016000/Lac02g018830/Lac02g019670/Lac03g008400/Lac03g009970/Lac03g014320/Lac03g014330/Lac03g021000/Lac04g004660/Lac04g015620/Lac04g015630/Lac04g017030/Lac04g017060/Lac04g019330/Lac04g019360/Lac04g019390/Lac04g020290/Lac04g020450/Lac05g009230/Lac05g013040/Lac05g013050/Lac05g013060/Lac05g013…	82	61	21
Molecular function	GO:0016709	oxidoreductase activity, acting on paired donors, with incorporation or reduction of molecular oxygen, NAD(P)H as one donor, and incorporation of one atom of oxygen	49/1695	147/15162	5.95212e-13	6.00172e-11	Lac01g017400/Lac02g004580/Lac02g010380/Lac02g014930/Lac02g015690/Lac02g015700/Lac02g016000/Lac02g018830/Lac03g021000/Lac04g004660/Lac04g008240/Lac04g017030/Lac04g017060/Lac04g020290/Lac04g020450/Lac05g013050/Lac05g013960/Lac06g001300/Lac06g004510/Lac06g016280/Lac06g020670/Lac07g002420/Lac07g006670/Lac07g007960/Lac07g007970/Lac07g007980/Lac07g014740/Lac08g009000/Lac08g013570/Lac08g020460/Lac08g020…	49	34	15
Molecular function	GO:0004869	cysteine-type endopeptidase inhibitor activity	27/1695	59/15162	2.25345e-11	1.86755e-09	Lac01g000520/Lac01g000530/Lac01g000770/Lac01g000790/Lac03g003840/Lac03g004430/Lac03g004440/Lac03g004450/Lac03g004460/Lac03g004640/Lac03g004650/Lac03g004660/Lac04g004710/Lac04g014630/Lac04g014770/Lac04g014780/Lac04g014790/Lac05g006690/Lac05g006810/Lac06g012120/Lac12g000440/Lac12g000460/Lac12g000470/Lac12g000480/Lac12g000490/Lac12g000500/Lac12g000510	27	16	11
Molecular function	GO:0016168	chlorophyll binding	20/1695	34/15162	2.46949e-11	1.86755e-09	Lac00g005160/Lac02g003700/Lac03g008850/Lac03g016280/Lac04g010650/Lac04g015680/Lac04g025160/Lac04g025170/Lac04g025860/Lac06g000760/Lac06g008940/Lac06g008950/Lac06g023370/Lac07g014130/Lac09g010100/Lac09g016170/Lac11g012450/Lac11g016650/Lac12g006640/Lac13g016950	20	1	19
Molecular function	GO:0004866	endopeptidase inhibitor activity	33/1695	96/15162	1.43833e-09	8.70192e-08	Lac01g000520/Lac01g000530/Lac01g000770/Lac01g000790/Lac02g008550/Lac02g008560/Lac02g019200/Lac02g019620/Lac02g019630/Lac03g003840/Lac03g004430/Lac03g004440/Lac03g004450/Lac03g004460/Lac03g004640/Lac03g004650/Lac03g004660/Lac04g004710/Lac04g014630/Lac04g014770/Lac04g014780/Lac04g014790/Lac05g006690/Lac05g006810/Lac06g012120/Lac11g004450/Lac12g000440/Lac12g000460/Lac12g000470/Lac12g000480/Lac12g000…	33	16	17
Molecular function	GO:0030414	peptidase inhibitor activity	33/1695	96/15162	1.43833e-09	8.70192e-08	Lac01g000520/Lac01g000530/Lac01g000770/Lac01g000790/Lac02g008550/Lac02g008560/Lac02g019200/Lac02g019620/Lac02g019630/Lac03g003840/Lac03g004430/Lac03g004440/Lac03g004450/Lac03g004460/Lac03g004640/Lac03g004650/Lac03g004660/Lac04g004710/Lac04g014630/Lac04g014770/Lac04g014780/Lac04g014790/Lac05g006690/Lac05g006810/Lac06g012120/Lac11g004450/Lac12g000440/Lac12g000460/Lac12g000470/Lac12g000480/Lac12g000…	33	16	17
Molecular function	GO:0061135	endopeptidase regulator activity	33/1695	97/15162	1.9485e-09	1.07168e-07	Lac01g000520/Lac01g000530/Lac01g000770/Lac01g000790/Lac02g008550/Lac02g008560/Lac02g019200/Lac02g019620/Lac02g019630/Lac03g003840/Lac03g004430/Lac03g004440/Lac03g004450/Lac03g004460/Lac03g004640/Lac03g004650/Lac03g004660/Lac04g004710/Lac04g014630/Lac04g014770/Lac04g014780/Lac04g014790/Lac05g006690/Lac05g006810/Lac06g012120/Lac11g004450/Lac12g000440/Lac12g000460/Lac12g000470/Lac12g000480/Lac12g000…	33	16	17
Molecular function	GO:0061134	peptidase regulator activity	33/1695	98/15162	2.62584e-09	1.32386e-07	Lac01g000520/Lac01g000530/Lac01g000770/Lac01g000790/Lac02g008550/Lac02g008560/Lac02g019200/Lac02g019620/Lac02g019630/Lac03g003840/Lac03g004430/Lac03g004440/Lac03g004450/Lac03g004460/Lac03g004640/Lac03g004650/Lac03g004660/Lac04g004710/Lac04g014630/Lac04g014770/Lac04g014780/Lac04g014790/Lac05g006690/Lac05g006810/Lac06g012120/Lac11g004450/Lac12g000440/Lac12g000460/Lac12g000470/Lac12g000480/Lac12g000…	33	16	17
Molecular function	GO:0031409	pigment binding	11/1695	14/15162	8.73384e-09	4.06459e-07	Lac00g005160/Lac03g008850/Lac03g016280/Lac04g010650/Lac06g023370/Lac07g014130/Lac09g010100/Lac09g016170/Lac11g012450/Lac12g006640/Lac13g016950	11	0	11
Molecular function	GO:0004857	enzyme inhibitor activity	52/1695	207/15162	1.22881e-08	5.3102e-07	Lac01g000520/Lac01g000530/Lac01g000770/Lac01g000790/Lac01g018180/Lac02g008550/Lac02g008560/Lac02g017170/Lac02g019200/Lac02g019620/Lac02g019630/Lac03g001490/Lac03g003840/Lac03g004430/Lac03g004440/Lac03g004450/Lac03g004460/Lac03g004640/Lac03g004650/Lac03g004660/Lac04g004710/Lac04g014630/Lac04g014770/Lac04g014780/Lac04g014790/Lac04g022810/Lac05g006690/Lac05g006810/Lac05g008590/Lac05g009590/Lac06g012…	52	25	27
Molecular function	GO:0002020	protease binding	14/1695	37/15162	2.27557e-05	0.000917815	Lac01g000530/Lac01g000790/Lac03g003840/Lac03g004640/Lac03g004650/Lac03g004660/Lac04g004710/Lac04g014770/Lac04g014780/Lac04g014790/Lac06g012120/Lac12g000460/Lac12g000490/Lac12g000500	14	7	7
Molecular function	GO:0016798	hydrolase activity, acting on glycosyl bonds	70/1695	391/15162	4.25908e-05	0.00161046	Lac01g007320/Lac01g007400/Lac02g002170/Lac02g002880/Lac02g003130/Lac02g005430/Lac02g005440/Lac02g005810/Lac02g014190/Lac02g014520/Lac02g017880/Lac02g018190/Lac03g005840/Lac03g007880/Lac03g010130/Lac03g010160/Lac03g011900/Lac03g011910/Lac03g011940/Lac03g015690/Lac03g018360/Lac04g005940/Lac04g013380/Lac04g019930/Lac04g020840/Lac04g020850/Lac04g025450/Lac05g005420/Lac05g010040/Lac05g016630/Lac05g017…	70	38	32
Molecular function	GO:0030234	enzyme regulator activity	62/1695	343/15162	8.61153e-05	0.00306469	Lac01g000520/Lac01g000530/Lac01g000620/Lac01g000770/Lac01g000790/Lac01g018180/Lac02g001900/Lac02g008550/Lac02g008560/Lac02g017170/Lac02g019200/Lac02g019620/Lac02g019630/Lac03g001490/Lac03g003840/Lac03g004430/Lac03g004440/Lac03g004450/Lac03g004460/Lac03g004640/Lac03g004650/Lac03g004660/Lac03g015270/Lac04g004710/Lac04g014630/Lac04g014770/Lac04g014780/Lac04g014790/Lac04g022120/Lac04g022810/Lac05g006…	62	32	30
Molecular function	GO:0004553	hydrolase activity, hydrolyzing O-glycosyl compounds	63/1695	351/15162	9.36097e-05	0.00314632	Lac01g007320/Lac01g007400/Lac02g002170/Lac02g002880/Lac02g003130/Lac02g005430/Lac02g005440/Lac02g005810/Lac02g014190/Lac02g014520/Lac02g017880/Lac02g018190/Lac03g010130/Lac03g010160/Lac03g011900/Lac03g011910/Lac03g011940/Lac03g015690/Lac03g018360/Lac04g005940/Lac04g013380/Lac04g019930/Lac04g020840/Lac04g020850/Lac04g025450/Lac05g005420/Lac05g016630/Lac05g017010/Lac05g018140/Lac05g020970/Lac06g006…	63	33	30
Molecular function	GO:0050736	O-malonyltransferase activity	8/1695	17/15162	0.000230029	0.00705834	Lac07g008160/Lac08g007690/Lac09g018800/Lac09g018830/Lac09g018840/Lac09g019150/Lac10g002160/Lac12g004430	8	4	4
Molecular function	GO:0080161	auxin transmembrane transporter activity	11/1695	30/15162	0.000238501	0.00705834	Lac03g018180/Lac06g002440/Lac06g021300/Lac08g008040/Lac08g008050/Lac08g008060/Lac08g008100/Lac11g012150/Lac11g022360/Lac11g022370/Lac13g007440	11	8	3
Molecular function	GO:0016758	transferase activity, transferring hexosyl groups	70/1695	414/15162	0.000256667	0.00705834	Lac01g001780/Lac01g004910/Lac01g007320/Lac01g010730/Lac01g010740/Lac01g015500/Lac02g003550/Lac02g008310/Lac02g017880/Lac03g000640/Lac03g001730/Lac03g008040/Lac03g011790/Lac03g020110/Lac04g006020/Lac04g006580/Lac04g006590/Lac04g010950/Lac04g011070/Lac04g013300/Lac04g013310/Lac04g013580/Lac04g014990/Lac04g016830/Lac04g018770/Lac05g000810/Lac05g012970/Lac05g016830/Lac05g016850/Lac05g021880/Lac06g000…	70	52	18
Molecular function	GO:0098772	molecular function regulator	70/1695	414/15162	0.000256667	0.00705834	Lac01g000520/Lac01g000530/Lac01g000620/Lac01g000770/Lac01g000790/Lac01g009580/Lac01g009590/Lac01g009600/Lac01g018180/Lac02g001900/Lac02g008550/Lac02g008560/Lac02g017170/Lac02g019200/Lac02g019620/Lac02g019630/Lac03g001490/Lac03g003840/Lac03g004430/Lac03g004440/Lac03g004450/Lac03g004460/Lac03g004640/Lac03g004650/Lac03g004660/Lac03g009410/Lac03g015270/Lac04g004710/Lac04g014630/Lac04g014770/Lac04g014…	70	37	33
Molecular function	GO:0008422	beta-glucosidase activity	19/1695	73/15162	0.000315464	0.00829808	Lac01g007400/Lac02g002170/Lac02g002880/Lac02g005810/Lac02g018190/Lac03g010130/Lac03g010160/Lac04g025450/Lac05g018140/Lac06g006110/Lac06g009040/Lac06g009580/Lac08g001430/Lac09g009280/Lac10g032900/Lac10g033360/Lac11g009710/Lac11g014930/Lac12g004270	19	8	11
Molecular function	GO:0016420	malonyltransferase activity	8/1695	18/15162	0.000373602	0.00904117	Lac07g008160/Lac08g007690/Lac09g018800/Lac09g018830/Lac09g018840/Lac09g019150/Lac10g002160/Lac12g004430	8	4	4
Molecular function	GO:0102483	scopolin beta-glucosidase activity	8/1695	18/15162	0.000373602	0.00904117	Lac02g002170/Lac02g002880/Lac03g010130/Lac03g010160/Lac06g006110/Lac10g032900/Lac10g033360/Lac11g009710	8	6	2
Molecular function	GO:0008194	UDP-glycosyltransferase activity	50/1695	281/15162	0.000581161	0.0130711	Lac01g001780/Lac01g004910/Lac01g015500/Lac02g003550/Lac02g008310/Lac03g000640/Lac03g001730/Lac03g011790/Lac03g020110/Lac04g006020/Lac04g006580/Lac04g006590/Lac04g010950/Lac04g011070/Lac04g013300/Lac04g013310/Lac04g014990/Lac04g016830/Lac04g018770/Lac05g000810/Lac05g012970/Lac06g000320/Lac06g008250/Lac06g020970/Lac06g021000/Lac06g021720/Lac07g005740/Lac07g005830/Lac07g006930/Lac07g007830/Lac07g012…	50	39	11
Molecular function	GO:0010329	auxin efflux transmembrane transporter activity	10/1695	28/15162	0.000583339	0.0130711	Lac03g018180/Lac06g002440/Lac06g021300/Lac08g008040/Lac08g008050/Lac08g008060/Lac08g008100/Lac11g012150/Lac11g022360/Lac11g022370	10	7	3
Molecular function	GO:0015925	galactosidase activity	11/1695	33/15162	0.000615708	0.0133037	Lac02g005430/Lac02g005440/Lac03g011900/Lac03g011910/Lac04g005940/Lac04g013380/Lac08g017200/Lac10g017160/Lac10g017170/Lac13g006460/Lac13g009560	11	9	2
Molecular function	GO:0015926	glucosidase activity	21/1695	89/15162	0.000658629	0.0137404	Lac01g007400/Lac02g002170/Lac02g002880/Lac02g005810/Lac02g018190/Lac03g010130/Lac03g010160/Lac04g025450/Lac05g018140/Lac05g020970/Lac06g006110/Lac06g009040/Lac06g009580/Lac08g001430/Lac09g009280/Lac10g012660/Lac10g032900/Lac10g033360/Lac11g009710/Lac11g014930/Lac12g004270	21	9	12
Molecular function	GO:0015562	efflux transmembrane transporter activity	10/1695	29/15162	0.000801992	0.0161735	Lac03g018180/Lac06g002440/Lac06g021300/Lac08g008040/Lac08g008050/Lac08g008060/Lac08g008100/Lac11g012150/Lac11g022360/Lac11g022370	10	7	3
Molecular function	GO:0015923	mannosidase activity	8/1695	20/15162	0.00087609	0.0170979	Lac02g002170/Lac04g019930/Lac04g020840/Lac04g020850/Lac09g013300/Lac09g016090/Lac11g009710/Lac12g007780	8	2	6
Molecular function	GO:0004557	alpha-galactosidase activity	6/1695	12/15162	0.000983192	0.0180252	Lac02g005430/Lac02g005440/Lac04g005940/Lac08g017200/Lac13g006460/Lac13g009560	6	5	1
Molecular function	GO:0052692	raffinose alpha-galactosidase activity	6/1695	12/15162	0.000983192	0.0180252	Lac02g005430/Lac02g005440/Lac04g005940/Lac08g017200/Lac13g006460/Lac13g009560	6	5	1
Molecular function	GO:0008171	O-methyltransferase activity	10/1695	33/15162	0.00244301	0.042924	Lac03g021920/Lac05g006650/Lac05g009670/Lac05g009680/Lac07g013600/Lac07g013610/Lac11g000220/Lac11g005040/Lac11g017170/Lac13g016880	10	7	3
Molecular function	GO:0004567	beta-mannosidase activity	5/1695	10/15162	0.00269605	0.042924	Lac02g002170/Lac04g019930/Lac09g016090/Lac11g009710/Lac12g007780	5	2	3
Molecular function	GO:0015154	disaccharide transmembrane transporter activity	5/1695	10/15162	0.00269605	0.042924	Lac03g021620/Lac03g021630/Lac03g021640/Lac05g013430/Lac06g005270	5	5	0
Molecular function	GO:0015157	oligosaccharide transmembrane transporter activity	5/1695	10/15162	0.00269605	0.042924	Lac03g021620/Lac03g021630/Lac03g021640/Lac05g013430/Lac06g005270	5	5	0
Molecular function	GO:0050734	hydroxycinnamoyltransferase activity	5/1695	10/15162	0.00269605	0.042924	Lac05g018610/Lac08g009370/Lac10g013600/Lac10g022980/Lac13g007130	5	3	2
