# Supplementary material for: Metabolome and Transcriptome Analyses of Cucurbitacin Biosynthesis in Luffa (Luffa acutangula)
Source: Front Plant Sci. 2022 Jun 7;13:886870. doi: 10.3389/fpls.2022.886870 (PMC9209774; doi:10.3389/fpls.2022.886870)
Supplement: Supplementary file 14 [file Table_9.xlsx]

## Sheet: Sheet1
Supplemental Table S9: The KEGG enriched pathway by the DEGs.
#Kegg_pathway	ko_id	Cluter_frequency	Genome_frequency	P-value	Corrected_P-value	GeneID	KEGG Orthology	hyperlink
Photosynthesis - antenna proteins	ko00196	17 out of 919 1.84983677910773%	21 out of 9032 0.232506643046944%	4.72723e-14	6.09812e-12	Lac09g016170;Lac13g016950;Lac03g008850;Lac03g016280;Lac06g000760;Lac02g003700;Lac04g025160;Lac04g025170;Lac06g008940;Lac06g008950;Lac07g014130;Lac11g012450;Lac04g010650;Lac06g023370;Lac12g006640;Lac00g005160;Lac09g010100	K08907+K08908+K08909+K08910+K08910+K08912+K08912+K08912+K08912+K08912+K08912+K08914+K08915+K08915+K08916+K08917+K08917	https:\\www.genome.jp\dbget-bin\www_bget?map00196
Isoflavonoid biosynthesis	ko00943	17 out of 919 1.84983677910773%	37 out of 9032 0.409654561558902%	2.57829e-08	3.326e-06	Lac04g017030;Lac04g017060;Lac05g013040;Lac05g013060;Lac07g006750;Lac10g024700;Lac07g008160;Lac08g007690;Lac09g018800;Lac09g018830;Lac09g018840;Lac09g018850;Lac09g018860;Lac09g019150;Lac10g002160;Lac12g004430;Lac01g013240	K13260+K13260+K13260+K13260+K13260+K13260+K13264+K13264+K13264+K13264+K13264+K13264+K13264+K13264+K13264+K13264+K13265	https:\\www.genome.jp\dbget-bin\www_bget?map00943
Flavonoid biosynthesis	ko00941	27 out of 919 2.9379760609358%	95 out of 9032 1.05181576616475%	4.74464e-07	6.12059e-05	Lac07g014740;Lac08g007260;Lac08g007270;Lac08g007280;Lac08g007290;Lac10g000070;Lac05g009670;Lac05g009680;Lac11g005040;Lac13g016880;Lac09g000340;Lac04g026740;Lac10g031480;Lac05g009360;Lac05g010430;Lac06g023490;Lac11g003750;Lac11g012730;Lac06g016280;Lac04g008820;Lac04g008830;Lac05g013080;Lac05g018610;Lac06g003150;Lac10g011390;Lac10g019910;Lac10g031180	K00487+K00487+K00487+K00487+K00487+K00487+K00588+K00588+K00588+K00588+K00660+K01859+K01859+K05278+K05278+K05278+K05278+K08695+K09754+K13065+K13065+K13065+K13065+K13065+K13065+K13082+K22845	https:\\www.genome.jp\dbget-bin\www_bget?map00941
Biosynthesis of secondary metabolites	ko01110	260 out of 919 28.2916213275299%	2020 out of 9032 22.3649247121346%	5.32479e-06	0.000686898	Lac02g013590;Lac04g006710;Lac01g003730;Lac11g022440;Lac02g013780;Lac10g020760;Lac08g005240;Lac06g020650;Lac01g001810;Lac07g002090;Lac11g004880;Lac03g009970;Lac08g022150;Lac03g015430;Lac04g024350;Lac13g015040;Lac12g000760;Lac10g032860;Lac05g012000;Lac05g012020;Lac02g015710;Lac09g019750;Lac06g007170;Lac02g013960;Lac05g017110;Lac06g005940;Lac07g012460;Lac07g014880;Lac10g026110;Lac11g009150;Lac11g018…	K00001+K00006+K00021+K00021+K00025+K00025+K00036+K00052+K00083+K00083+K00083+K00106+K00121+K00128+K00145+K00161+K00166+K00218+K00224+K00224+K00276+K00318+K00422+K00430+K00430+K00430+K00430+K00430+K00430+K00430+K00430+K00487+K00487+K00487+K00487+K00487+K00487+K00547+K00549+K00549+K00559+K00588+K00588+K00588+K00588+K00600+K00616+K00640+K00660+K00800+K00815+K00815+K00826+K00830+K00830+K00844+K00850+…	https:\\www.genome.jp\dbget-bin\www_bget?map01110
Cutin, suberine and wax biosynthesis	ko00073	18 out of 919 1.95865070729053%	67 out of 9032 0.741806908768822%	8.65688e-05	0.0111674	Lac04g003480;Lac06g015020;Lac02g014930;Lac08g009370;Lac08g019200;Lac10g013600;Lac10g022980;Lac13g007130;Lac10g001010;Lac01g013610;Lac04g015620;Lac04g015630;Lac01g014860;Lac10g018560;Lac02g008550;Lac02g008560;Lac02g019620;Lac02g019670	K13356+K13356+K15398+K15400+K15400+K15400+K15400+K15400+K15401+K15404+K15405+K15405+K17991+K20495+K20769+K20769+K20769+K20769	https:\\www.genome.jp\dbget-bin\www_bget?map00073
Galactose metabolism	ko00052	26 out of 919 2.82916213275299%	119 out of 9032 1.31753764393268%	0.000124841	0.0161044	Lac10g022540;Lac08g014920;Lac08g015010;Lac05g013150;Lac05g013160;Lac05g020970;Lac07g009720;Lac12g005770;Lac11g007920;Lac03g016080;Lac09g003550;Lac05g016830;Lac05g016850;Lac04g005940;Lac09g001810;Lac02g005430;Lac08g017200;Lac13g006460;Lac13g009560;Lac03g011900;Lac04g013380;Lac10g017160;Lac02g003550;Lac02g008310;Lac03g000640;Lac13g015530	K00844+K00850+K00850+K01193+K01193+K01193+K01193+K01193+K01784+K01785+K01785+K06611+K06611+K06617+K06617+K07407+K07407+K07407+K07407+K12309+K12309+K12309+K18819+K18819+K18819+K18819	https:\\www.genome.jp\dbget-bin\www_bget?map00052
Flavone and flavonol biosynthesis	ko00944	12 out of 919 1.30576713819369%	37 out of 9032 0.409654561558902%	0.000190532	0.0245786	Lac07g008160;Lac08g007690;Lac09g018800;Lac09g018830;Lac09g018840;Lac09g018850;Lac09g018860;Lac09g019150;Lac10g002160;Lac12g004430;Lac06g020970;Lac06g013900	K13264+K13264+K13264+K13264+K13264+K13264+K13264+K13264+K13264+K13264+K22771+K22794	https:\\www.genome.jp\dbget-bin\www_bget?map00944
Plant-pathogen interaction	ko04626	63 out of 919 6.85527747551687%	416 out of 9032 4.60584588131089%	0.000734949	0.0948085	Lac02g019890;Lac06g017270;Lac08g020320;Lac08g020330;Lac08g020350;Lac08g020370;Lac08g020390;Lac08g020400;Lac10g029600;Lac06g016820;Lac11g001240;Lac11g017680;Lac06g000170;Lac10g020000;Lac09g013870;Lac07g019220;Lac13g011730;Lac02g019270;Lac02g019280;Lac01g001870;Lac04g008670;Lac04g020410;Lac08g000850;Lac09g022380;Lac10g024490;Lac12g007810;Lac04g015420;Lac02g003380;Lac04g026250;Lac06g010440;Lac10g024…	K02183+K02183+K02183+K02183+K02183+K02183+K02183+K02183+K02183+K04079+K04079+K04079+K05391+K05391+K09487+K13412+K13412+K13413+K13413+K13420+K13420+K13420+K13420+K13420+K13420+K13420+K13424+K13425+K13425+K13425+K13425+K13428+K13429+K13433+K13434+K13434+K13447+K13447+K13448+K13448+K13448+K13448+K13448+K13448+K13448+K13449+K13449+K13456+K13457+K13459+K13459+K13459+K13459+K13459+K13459+K13459+K13465+…	https:\\www.genome.jp\dbget-bin\www_bget?map04626
Plant hormone signal transduction	ko04075	72 out of 919 7.83460282916213%	492 out of 9032 5.44729849424269%	0.00084913	0.109538	Lac02g019270;Lac02g019280;Lac01g006380;Lac01g010400;Lac03g016540;Lac05g013670;Lac06g005160;Lac09g014270;Lac02g020210;Lac01g001100;Lac01g001110;Lac04g010570;Lac06g023270;Lac13g007440;Lac06g008050;Lac08g014180;Lac01g014790;Lac02g006190;Lac02g006200;Lac03g006130;Lac05g014130;Lac05g014150;Lac08g003170;Lac08g003180;Lac08g014250;Lac10g026920;Lac08g007210;Lac07g012670;Lac07g012680;Lac10g009030;Lac11g012…	K13413+K13413+K13415+K13415+K13415+K13415+K13415+K13415+K13422+K13449+K13449+K13946+K13946+K13946+K14431+K14431+K14484+K14484+K14484+K14484+K14484+K14484+K14484+K14484+K14484+K14484+K14486+K14487+K14487+K14487+K14487+K14488+K14488+K14488+K14488+K14488+K14488+K14488+K14488+K14488+K14488+K14489+K14489+K14489+K14490+K14490+K14491+K14491+K14491+K14492+K14492+K14493+K14493+K14494+K14494+K14494+K14494+…	https:\\www.genome.jp\dbget-bin\www_bget?map04075
Stilbenoid, diarylheptanoid and gingerol biosynthesis	ko00945	17 out of 919 1.84983677910773%	79 out of 9032 0.87466784765279%	0.00211622	0.272992	Lac07g014740;Lac08g007260;Lac08g007270;Lac08g007280;Lac08g007290;Lac10g000070;Lac05g009670;Lac05g009680;Lac11g005040;Lac13g016880;Lac06g016280;Lac04g008820;Lac04g008830;Lac05g013080;Lac05g018610;Lac06g003150;Lac10g011390	K00487+K00487+K00487+K00487+K00487+K00487+K00588+K00588+K00588+K00588+K09754+K13065+K13065+K13065+K13065+K13065+K13065	https:\\www.genome.jp\dbget-bin\www_bget?map00945
Circadian rhythm - plant	ko04712	20 out of 919 2.17627856365615%	100 out of 9032 1.10717449069973%	0.00229058	0.295485	Lac09g000340;Lac08g017390;Lac02g000080;Lac10g032680;Lac13g005840;Lac08g021440;Lac09g017300;Lac05g000090;Lac01g009320;Lac06g000380;Lac06g021890;Lac03g017600;Lac05g002590;Lac08g006270;Lac13g012160;Lac13g014470;Lac09g004530;Lac03g008150;Lac06g006850;Lac06g020200	K00660+K03097+K10143+K10143+K12116+K12125+K12128+K12130+K12133+K12133+K12133+K12135+K12135+K12135+K12135+K16221+K16222+K16223+K16223+K16223	https:\\www.genome.jp\dbget-bin\www_bget?map04712
Zeatin biosynthesis	ko00908	10 out of 919 1.08813928182807%	40 out of 9032 0.442869796279894%	0.00561358	0.724152	Lac13g008900;Lac09g019860;Lac01g016550;Lac05g009100;Lac04g006580;Lac04g006590;Lac02g000410;Lac04g013300;Lac04g013310;Lac06g021000	K00279+K10717+K10760+K10760+K13495+K13495+K13496+K13496+K13496+K13496	https:\\www.genome.jp\dbget-bin\www_bget?map00908
ABC transporters	ko02010	23 out of 919 2.50272034820457%	132 out of 9032 1.46147032772365%	0.00693083	0.894077	Lac02g010930;Lac03g013280;Lac03g018710;Lac04g024910;Lac06g021300;Lac08g008050;Lac08g008060;Lac08g008100;Lac10g022380;Lac13g016250;Lac10g017760;Lac13g016590;Lac02g002850;Lac10g034500;Lac13g016600;Lac13g016610;Lac07g014590;Lac02g006560;Lac05g019460;Lac06g020360;Lac08g001480;Lac11g010510;Lac11g016610	K05657+K05658+K05658+K05658+K05658+K05658+K05658+K05658+K05658+K05658+K05665+K05665+K05666+K05666+K05666+K05666+K05677+K05681+K05681+K05681+K05681+K05681+K05681	https:\\www.genome.jp\dbget-bin\www_bget?map02010
Brassinosteroid biosynthesis	ko00905	9 out of 919 0.979325353645267%	39 out of 9032 0.431798051372896%	0.0144209	1	Lac11g009340;Lac04g020290;Lac01g017400;Lac04g010460;Lac03g014320;Lac03g014330;Lac08g001600;Lac13g013510;Lac13g013520	K09587+K12637+K12638+K12639+K15639+K15639+K15639+K15639+K15639	https:\\www.genome.jp\dbget-bin\www_bget?map00905
Arginine and proline metabolism	ko00330	16 out of 919 1.74102285092492%	89 out of 9032 0.985385296722764%	0.0166677	1	Lac03g015430;Lac09g019750;Lac08g002820;Lac06g003830;Lac05g007500;Lac09g010730;Lac11g005440;Lac00g000860;Lac00g006920;Lac00g006930;Lac00g007160;Lac08g005740;Lac08g005750;Lac09g019780;Lac09g019790;Lac05g017530	K00128+K00318+K00472+K00797+K01426+K01426+K01426+K01611+K01611+K01611+K01611+K01611+K01611+K01611+K01611+K13366	https:\\www.genome.jp\dbget-bin\www_bget?map00330
Glycosphingolipid biosynthesis - globo and isoglobo series	ko00603	5 out of 919 0.544069640914037%	16 out of 9032 0.177147918511957%	0.0181338	1	Lac06g007220;Lac02g005430;Lac08g017200;Lac13g006460;Lac13g009560	K01988+K07407+K07407+K07407+K07407	https:\\www.genome.jp\dbget-bin\www_bget?map00603
MAPK signaling pathway - plant	ko04016	47 out of 919 5.11425462459195%	343 out of 9032 3.79760850310009%	0.0203871	1	Lac10g021050;Lac02g019890;Lac06g017270;Lac08g020320;Lac08g020330;Lac08g020350;Lac08g020370;Lac08g020390;Lac08g020400;Lac10g029600;Lac10g021890;Lac02g019270;Lac02g019280;Lac01g001870;Lac04g008670;Lac04g020410;Lac08g000850;Lac09g022380;Lac10g024490;Lac12g007810;Lac02g020210;Lac04g015420;Lac02g003380;Lac04g026250;Lac06g010440;Lac10g024500;Lac07g011250;Lac13g000410;Lac01g001100;Lac01g001110;Lac09g020…	K00940+K02183+K02183+K02183+K02183+K02183+K02183+K02183+K02183+K02183+K03781+K13413+K13413+K13420+K13420+K13420+K13420+K13420+K13420+K13420+K13422+K13424+K13425+K13425+K13425+K13425+K13447+K13447+K13449+K13449+K14496+K14496+K14497+K14498+K14514+K14515+K14516+K20547+K20557+K20557+K20600+K20714+K20718+K20718+K20718+K20725+K20728	https:\\www.genome.jp\dbget-bin\www_bget?map04016
Phenylpropanoid biosynthesis	ko00940	58 out of 919 6.31120783460283%	447 out of 9032 4.94906997342781%	0.0298767	1	Lac01g001810;Lac07g002090;Lac11g004880;Lac02g013960;Lac05g017110;Lac06g005940;Lac07g012460;Lac07g014880;Lac10g026110;Lac11g009150;Lac11g018410;Lac07g014740;Lac08g007260;Lac08g007270;Lac08g007280;Lac08g007290;Lac10g000070;Lac05g009670;Lac05g009680;Lac11g005040;Lac13g016880;Lac02g002880;Lac03g010130;Lac03g010160;Lac04g005780;Lac04g009900;Lac10g033360;Lac12g005540;Lac02g004920;Lac02g012660;Lac03g019…	K00083+K00083+K00083+K00430+K00430+K00430+K00430+K00430+K00430+K00430+K00430+K00487+K00487+K00487+K00487+K00487+K00487+K00588+K00588+K00588+K00588+K01188+K01188+K01188+K01188+K01188+K01188+K01188+K01904+K01904+K01904+K01904+K05349+K05349+K05350+K05350+K05350+K05350+K09753+K09753+K09753+K09754+K09755+K13065+K13065+K13065+K13065+K13065+K13065+K13066+K13066+K18368+K22395+K22395+K22395+K22395+K23260+…	https:\\www.genome.jp\dbget-bin\www_bget?map00940
Diterpenoid biosynthesis	ko00904	10 out of 919 1.08813928182807%	53 out of 9032 0.586802480070859%	0.0388261	1	Lac10g017840;Lac10g017850;Lac11g020540;Lac11g020550;Lac02g002600;Lac05g019500;Lac08g012750;Lac02g003530;Lac04g025430;Lac04g014570	K04123+K04123+K04123+K04123+K04124+K04124+K04124+K04125+K04125+K05282	https:\\www.genome.jp\dbget-bin\www_bget?map00904
Metabolic pathways	ko01100	438 out of 919 47.6605005440696%	4058 out of 9032 44.9291408325952%	0.0427364	1	Lac02g013590;Lac01g003730;Lac11g022440;Lac02g013780;Lac10g020760;Lac10g017650;Lac03g013300;Lac08g005240;Lac06g020650;Lac01g001810;Lac07g002090;Lac11g004880;Lac03g009970;Lac08g022150;Lac03g015430;Lac04g024350;Lac13g015040;Lac12g000760;Lac03g010360;Lac10g032860;Lac04g009140;Lac02g015710;Lac09g019750;Lac01g011600;Lac08g003390;Lac06g007170;Lac03g010620;Lac02g013960;Lac05g017110;Lac06g005940;Lac07g012…	K00001+K00021+K00021+K00025+K00025+K00028+K00029+K00036+K00052+K00083+K00083+K00083+K00106+K00121+K00128+K00145+K00161+K00166+K00208+K00218+K00261+K00276+K00318+K00417+K00417+K00422+K00423+K00430+K00430+K00430+K00430+K00430+K00430+K00430+K00430+K00434+K00434+K00434+K00472+K00487+K00487+K00487+K00487+K00487+K00487+K00512+K00512+K00512+K00512+K00512+K00512+K00512+K00512+K00547+K00549+K00549+K00559+…	https:\\www.genome.jp\dbget-bin\www_bget?map01100
Protein processing in endoplasmic reticulum	ko04141	46 out of 919 5.00544069640914%	355 out of 9032 3.93046944198406%	0.0499811	1	Lac00g003530;Lac08g016620;Lac00g000110;Lac00g006040;Lac00g006050;Lac01g003700;Lac03g020100;Lac09g005720;Lac09g005730;Lac09g016880;Lac10g020230;Lac02g018240;Lac10g009800;Lac13g009390;Lac13g009400;Lac13g009410;Lac13g009420;Lac06g016820;Lac11g001240;Lac11g017680;Lac12g002670;Lac09g013870;Lac07g015170;Lac09g017290;Lac04g011610;Lac04g023650;Lac03g020740;Lac11g003010;Lac04g011050;Lac05g000140;Lac05g000…	K01228+K01228+K03283+K03283+K03283+K03283+K03283+K03283+K03283+K03283+K03283+K03868+K03868+K03868+K03868+K03868+K03868+K04079+K04079+K04079+K06689+K09487+K09555+K09555+K09562+K10666+K13525+K13989+K13993+K13993+K13993+K13993+K13993+K13993+K13993+K13993+K13993+K13993+K13993+K13993+K13993+K13993+K13993+K13993+K13993+K13993	https:\\www.genome.jp\dbget-bin\www_bget?map04141
Fructose and mannose metabolism	ko00051	14 out of 919 1.5233949945593%	86 out of 9032 0.952170062001771%	0.0511031	1	Lac10g022540;Lac08g014920;Lac08g015010;Lac06g011410;Lac06g011450;Lac11g015990;Lac04g013640;Lac07g009820;Lac10g035110;Lac03g019560;Lac08g005720;Lac04g019930;Lac09g016090;Lac12g007780	K00844+K00850+K00850+K00895+K00895+K00895+K01623+K01623+K01623+K01805+K02377+K19355+K19355+K19355	https:\\www.genome.jp\dbget-bin\www_bget?map00051
Photosynthesis	ko00195	21 out of 919 2.28509249183896%	145 out of 9032 1.60540301151461%	0.0609312	1	Lac10g017240;Lac10g022210;Lac10g014650;Lac08g009110;Lac00g003580;Lac06g010630;Lac02g006370;Lac04g025860;Lac08g008180;Lac04g014850;Lac04g015930;Lac11g007130;Lac05g014080;Lac08g017070;Lac13g016380;Lac11g007040;Lac06g006510;Lac10g033520;Lac01g005950;Lac11g016650;Lac06g013430	K02634+K02638+K02692+K02693+K02694+K02694+K02695+K02698+K02699+K02701+K02716+K02717+K02721+K02723+K02723+K03541+K08901+K08901+K08902+K08905+K14332	https:\\www.genome.jp\dbget-bin\www_bget?map00195
Glycerolipid metabolism	ko00561	20 out of 919 2.17627856365615%	137 out of 9032 1.51682905225864%	0.0619309	1	Lac03g015430;Lac00g003570;Lac01g001710;Lac03g006690;Lac04g013420;Lac04g020930;Lac08g009120;Lac08g006310;Lac11g012540;Lac11g012550;Lac06g007100;Lac13g008690;Lac02g005430;Lac08g017200;Lac13g006460;Lac13g009560;Lac05g016890;Lac06g023240;Lac09g021860;Lac13g012220	K00128+K00679+K00679+K00679+K00679+K00679+K00679+K00901+K00901+K00901+K01054+K01054+K07407+K07407+K07407+K07407+K13508+K13508+K18693+K18693	https:\\www.genome.jp\dbget-bin\www_bget?map00561
Monoterpenoid biosynthesis	ko00902	7 out of 919 0.761697497279652%	36 out of 9032 0.398582816651904%	0.0673698	1	Lac07g002120;Lac03g010770;Lac03g010780;Lac06g020670;Lac04g010950;Lac04g011070;Lac07g015070	K07385+K15095+K15095+K20618+K21373+K21373+K21374	https:\\www.genome.jp\dbget-bin\www_bget?map00902
Porphyrin and chlorophyll metabolism	ko00860	11 out of 919 1.19695321001088%	67 out of 9032 0.741806908768822%	0.0741608	1	Lac10g032860;Lac13g006570;Lac09g011310;Lac01g012180;Lac08g014230;Lac04g024230;Lac03g021920;Lac04g008240;Lac03g016240;Lac09g019950;Lac07g005390	K00218+K01599+K01698+K01772+K02492+K03405+K03428+K04035+K10960+K13544+K13545	https:\\www.genome.jp\dbget-bin\www_bget?map00860
Other glycan degradation	ko00511	9 out of 919 0.979325353645267%	52 out of 9032 0.575730735163862%	0.0769861	1	Lac04g020840;Lac04g020850;Lac09g013300;Lac01g011150;Lac09g001510;Lac13g016000;Lac03g011900;Lac04g013380;Lac10g017160	K01191+K01191+K01191+K01206+K01206+K01206+K12309+K12309+K12309	https:\\www.genome.jp\dbget-bin\www_bget?map00511
Folate biosynthesis	ko00790	8 out of 919 0.870511425462459%	46 out of 9032 0.509300265721878%	0.0902682	1	Lac10g031990;Lac10g032010;Lac07g018680;Lac11g003700;Lac06g005100;Lac07g003930;Lac10g023750;Lac10g032380	K01307+K01307+K03635+K14652+K15631+K15631+K15631+K18482	https:\\www.genome.jp\dbget-bin\www_bget?map00790
Phosphatidylinositol signaling system	ko04070	17 out of 919 1.84983677910773%	120 out of 9032 1.32860938883968%	0.0997781	1	Lac08g006310;Lac11g012540;Lac11g012550;Lac10g019700;Lac02g019890;Lac06g017270;Lac08g020320;Lac08g020330;Lac08g020350;Lac08g020370;Lac08g020390;Lac08g020400;Lac10g029600;Lac04g011530;Lac02g020030;Lac09g014800;Lac10g014950	K00901+K00901+K00901+K01092+K02183+K02183+K02183+K02183+K02183+K02183+K02183+K02183+K02183+K18081+K20279+K20279+K20279	https:\\www.genome.jp\dbget-bin\www_bget?map04070
Carotenoid biosynthesis	ko00906	11 out of 919 1.19695321001088%	71 out of 9032 0.786093888396811%	0.102653	1	Lac04g025490;Lac11g006870;Lac02g011340;Lac06g003130;Lac06g013340;Lac06g019660;Lac09g000470;Lac08g020460;Lac08g020470;Lac10g024120;Lac11g007480	K09840+K09840+K09841+K09841+K09841+K09841+K09841+K09843+K09843+K09843+K09843	https:\\www.genome.jp\dbget-bin\www_bget?map00906
Cysteine and methionine metabolism	ko00270	25 out of 919 2.72034820457018%	196 out of 9032 2.17006200177148%	0.138979	1	Lac02g013780;Lac10g020760;Lac01g015960;Lac02g004640;Lac10g004980;Lac10g034490;Lac06g003830;Lac07g013420;Lac10g032390;Lac08g021380;Lac11g022200;Lac10g017310;Lac00g000860;Lac00g006920;Lac00g006930;Lac00g007160;Lac08g005740;Lac08g005750;Lac09g019780;Lac09g019790;Lac03g018530;Lac11g021620;Lac10g030180;Lac11g000230;Lac01g011860	K00025+K00025+K00547+K00549+K00549+K00640+K00797+K00815+K00815+K00826+K00831+K01251+K01611+K01611+K01611+K01611+K01611+K01611+K01611+K01611+K01739+K01761+K05933+K05933+K13034	https:\\www.genome.jp\dbget-bin\www_bget?map00270
Riboflavin metabolism	ko00740	6 out of 919 0.652883569096844%	35 out of 9032 0.387511071744907%	0.13938	1	Lac01g012210;Lac01g012330;Lac03g007880;Lac09g014330;Lac09g014340;Lac11g003700	K11752+K11752+K11752+K14379+K14379+K14652	https:\\www.genome.jp\dbget-bin\www_bget?map00740
Terpenoid backbone biosynthesis	ko00900	10 out of 919 1.08813928182807%	70 out of 9032 0.775022143489814%	0.170463	1	Lac01g003730;Lac11g022440;Lac11g002450;Lac01g016880;Lac09g021440;Lac11g006690;Lac03g016240;Lac07g015450;Lac04g015720;Lac10g024010	K00021+K00021+K00869+K01662+K01662+K05356+K10960+K11778+K13789+K15891	https:\\www.genome.jp\dbget-bin\www_bget?map00900
Glutathione metabolism	ko00480	19 out of 919 2.06746463547334%	149 out of 9032 1.6496899911426%	0.178911	1	Lac08g005240;Lac04g020890;Lac07g016730;Lac10g028260;Lac06g003830;Lac05g002480;Lac06g000590;Lac06g000600;Lac06g000620;Lac08g018360;Lac10g018010;Lac07g012500;Lac08g005460;Lac10g017950;Lac11g003200;Lac07g008120;Lac02g005670;Lac08g013400;Lac09g011470	K00036+K00434+K00434+K00434+K00797+K00799+K00799+K00799+K00799+K00799+K00799+K01255+K01255+K01255+K01255+K18592+K21888+K22596+K22596	https:\\www.genome.jp\dbget-bin\www_bget?map00480
Alanine, aspartate and glutamate metabolism	ko00250	10 out of 919 1.08813928182807%	71 out of 9032 0.786093888396811%	0.181579	1	Lac04g009140;Lac05g021710;Lac03g009540;Lac07g019050;Lac09g012560;Lac05g017230;Lac08g010590;Lac07g015290;Lac03g002720;Lac10g024610	K00261+K00814+K00830+K00830+K01580+K01915+K01940+K01953+K13051+K13051	https:\\www.genome.jp\dbget-bin\www_bget?map00250
Biosynthesis of secondary metabolites - other antibiotics	ko00998	1 out of 919 0.108813928182807%	2 out of 9032 0.0221434898139947%	0.193156	1	Lac02g018020	K21568	https:\\www.genome.jp\dbget-bin\www_bget?map00998
Tryptophan metabolism	ko00380	11 out of 919 1.19695321001088%	81 out of 9032 0.896811337466785%	0.1977	1	Lac03g015430;Lac05g007500;Lac09g010730;Lac11g005440;Lac06g009490;Lac09g006030;Lac10g021890;Lac05g013050;Lac07g007960;Lac08g013570;Lac05g006650	K00128+K01426+K01426+K01426+K01593+K01692+K03781+K07408+K07408+K11816+K22588	https:\\www.genome.jp\dbget-bin\www_bget?map00380
Glyoxylate and dicarboxylate metabolism	ko00630	15 out of 919 1.63220892274211%	117 out of 9032 1.29539415411869%	0.207819	1	Lac02g013780;Lac10g020760;Lac10g028790;Lac03g009540;Lac07g019050;Lac11g005570;Lac07g012900;Lac11g022000;Lac09g013170;Lac10g012960;Lac05g017230;Lac10g021890;Lac04g025530;Lac05g019950;Lac02g000210	K00025+K00025+K00600+K00830+K00830+K01569+K01681+K01681+K01895+K01913+K01915+K03781+K11517+K15919+K22133	https:\\www.genome.jp\dbget-bin\www_bget?map00630
Cyanoamino acid metabolism	ko00460	24 out of 919 2.61153427638738%	198 out of 9032 2.19220549158547%	0.209391	1	Lac10g028790;Lac02g002880;Lac03g010130;Lac03g010160;Lac04g005780;Lac04g009900;Lac10g033360;Lac12g005540;Lac03g018360;Lac10g007430;Lac02g002170;Lac06g006110;Lac10g032900;Lac11g009710;Lac01g009650;Lac08g006200;Lac01g011860;Lac03g002720;Lac10g024610;Lac07g008120;Lac04g016200;Lac04g016210;Lac04g016250;Lac05g009370	K00600+K01188+K01188+K01188+K01188+K01188+K01188+K01188+K05349+K05349+K05350+K05350+K05350+K05350+K08248+K08248+K13034+K13051+K13051+K18592+K20802+K20802+K20802+K20802	https:\\www.genome.jp\dbget-bin\www_bget?map00460
Thiamine metabolism	ko00730	5 out of 919 0.544069640914037%	32 out of 9032 0.354295837023915%	0.221549	1	Lac01g016880;Lac09g021440;Lac02g007820;Lac02g015770;Lac12g001630	K01662+K01662+K20896+K22911+K22911	https:\\www.genome.jp\dbget-bin\www_bget?map00730
Peroxisome	ko04146	16 out of 919 1.74102285092492%	128 out of 9032 1.41718334809566%	0.227452	1	Lac03g009970;Lac03g009540;Lac07g019050;Lac11g002450;Lac10g021890;Lac07g014810;Lac07g014590;Lac02g003050;Lac02g003070;Lac04g023490;Lac04g025530;Lac00g003360;Lac11g002610;Lac04g003480;Lac06g015020;Lac06g007830	K00106+K00830+K00830+K00869+K03781+K04564+K05677+K08726+K08726+K08726+K11517+K13335+K13352+K13356+K13356+K17879	https:\\www.genome.jp\dbget-bin\www_bget?map04146
Limonene and pinene degradation	ko00903	2 out of 919 0.217627856365615%	9 out of 9032 0.0996457041629761%	0.231159	1	Lac03g015430;Lac09g006030	K00128+K01692	https:\\www.genome.jp\dbget-bin\www_bget?map00903
Glycerophospholipid metabolism	ko00564	17 out of 919 1.84983677910773%	140 out of 9032 1.55004428697963%	0.255586	1	Lac04g006710;Lac08g001700;Lac08g006310;Lac11g012540;Lac11g012550;Lac13g013490;Lac03g018160;Lac04g019240;Lac02g006050;Lac05g016890;Lac06g023240;Lac12g002380;Lac06g009450;Lac10g026330;Lac09g021860;Lac13g012220;Lac01g009570	K00006+K00894+K00901+K00901+K00901+K00993+K05929+K06123+K06130+K13508+K13508+K14156+K16818+K16860+K18693+K18693+K18696	https:\\www.genome.jp\dbget-bin\www_bget?map00564
Arachidonic acid metabolism	ko00590	8 out of 919 0.870511425462459%	60 out of 9032 0.664304694419841%	0.263066	1	Lac03g021000;Lac06g004480;Lac11g001530;Lac02g003050;Lac02g003070;Lac04g023490;Lac09g014590;Lac07g008120	K07418+K07418+K07425+K08726+K08726+K08726+K15730+K18592	https:\\www.genome.jp\dbget-bin\www_bget?map00590
Sesquiterpenoid and triterpenoid biosynthesis	ko00909	6 out of 919 0.652883569096844%	43 out of 9032 0.476085031000886%	0.269642	1	Lac06g006590;Lac11g018010;Lac08g011780;Lac08g011790;Lac11g020720;Lac10g024010	K14175+K15803+K15813+K15813+K15813+K15891	https:\\www.genome.jp\dbget-bin\www_bget?map00909
Caffeine metabolism	ko00232	1 out of 919 0.108813928182807%	3 out of 9032 0.033215234720992%	0.27527	1	Lac03g009970	K00106	https:\\www.genome.jp\dbget-bin\www_bget?map00232
Glycosphingolipid biosynthesis - lacto and neolacto series	ko00601	1 out of 919 0.108813928182807%	3 out of 9032 0.033215234720992%	0.27527	1	Lac06g007220	K01988	https:\\www.genome.jp\dbget-bin\www_bget?map00601
alpha-Linolenic acid metabolism	ko00592	10 out of 919 1.08813928182807%	81 out of 9032 0.896811337466785%	0.307812	1	Lac05g012000;Lac05g012020;Lac05g009230;Lac09g022590;Lac10g021770;Lac13g011080;Lac01g004880;Lac09g002510;Lac06g009450;Lac12g001170	K00224+K00224+K01723+K05894+K05894+K10526+K10528+K10529+K16818+K18857	https:\\www.genome.jp\dbget-bin\www_bget?map00592
Ubiquinone and other terpenoid-quinone biosynthesis	ko00130	15 out of 919 1.63220892274211%	130 out of 9032 1.43932683790965%	0.343062	1	Lac07g014740;Lac08g007260;Lac08g007270;Lac08g007280;Lac08g007290;Lac10g000070;Lac07g013420;Lac10g032390;Lac02g004920;Lac02g012660;Lac03g019380;Lac07g007680;Lac03g016020;Lac02g002840;Lac09g021890	K00487+K00487+K00487+K00487+K00487+K00487+K00815+K00815+K01904+K01904+K01904+K01904+K02552+K09833+K14759	https:\\www.genome.jp\dbget-bin\www_bget?map00130
Sphingolipid metabolism	ko00600	9 out of 919 0.979325353645267%	75 out of 9032 0.830380868024801%	0.352883	1	Lac09g019110;Lac02g005430;Lac08g017200;Lac13g006460;Lac13g009560;Lac03g011900;Lac04g013380;Lac10g017160;Lac08g022160	K04628+K07407+K07407+K07407+K07407+K12309+K12309+K12309+K12349	https:\\www.genome.jp\dbget-bin\www_bget?map00600
Fatty acid degradation	ko00071	8 out of 919 0.870511425462459%	66 out of 9032 0.730735163861825%	0.356278	1	Lac02g013590;Lac08g022150;Lac03g015430;Lac09g006030;Lac11g001530;Lac10g001010;Lac12g001170;Lac10g018560	K00001+K00121+K00128+K01692+K07425+K15401+K18857+K20495	https:\\www.genome.jp\dbget-bin\www_bget?map00071
Pentose phosphate pathway	ko00030	10 out of 919 1.08813928182807%	88 out of 9032 0.974313551815766%	0.40596	1	Lac08g005240;Lac10g009170;Lac08g014920;Lac08g015010;Lac06g011410;Lac06g011450;Lac11g015990;Lac04g013640;Lac07g009820;Lac10g035110	K00036+K00616+K00850+K00850+K00895+K00895+K00895+K01623+K01623+K01623	https:\\www.genome.jp\dbget-bin\www_bget?map00030
Aminoacyl-tRNA biosynthesis	ko00970	12 out of 919 1.30576713819369%	108 out of 9032 1.19574844995571%	0.419137	1	Lac04g009810;Lac06g018540;Lac06g018550;Lac06g019580;Lac08g019650;Lac09g016630;Lac11g009380;Lac11g008970;Lac04g003450;Lac04g022440;Lac01g000890;Lac04g020190	K01870+K01870+K01870+K01870+K01870+K01870+K01870+K01881+K01892+K01892+K02433+K02433	https:\\www.genome.jp\dbget-bin\www_bget?map00970
Ascorbate and aldarate metabolism	ko00053	8 out of 919 0.870511425462459%	70 out of 9032 0.775022143489814%	0.420402	1	Lac03g015430;Lac03g010620;Lac04g020890;Lac07g016730;Lac10g028260;Lac08g003220;Lac10g034100;Lac02g005670	K00128+K00423+K00434+K00434+K00434+K10046+K14190+K21888	https:\\www.genome.jp\dbget-bin\www_bget?map00053
Nitrogen metabolism	ko00910	5 out of 919 0.544069640914037%	42 out of 9032 0.465013286093888%	0.427254	1	Lac04g009140;Lac09g002050;Lac13g015470;Lac06g020060;Lac05g017230	K00261+K01673+K01673+K01674+K01915	https:\\www.genome.jp\dbget-bin\www_bget?map00910
Valine, leucine and isoleucine biosynthesis	ko00290	3 out of 919 0.326441784548422%	24 out of 9032 0.265721877767936%	0.447438	1	Lac06g020650;Lac08g021380;Lac04g013390	K00052+K00826+K01754	https:\\www.genome.jp\dbget-bin\www_bget?map00290
Taurine and hypotaurine metabolism	ko00430	3 out of 919 0.326441784548422%	24 out of 9032 0.265721877767936%	0.447438	1	Lac09g012560;Lac04g008690;Lac07g008120	K01580+K10712+K18592	https:\\www.genome.jp\dbget-bin\www_bget?map00430
Nicotinate and nicotinamide metabolism	ko00760	4 out of 919 0.43525571273123%	34 out of 9032 0.37643932683791%	0.460054	1	Lac10g014030;Lac12g002760;Lac06g004440;Lac06g022510	K01240+K01950+K03517+K18551	https:\\www.genome.jp\dbget-bin\www_bget?map00760
Glycolysis / Gluconeogenesis	ko00010	20 out of 919 2.17627856365615%	189 out of 9032 2.0925597874225%	0.461597	1	Lac02g013590;Lac08g022150;Lac03g015430;Lac13g015040;Lac10g022540;Lac08g014920;Lac08g015010;Lac06g011410;Lac06g011450;Lac11g015990;Lac04g013640;Lac07g009820;Lac10g035110;Lac03g016080;Lac09g003550;Lac04g009170;Lac04g019100;Lac09g013170;Lac10g012960;Lac12g001170	K00001+K00121+K00128+K00161+K00844+K00850+K00850+K00895+K00895+K00895+K01623+K01623+K01623+K01785+K01785+K01792+K01834+K01895+K01913+K18857	https:\\www.genome.jp\dbget-bin\www_bget?map00010
Glycosphingolipid biosynthesis - ganglio series	ko00604	3 out of 919 0.326441784548422%	25 out of 9032 0.276793622674934%	0.47491	1	Lac03g011900;Lac04g013380;Lac10g017160	K12309+K12309+K12309	https:\\www.genome.jp\dbget-bin\www_bget?map00604
Other types of O-glycan biosynthesis	ko00514	4 out of 919 0.43525571273123%	35 out of 9032 0.387511071744907%	0.483139	1	Lac01g018110;Lac03g011910;Lac11g001570;Lac11g008700	K03691+K09667+K13667+K13675	https:\\www.genome.jp\dbget-bin\www_bget?map00514
Indole alkaloid biosynthesis	ko00901	3 out of 919 0.326441784548422%	26 out of 9032 0.287865367581931%	0.501734	1	Lac06g009490;Lac00g003500;Lac05g021590	K01593+K21026+K21026	https:\\www.genome.jp\dbget-bin\www_bget?map00901
Vitamin B6 metabolism	ko00750	3 out of 919 0.326441784548422%	26 out of 9032 0.287865367581931%	0.501734	1	Lac11g022200;Lac01g015830;Lac10g030900	K00831+K05275+K05275	https:\\www.genome.jp\dbget-bin\www_bget?map00750
AGE-RAGE signaling pathway in diabetic complications	ko04933	4 out of 919 0.43525571273123%	37 out of 9032 0.409654561558902%	0.528046	1	Lac04g024120;Lac07g012010;Lac07g012560;Lac04g003500	K04392+K04392+K05740+K06236	https:\\www.genome.jp\dbget-bin\www_bget?map04933
Benzoxazinoid biosynthesis	ko00402	1 out of 919 0.108813928182807%	7 out of 9032 0.0775022143489814%	0.528297	1	Lac05g013990	K13229	https:\\www.genome.jp\dbget-bin\www_bget?map00402
Sulfur metabolism	ko00920	5 out of 919 0.544069640914037%	47 out of 9032 0.520372010628875%	0.528529	1	Lac10g034490;Lac04g026620;Lac03g018530;Lac06g016270;Lac01g011860	K00640+K01082+K01739+K05907+K13034	https:\\www.genome.jp\dbget-bin\www_bget?map00920
Glycosaminoglycan degradation	ko00531	4 out of 919 0.43525571273123%	41 out of 9032 0.453941541186891%	0.611606	1	Lac03g015690;Lac03g011900;Lac04g013380;Lac10g017160	K01205+K12309+K12309+K12309	https:\\www.genome.jp\dbget-bin\www_bget?map00531
Base excision repair	ko03410	6 out of 919 0.652883569096844%	62 out of 9032 0.686448184233835%	0.613892	1	Lac10g023430;Lac13g013430;Lac13g007630;Lac13g012380;Lac07g018220;Lac03g000120	K01246+K01246+K04802+K10773+K10798+K10801	https:\\www.genome.jp\dbget-bin\www_bget?map03410
Tropane, piperidine and pyridine alkaloid biosynthesis	ko00960	8 out of 919 0.870511425462459%	83 out of 9032 0.918954827280779%	0.618346	1	Lac02g015710;Lac07g013420;Lac10g032390;Lac02g019530;Lac04g017090;Lac06g022660;Lac11g020650;Lac13g002380	K00276+K00815+K00815+K08081+K08081+K08081+K08081+K08081	https:\\www.genome.jp\dbget-bin\www_bget?map00960
C5-Branched dibasic acid metabolism	ko00660	1 out of 919 0.108813928182807%	9 out of 9032 0.0996457041629761%	0.619476	1	Lac06g020650	K00052	https:\\www.genome.jp\dbget-bin\www_bget?map00660
beta-Alanine metabolism	ko00410	6 out of 919 0.652883569096844%	64 out of 9032 0.70859167404783%	0.645291	1	Lac03g015430;Lac02g015710;Lac06g003830;Lac09g012560;Lac09g006030;Lac05g017530	K00128+K00276+K00797+K01580+K01692+K13366	https:\\www.genome.jp\dbget-bin\www_bget?map00410
Isoquinoline alkaloid biosynthesis	ko00950	8 out of 919 0.870511425462459%	85 out of 9032 0.941098317094774%	0.645584	1	Lac02g015710;Lac06g007170;Lac07g013420;Lac10g032390;Lac06g009490;Lac10g025670;Lac10g031530;Lac10g031560	K00276+K00422+K00815+K00815+K01593+K13396+K14976+K14976	https:\\www.genome.jp\dbget-bin\www_bget?map00950
Glycine, serine and threonine metabolism	ko00260	9 out of 919 0.979325353645267%	98 out of 9032 1.08503100088574%	0.677226	1	Lac02g015710;Lac10g028790;Lac03g009540;Lac07g019050;Lac11g022200;Lac03g006470;Lac04g013390;Lac04g019100;Lac05g019950	K00276+K00600+K00830+K00830+K00831+K01620+K01754+K01834+K15919	https:\\www.genome.jp\dbget-bin\www_bget?map00260
Lysine degradation	ko00310	4 out of 919 0.43525571273123%	46 out of 9032 0.509300265721878%	0.702192	1	Lac03g015430;Lac09g006030;Lac06g003570;Lac03g011360	K00128+K01692+K11430+K14157	https:\\www.genome.jp\dbget-bin\www_bget?map00310
Betalain biosynthesis	ko00965	2 out of 919 0.217627856365615%	24 out of 9032 0.265721877767936%	0.717306	1	Lac06g009490;Lac06g000660	K01593+K15777	https:\\www.genome.jp\dbget-bin\www_bget?map00965
Starch and sucrose metabolism	ko00500	37 out of 919 4.02611534276387%	394 out of 9032 4.36226749335695%	0.725244	1	Lac03g011790;Lac06g000320;Lac09g012650;Lac10g022540;Lac03g015370;Lac11g009880;Lac02g003130;Lac02g014520;Lac11g011210;Lac02g002880;Lac03g010130;Lac03g010160;Lac04g005780;Lac04g009900;Lac10g033360;Lac12g005540;Lac05g013150;Lac05g013160;Lac05g020970;Lac07g009720;Lac12g005770;Lac02g014190;Lac13g011020;Lac03g018360;Lac10g007430;Lac02g002170;Lac06g006110;Lac10g032900;Lac11g009710;Lac13g006090;Lac02g005…	K00695+K00695+K00695+K00844+K01087+K01087+K01179+K01179+K01179+K01188+K01188+K01188+K01188+K01188+K01188+K01188+K01193+K01193+K01193+K01193+K01193+K01194+K01214+K05349+K05349+K05350+K05350+K05350+K05350+K16055+K19891+K19891+K19891+K19891+K19891+K19892+K19893	https:\\www.genome.jp\dbget-bin\www_bget?map00500
Phosphonate and phosphinate metabolism	ko00440	1 out of 919 0.108813928182807%	13 out of 9032 0.143932683790965%	0.752404	1	Lac13g013490	K00993	https:\\www.genome.jp\dbget-bin\www_bget?map00440
Phagosome	ko04145	8 out of 919 0.870511425462459%	94 out of 9032 1.04074402125775%	0.753351	1	Lac01g001960;Lac08g019010;Lac04g024120;Lac07g012010;Lac01g001230;Lac07g020480;Lac10g021980;Lac10g029270	K01365+K02154+K04392+K04392+K07374+K07374+K07374+K07374	https:\\www.genome.jp\dbget-bin\www_bget?map04145
Steroid biosynthesis	ko00100	3 out of 919 0.326441784548422%	38 out of 9032 0.420726306465899%	0.757829	1	Lac02g004250;Lac05g013070;Lac02g003820	K00559+K01853+K09828	https:\\www.genome.jp\dbget-bin\www_bget?map00100
Phenylalanine, tyrosine and tryptophan biosynthesis	ko00400	10 out of 919 1.08813928182807%	117 out of 9032 1.29539415411869%	0.764807	1	Lac10g018270;Lac07g013420;Lac10g032390;Lac04g015670;Lac04g018730;Lac08g015320;Lac09g020590;Lac13g010650;Lac06g014730;Lac06g014740	K00800+K00815+K00815+K00891+K01626+K01626+K01657+K01736+K05359+K05359	https:\\www.genome.jp\dbget-bin\www_bget?map00400
Pyruvate metabolism	ko00620	9 out of 919 0.979325353645267%	107 out of 9032 1.18467670504872%	0.773563	1	Lac02g013780;Lac10g020760;Lac10g017650;Lac03g013300;Lac03g015430;Lac13g015040;Lac08g008880;Lac09g013170;Lac10g012960	K00025+K00025+K00028+K00029+K00128+K00161+K01759+K01895+K01913	https:\\www.genome.jp\dbget-bin\www_bget?map00620
Sulfur relay system	ko04122	1 out of 919 0.108813928182807%	14 out of 9032 0.155004428697963%	0.777633	1	Lac07g018680	K03635	https:\\www.genome.jp\dbget-bin\www_bget?map04122
Arginine biosynthesis	ko00220	8 out of 919 0.870511425462459%	97 out of 9032 1.07395925597874%	0.78361	1	Lac04g024350;Lac04g009140;Lac05g021710;Lac13g016740;Lac02g017440;Lac02g017460;Lac05g017230;Lac08g010590	K00145+K00261+K00814+K01427+K01438+K01438+K01915+K01940	https:\\www.genome.jp\dbget-bin\www_bget?map00220
Endocytosis	ko04144	27 out of 919 2.9379760609358%	301 out of 9032 3.3325952170062%	0.785717	1	Lac00g000110;Lac00g006040;Lac00g006050;Lac01g003700;Lac03g020100;Lac09g005720;Lac09g005730;Lac09g016880;Lac10g020230;Lac02g018290;Lac13g013700;Lac01g014100;Lac10g016230;Lac01g006470;Lac06g009340;Lac08g004570;Lac02g003580;Lac08g003930;Lac02g017400;Lac11g020620;Lac10g001850;Lac10g016030;Lac07g009180;Lac10g021880;Lac02g001430;Lac09g008000;Lac13g012710	K03283+K03283+K03283+K03283+K03283+K03283+K03283+K03283+K03283+K05747+K05747+K05755+K05758+K07904+K09526+K10364+K10396+K10396+K12191+K12191+K12471+K12471+K12472+K12472+K19476+K19476+K19476	https:\\www.genome.jp\dbget-bin\www_bget?map04144
Butanoate metabolism	ko00650	2 out of 919 0.217627856365615%	28 out of 9032 0.310008857395926%	0.793708	1	Lac09g012560;Lac09g006030	K01580+K01692	https:\\www.genome.jp\dbget-bin\www_bget?map00650
Ether lipid metabolism	ko00565	4 out of 919 0.43525571273123%	53 out of 9032 0.586802480070859%	0.801769	1	Lac13g013490;Lac09g019110;Lac04g019240;Lac10g026330	K00993+K04628+K06123+K16860	https:\\www.genome.jp\dbget-bin\www_bget?map00565
Selenocompound metabolism	ko00450	4 out of 919 0.43525571273123%	54 out of 9032 0.597874224977856%	0.81352	1	Lac02g004640;Lac10g004980;Lac03g018530;Lac11g021620	K00549+K00549+K01739+K01761	https:\\www.genome.jp\dbget-bin\www_bget?map00450
Tyrosine metabolism	ko00350	8 out of 919 0.870511425462459%	101 out of 9032 1.11824623560673%	0.819583	1	Lac02g013590;Lac08g022150;Lac02g015710;Lac06g007170;Lac07g013420;Lac10g032390;Lac06g009490;Lac12g001170	K00001+K00121+K00276+K00422+K00815+K00815+K01593+K18857	https:\\www.genome.jp\dbget-bin\www_bget?map00350
Valine, leucine and isoleucine degradation	ko00280	6 out of 919 0.652883569096844%	79 out of 9032 0.87466784765279%	0.827961	1	Lac03g015430;Lac12g000760;Lac08g021380;Lac09g006030;Lac05g014400;Lac05g020070	K00128+K00166+K00826+K01692+K01968+K18660	https:\\www.genome.jp\dbget-bin\www_bget?map00280
Phenylalanine metabolism	ko00360	8 out of 919 0.870511425462459%	108 out of 9032 1.19574844995571%	0.871208	1	Lac02g015710;Lac07g013420;Lac10g032390;Lac05g007500;Lac09g010730;Lac11g005440;Lac06g009490;Lac09g006030	K00276+K00815+K00815+K01426+K01426+K01426+K01593+K01692	https:\\www.genome.jp\dbget-bin\www_bget?map00360
Histidine metabolism	ko00340	1 out of 919 0.108813928182807%	20 out of 9032 0.221434898139947%	0.883342	1	Lac03g015430	K00128	https:\\www.genome.jp\dbget-bin\www_bget?map00340
Nucleotide excision repair	ko03420	8 out of 919 0.870511425462459%	112 out of 9032 1.2400354295837%	0.894842	1	Lac02g018240;Lac10g009800;Lac13g009390;Lac13g009400;Lac13g009410;Lac13g009420;Lac13g007630;Lac07g012770	K03868+K03868+K03868+K03868+K03868+K03868+K04802+K10840	https:\\www.genome.jp\dbget-bin\www_bget?map03420
Carbon metabolism	ko01200	32 out of 919 3.48204570184984%	383 out of 9032 4.24047829937998%	0.904287	1	Lac02g013780;Lac10g020760;Lac10g017650;Lac03g013300;Lac08g005240;Lac08g022150;Lac13g015040;Lac04g009140;Lac10g028790;Lac10g009170;Lac10g034490;Lac05g021710;Lac03g009540;Lac07g019050;Lac11g022200;Lac10g022540;Lac08g014920;Lac08g015010;Lac02g017970;Lac04g013640;Lac07g009820;Lac10g035110;Lac07g012900;Lac11g022000;Lac04g013390;Lac04g019100;Lac09g013170;Lac10g012960;Lac10g021890;Lac04g025530;Lac01g011…	K00025+K00025+K00028+K00029+K00036+K00121+K00161+K00261+K00600+K00616+K00640+K00814+K00830+K00830+K00831+K00844+K00850+K00850+K00855+K01623+K01623+K01623+K01681+K01681+K01754+K01834+K01895+K01913+K03781+K11517+K13034+K15919	https:\\www.genome.jp\dbget-bin\www_bget?map01200
Citrate cycle (TCA cycle)	ko00020	5 out of 919 0.544069640914037%	78 out of 9032 0.863596102745793%	0.909695	1	Lac02g013780;Lac10g020760;Lac13g015040;Lac07g012900;Lac11g022000	K00025+K00025+K00161+K01681+K01681	https:\\www.genome.jp\dbget-bin\www_bget?map00020
Ubiquitin mediated proteolysis	ko04120	16 out of 919 1.74102285092492%	208 out of 9032 2.30292294065545%	0.909937	1	Lac05g020300;Lac04g013810;Lac02g018240;Lac10g009800;Lac13g009390;Lac13g009400;Lac13g009410;Lac13g009420;Lac09g010760;Lac09g013390;Lac12g002670;Lac02g000080;Lac10g032680;Lac00g003830;Lac13g008030;Lac03g009410	K03350+K03363+K03868+K03868+K03868+K03868+K03868+K03868+K03875+K04506+K06689+K10143+K10143+K10590+K10614+K10615	https:\\www.genome.jp\dbget-bin\www_bget?map04120
Autophagy - other	ko04136	2 out of 919 0.217627856365615%	38 out of 9032 0.420726306465899%	0.910563	1	Lac04g022600;Lac01g008610	K08341+K08343	https:\\www.genome.jp\dbget-bin\www_bget?map04136
Fatty acid biosynthesis	ko00061	4 out of 919 0.43525571273123%	66 out of 9032 0.730735163861825%	0.914685	1	Lac03g010360;Lac09g010650;Lac13g015240;Lac05g020070	K00208+K03921+K10781+K18660	https:\\www.genome.jp\dbget-bin\www_bget?map00061
Proteasome	ko03050	9 out of 919 0.979325353645267%	128 out of 9032 1.41718334809566%	0.914692	1	Lac10g003090;Lac08g011580;Lac01g000480;Lac01g005480;Lac04g017410;Lac04g021810;Lac05g019400;Lac06g021490;Lac13g016070	K02725+K03036+K03063+K03063+K03063+K03063+K03063+K03063+K03063	https:\\www.genome.jp\dbget-bin\www_bget?map03050
2-Oxocarboxylic acid metabolism	ko01210	8 out of 919 0.870511425462459%	120 out of 9032 1.32860938883968%	0.931308	1	Lac06g020650;Lac04g024350;Lac05g021710;Lac08g021380;Lac02g017440;Lac02g017460;Lac07g012900;Lac11g022000	K00052+K00145+K00814+K00826+K01438+K01438+K01681+K01681	https:\\www.genome.jp\dbget-bin\www_bget?map01210
Propanoate metabolism	ko00640	3 out of 919 0.326441784548422%	58 out of 9032 0.642161204605846%	0.943515	1	Lac12g000760;Lac09g006030;Lac09g013170	K00166+K01692+K01895	https:\\www.genome.jp\dbget-bin\www_bget?map00640
One carbon pool by folate	ko00670	1 out of 919 0.108813928182807%	27 out of 9032 0.298937112488928%	0.945069	1	Lac10g028790	K00600	https:\\www.genome.jp\dbget-bin\www_bget?map00670
Pyrimidine metabolism	ko00240	6 out of 919 0.652883569096844%	100 out of 9032 1.10717449069973%	0.949298	1	Lac10g021050;Lac10g014030;Lac07g017280;Lac10g025560;Lac03g016550;Lac06g000920	K00940+K01240+K06966+K06966+K16904+K16904	https:\\www.genome.jp\dbget-bin\www_bget?map00240
Biosynthesis of amino acids	ko01230	37 out of 919 4.02611534276387%	460 out of 9032 5.09300265721878%	0.952253	1	Lac06g020650;Lac04g024350;Lac02g004640;Lac10g004980;Lac10g028790;Lac10g009170;Lac10g034490;Lac10g018270;Lac05g021710;Lac07g013420;Lac10g032390;Lac08g021380;Lac11g022200;Lac08g014920;Lac08g015010;Lac04g015670;Lac02g017440;Lac02g017460;Lac03g006470;Lac04g013640;Lac07g009820;Lac10g035110;Lac04g018730;Lac08g015320;Lac09g020590;Lac07g012900;Lac11g022000;Lac13g010650;Lac03g018530;Lac04g013390;Lac04g019…	K00052+K00145+K00549+K00549+K00600+K00616+K00640+K00800+K00814+K00815+K00815+K00826+K00831+K00850+K00850+K00891+K01438+K01438+K01620+K01623+K01623+K01623+K01626+K01626+K01657+K01681+K01681+K01736+K01739+K01754+K01834+K01915+K01940+K01953+K05359+K05359+K13034	https:\\www.genome.jp\dbget-bin\www_bget?map01230
Linoleic acid metabolism	ko00591	2 out of 919 0.217627856365615%	46 out of 9032 0.509300265721878%	0.955762	1	Lac03g021000;Lac06g004480	K07418+K07418	https:\\www.genome.jp\dbget-bin\www_bget?map00591
Carbon fixation in photosynthetic organisms	ko00710	9 out of 919 0.979325353645267%	141 out of 9032 1.56111603188663%	0.957351	1	Lac02g013780;Lac10g020760;Lac10g017650;Lac03g013300;Lac05g021710;Lac02g017970;Lac04g013640;Lac07g009820;Lac10g035110	K00025+K00025+K00028+K00029+K00814+K00855+K01623+K01623+K01623	https:\\www.genome.jp\dbget-bin\www_bget?map00710
Biotin metabolism	ko00780	1 out of 919 0.108813928182807%	31 out of 9032 0.343224092116918%	0.96429	1	Lac03g010360	K00208	https:\\www.genome.jp\dbget-bin\www_bget?map00780
Inositol phosphate metabolism	ko00562	6 out of 919 0.652883569096844%	107 out of 9032 1.18467670504872%	0.967661	1	Lac10g019700;Lac11g009810;Lac04g011530;Lac02g020030;Lac09g014800;Lac10g014950	K01092+K01858+K18081+K20279+K20279+K20279	https:\\www.genome.jp\dbget-bin\www_bget?map00562
Amino sugar and nucleotide sugar metabolism	ko00520	11 out of 919 1.19695321001088%	172 out of 9032 1.90434012400354%	0.969473	1	Lac10g022540;Lac10g019550;Lac11g007920;Lac08g005720;Lac08g003220;Lac10g027860;Lac03g010570;Lac04g026300;Lac08g013350;Lac05g016630;Lac10g012950	K00844+K01183+K01784+K02377+K10046+K12446+K12448+K12448+K12450+K15920+K20547	https:\\www.genome.jp\dbget-bin\www_bget?map00520
Pentose and glucuronate interconversions	ko00040	20 out of 919 2.17627856365615%	282 out of 9032 3.12223206377325%	0.972022	1	Lac01g018180;Lac03g001490;Lac04g022810;Lac05g008590;Lac08g019350;Lac09g009460;Lac09g009470;Lac11g002500;Lac11g009220;Lac03g011940;Lac05g005420;Lac11g004450;Lac05g017010;Lac07g001850;Lac08g012330;Lac13g015700;Lac04g013150;Lac13g014750;Lac03g019560;Lac07g009730	K01051+K01051+K01051+K01051+K01051+K01051+K01051+K01051+K01051+K01184+K01184+K01184+K01213+K01213+K01213+K01213+K01728+K01728+K01805+K22935	https:\\www.genome.jp\dbget-bin\www_bget?map00040
Glycosylphosphatidylinositol (GPI)-anchor biosynthesis	ko00563	1 out of 919 0.108813928182807%	38 out of 9032 0.420726306465899%	0.983202	1	Lac10g022510	K03860	https:\\www.genome.jp\dbget-bin\www_bget?map00563
Biosynthesis of unsaturated fatty acids	ko01040	1 out of 919 0.108813928182807%	39 out of 9032 0.431798051372896%	0.984918	1	Lac09g010650	K03921	https:\\www.genome.jp\dbget-bin\www_bget?map01040
Pantothenate and CoA biosynthesis	ko00770	1 out of 919 0.108813928182807%	39 out of 9032 0.431798051372896%	0.984918	1	Lac08g021380	K00826	https:\\www.genome.jp\dbget-bin\www_bget?map00770
RNA polymerase	ko03020	5 out of 919 0.544069640914037%	105 out of 9032 1.16253321523472%	0.985803	1	Lac10g033660;Lac11g004980;Lac11g013700;Lac05g016950;Lac09g001250	K03006+K03006+K03006+K03022+K03023	https:\\www.genome.jp\dbget-bin\www_bget?map03020
Protein export	ko03060	2 out of 919 0.217627856365615%	59 out of 9032 0.653232949512843%	0.986531	1	Lac06g004060;Lac09g001840	K09648+K09648	https:\\www.genome.jp\dbget-bin\www_bget?map03060
Fatty acid metabolism	ko01212	5 out of 919 0.544069640914037%	106 out of 9032 1.17360496014172%	0.986809	1	Lac03g010360;Lac09g006030;Lac09g010650;Lac13g015240;Lac05g020070	K00208+K01692+K03921+K10781+K18660	https:\\www.genome.jp\dbget-bin\www_bget?map01212
Ribosome biogenesis in eukaryotes	ko03008	7 out of 919 0.761697497279652%	136 out of 9032 1.50575730735164%	0.988395	1	Lac08g017390;Lac11g000680;Lac07g003860;Lac02g000160;Lac12g009460;Lac04g013760;Lac13g007970	K03097+K03539+K11108+K11883+K14546+K14568+K14568	https:\\www.genome.jp\dbget-bin\www_bget?map03008
RNA degradation	ko03018	11 out of 919 1.19695321001088%	200 out of 9032 2.21434898139947%	0.993895	1	Lac08g014920;Lac08g015010;Lac11g004050;Lac01g017450;Lac06g006300;Lac06g011200;Lac10g025460;Lac10g030460;Lac06g020810;Lac09g006930;Lac13g012970	K00850+K00850+K04043+K04077+K04077+K04077+K04077+K12603+K13126+K13126+K13126	https:\\www.genome.jp\dbget-bin\www_bget?map03018
Fatty acid elongation	ko00062	1 out of 919 0.108813928182807%	51 out of 9032 0.564658990256865%	0.995867	1	Lac07g016510	K15397	https:\\www.genome.jp\dbget-bin\www_bget?map00062
mRNA surveillance pathway	ko03015	14 out of 919 1.5233949945593%	253 out of 9032 2.80115146147033%	0.997273	1	Lac03g015270;Lac00g005180;Lac07g020050;Lac06g020810;Lac09g006930;Lac13g012970;Lac04g008460;Lac02g001220;Lac05g011120;Lac08g015390;Lac11g006240;Lac13g010570;Lac07g016070;Lac10g013560	K04354+K06269+K11584+K13126+K13126+K13126+K14399+K14411+K14411+K14411+K14411+K14411+K14416+K14416	https:\\www.genome.jp\dbget-bin\www_bget?map03015
N-Glycan biosynthesis	ko00510	2 out of 919 0.217627856365615%	76 out of 9032 0.841452612931798%	0.997315	1	Lac00g003530;Lac08g016620	K01228+K01228	https:\\www.genome.jp\dbget-bin\www_bget?map00510
Basal transcription factors	ko03022	1 out of 919 0.108813928182807%	58 out of 9032 0.642161204605846%	0.998059	1	Lac08g019040	K03139	https:\\www.genome.jp\dbget-bin\www_bget?map03022
DNA replication	ko03030	4 out of 919 0.43525571273123%	115 out of 9032 1.27325066430469%	0.998094	1	Lac13g007630;Lac02g001980;Lac10g012110;Lac10g012180	K04802+K10745+K10745+K10745	https:\\www.genome.jp\dbget-bin\www_bget?map03030
Homologous recombination	ko03440	3 out of 919 0.326441784548422%	99 out of 9032 1.09610274579274%	0.998259	1	Lac09g008090;Lac04g025830;Lac10g018240	K03165+K10683+K10870	https:\\www.genome.jp\dbget-bin\www_bget?map03440
Purine metabolism	ko00230	8 out of 919 0.870511425462459%	178 out of 9032 1.97077059344553%	0.998319	1	Lac03g009970;Lac11g019270;Lac10g021050;Lac10g012350;Lac13g016740;Lac11g002950;Lac07g017280;Lac10g025560	K00106+K00759+K00940+K00951+K01427+K01951+K06966+K06966	https:\\www.genome.jp\dbget-bin\www_bget?map00230
Mismatch repair	ko03430	1 out of 919 0.108813928182807%	67 out of 9032 0.741806908768822%	0.999266	1	Lac13g007630	K04802	https:\\www.genome.jp\dbget-bin\www_bget?map03430
Oxidative phosphorylation	ko00190	9 out of 919 0.979325353645267%	222 out of 9032 2.45792736935341%	0.9998	1	Lac01g011600;Lac08g003390;Lac08g006540;Lac09g018350;Lac10g027650;Lac12g003140;Lac08g019010;Lac00g001500;Lac12g004030	K00417+K00417+K01535+K01535+K01535+K01535+K02154+K02261+K03935	https:\\www.genome.jp\dbget-bin\www_bget?map00190
RNA transport	ko03013	9 out of 919 0.979325353645267%	319 out of 9032 3.53188662533215%	1	1	Lac03g008550;Lac08g005690;Lac01g004490;Lac11g000680;Lac06g020810;Lac09g006930;Lac13g012970;Lac01g002350;Lac06g002410	K00784+K00784+K03236+K03539+K13126+K13126+K13126+K14292+K14292	https:\\www.genome.jp\dbget-bin\www_bget?map03013
Ribosome	ko03010	16 out of 919 1.74102285092492%	447 out of 9032 4.94906997342781%	1	1	Lac13g009050;Lac06g024290;Lac08g000870;Lac02g013460;Lac05g008380;Lac08g006000;Lac03g005450;Lac01g010470;Lac03g011770;Lac08g010200;Lac07g005150;Lac13g001710;Lac10g015420;Lac13g008110;Lac04g017430;Lac13g014490	K02864+K02866+K02866+K02867+K02899+K02901+K02920+K02921+K02923+K02923+K02948+K02953+K02958+K02960+K02987+K02997	https:\\www.genome.jp\dbget-bin\www_bget?map03010
Spliceosome	ko03040	16 out of 919 1.74102285092492%	468 out of 9032 5.18157661647476%	1	1	Lac00g000110;Lac00g006040;Lac00g006050;Lac01g003700;Lac03g020100;Lac09g005720;Lac09g005730;Lac09g016880;Lac10g020230;Lac03g021470;Lac09g021620;Lac01g009490;Lac04g003510;Lac07g014110;Lac05g010310;Lac01g008950	K03283+K03283+K03283+K03283+K03283+K03283+K03283+K03283+K03283+K11094+K11094+K12741+K12741+K12835+K12837+K12867	https:\\www.genome.jp\dbget-bin\www_bget?map03040
