# Supplementary material for: Metabolome and Transcriptome Analyses of Cucurbitacin Biosynthesis in Luffa (Luffa acutangula)
Source: Front Plant Sci. 2022 Jun 7;13:886870. doi: 10.3389/fpls.2022.886870 (PMC9209774; doi:10.3389/fpls.2022.886870)
Supplement: Supplementary file 15 [file Table_10.xlsx]

## Sheet: Sheet1
Supplemental Table S10: Cucurbitacin biosynthesis genes.
Description	Cs_ID	La_ID	La_Amino acid sequence
ACT	Csa6G088700	Lac05g013080	MAALKVQIISEEKIKPSTPTPETQNHLKFSFLDQLALPVYVPLLLFYAPGGEAAAKSERLKASLSQALTQYYPFAGRVQDDNVSISCNDDGAIYVEAEANCPLSAVLNQLNVDSLNHFLPFGLASTDPAKACIILVQVTSFECGGTTIGLLMSHKISDASSISSFIKTWTAIIRESNAASSELRPQFIADSVLPPPKDFQVATPTSDSGIHAKGVTKRIVFEGAKIAELKAKAASAVVSQPTRVEAVAGLLWKCAIAASRSTSGVSKASVLGQAVNLRKRLEPPLPDGSIGNLLGFITPETAAAAEIELRGLVGLLREGIEEFKRSGYKKYQDTEAYLTYFKTLTDPDGPYNGDKNFYLCSSWSRFQFYEADFGWGCPVWFIGGISMFSNFFLLLDTRD…
Bi	Csa6G088690	Lac05g013070	MWKLKVGAESAGGGEKNEKWLKSISNHLGRQVWEFCPDAAAASPHQQLQLDNARKHFHHNRFSCKQASDLLLAIQYEKEIGNGAKVGAIKVKEGEEVRKEAVKITLERALGFYSAIQTPDGNWASDLGGPMFLIPGLVIGLYVTGALNSILSKHHRQELCRYLYNHQNEDGGWGLHIEGPSTMFGSGLNYVALRLLGEDADGGEGGAMTKARAWILARGGATAIPSWGKLWLSILGVYEWSGNNPLPPEFWLLPYSLPFHPGRMWCHCRMVYLPMSYLYGKRFVGPITPTVLSLRKELYTIPYHEIDWNKSCNTCAKEDLFYPHPKIQDILWGSLHHLYEPLFSRWPGKRIREKALQTAMQHIHYEDENTRYICLGPVNKVLNMLCCWVEDPYSDAFKL…
Bt	Csa5G157230	Lac02g016030	MELDCGIEFPFSFDQADELFPLPSLSSFDLPIPQPLPLISSKDNTHNNPSKKPKNARRRKSPNASDDVVDDDNPNEHKKKKIIHRDVERQRRQEMSTLYASLRSLLPLEYLKGKRSICDHMQETVKYIQHMQSKIQNLTNKRDELKRQSGDQDSDTSTVETLNSSKRDSVVVRPKQEGLQVVLDTATQHRLPLSNLVKSLLTERLEIISCVSTKINDRFLHTIEFEPVDVGTVDVTELQHKLTNLEYFPLD*
890	Csa1G044890	Lac06g003140	MWTIVLGLATLAIAYYIHWINKWRDSKFNGVLPPGTMGLPLIGETIQLSRPSDSLDVHPFIQSKVKRYGPIFKTCLAGRPVVVSTDAEFNHYIMLQEGRAVEMWYLDTLSKFFGLDTEWLKALGLIHKYIRSITLNHFGAESLRERFLPRIEESARETLHYWSTQSSVEVKDSAAAMVFRTSVAKMFSEDSSKLLTGGLTKKFTGLLGGFLTLPLNLPGTTYNKCMKDMKEIQKKLKDILEDRLASGAGSDEDFLGQAIKDKESQKFISEEFIIQLLFSISFASFESISTTLTLILNFLTDHPDVVKELEAEHEAIRKARADPDGPITWEEYKSMTFTLNVISEALRLGSVTPALLRKTTKEIQIKGYTIPEGWTIMLVTASRHRDPAVYKDPDTFNPW…
490	Csa3G698490	Lac02g004580	MADAALHYILYLLLFFLSSLFLFFLLQKPSRSASAAGKLTLPPSPPSLPLIGHLHLLLPATHRSFFNISSKYGPLLHIRLGALQYVLVSSASLAAEIFKTHDLTFSSRPDFAFSEEYPYGKVGFLGAPYGDYWRYMKKLTMMEVLAPPQLARSRFVRNEEIARMLQKLLLCSKKKESVDLGAELIKLTNNSICRMMMSTRCSEENNEAEKIRALVNDTIEIATKLAFGDLFSQGPLKRLPFWLFGKKALNINVRFDVLLEKILQQHEERAKIHGLERDDRDLMDILLKAYLDERAEFKLTRNHIKAFLLDLFIAGTGTSAEVMQWTMAELMNHPDEFQKVRREIESVVGTRLVEETDITNLPYMQAVVKECLRLYPAVPQSRRACRETCKVNGYDIPKD…
510	Csa3G903510	Lac02g017350	MDVWLRLIGAFAGAYIFVFGILRNLNQWRFVTRHGGRYNLPPGDMGWPIIGTLLPFLHAFRSGRPDSFIHHFASKYGKVGMYKTHLFGSPSVIVCVPEVCRHVLMNDEQFVFGYSKATRILTGSKALNTVPKAEHRRLRRLIASLISGNEALSIYIGHVEGIVVTCLEEWRTMKKPVEFLSEMKTVAFKVLLHIFIGANTAAFIDKMEKLYTDFHLGFMSTAVDLPGTTFSRALKARNELIRIFENVLKEKRANLKNKVTENRKKDMTDLLLEVRDEDGQGLDDGCIIDLLIGFFFAGHETSAHSIMRAIMFLSENPETLLKAKAEQEQIVKARPADAQHKGLTMKEIKQMEYLSKVIDETLRKTSLAFTLSRETKVDVNLNGYTIPKGWKILVWTRAV…
530	Csa3G903530	Lac02g017330	MEMSVLGFYVFVFGFVRRLNELWYLIKLGNKVYKSLPPGDLGWPLVGSSLSFYKAFTTGGDPDSFINHLLSRNGRVGMHKSYLYGRPTIIVTDPDICRRIYLDDERFKSSYPKSVKLLEVNGFFSRTDHKSAYRIMAAPMNGYEVLSGYVEFIDQIMAKGLEEWSSMREPIELLTEIGSLFFKVIARIFLGNDIGGSRLAELEAFYKHLGPAILSIVPYDLPGLTFHRALKARKEIGNILQCVIEEKRRALEKKETREVKCQMDKLIVATDENGTKLYDDNAIIDLLLGLLHAGHFASAHAAMWALVHISEKSHVYQKAKEEQEWIIKQRPSTQKGLTFNEIKQMKYLMKFINELLRRNTISVPSFREAKTDVNISGYTIPKGWTVPIWTRAVHMDPQI…
540	Csa3G903540	Lac02g017330	MEMSVLGFYVFVFGFVRRLNELWYLIKLGNKVYKSLPPGDLGWPLVGSSLSFYKAFTTGGDPDSFINHLLSRNGRVGMHKSYLYGRPTIIVTDPDICRRIYLDDERFKSSYPKSVKLLEVNGFFSRTDHKSAYRIMAAPMNGYEVLSGYVEFIDQIMAKGLEEWSSMREPIELLTEIGSLFFKVIARIFLGNDIGGSRLAELEAFYKHLGPAILSIVPYDLPGLTFHRALKARKEIGNILQCVIEEKRRALEKKETREVKCQMDKLIVATDENGTKLYDDNAIIDLLLGLLHAGHFASAHAAMWALVHISEKSHVYQKAKEEQEWIIKQRPSTQKGLTFNEIKQMKYLMKFINELLRRNTISVPSFREAKTDVNISGYTIPKGWTVPIWTRAVHMDPQI…
550	Csa3G903550	Lac02g017330	MEMSVLGFYVFVFGFVRRLNELWYLIKLGNKVYKSLPPGDLGWPLVGSSLSFYKAFTTGGDPDSFINHLLSRNGRVGMHKSYLYGRPTIIVTDPDICRRIYLDDERFKSSYPKSVKLLEVNGFFSRTDHKSAYRIMAAPMNGYEVLSGYVEFIDQIMAKGLEEWSSMREPIELLTEIGSLFFKVIARIFLGNDIGGSRLAELEAFYKHLGPAILSIVPYDLPGLTFHRALKARKEIGNILQCVIEEKRRALEKKETREVKCQMDKLIVATDENGTKLYDDNAIIDLLLGLLHAGHFASAHAAMWALVHISEKSHVYQKAKEEQEWIIKQRPSTQKGLTFNEIKQMKYLMKFINELLRRNTISVPSFREAKTDVNISGYTIPKGWTVPIWTRAVHMDPQI…
560	Csa3G903560	Lac02g017330	MEMSVLGFYVFVFGFVRRLNELWYLIKLGNKVYKSLPPGDLGWPLVGSSLSFYKAFTTGGDPDSFINHLLSRNGRVGMHKSYLYGRPTIIVTDPDICRRIYLDDERFKSSYPKSVKLLEVNGFFSRTDHKSAYRIMAAPMNGYEVLSGYVEFIDQIMAKGLEEWSSMREPIELLTEIGSLFFKVIARIFLGNDIGGSRLAELEAFYKHLGPAILSIVPYDLPGLTFHRALKARKEIGNILQCVIEEKRRALEKKETREVKCQMDKLIVATDENGTKLYDDNAIIDLLLGLLHAGHFASAHAAMWALVHISEKSHVYQKAKEEQEWIIKQRPSTQKGLTFNEIKQMKYLMKFINELLRRNTISVPSFREAKTDVNISGYTIPKGWTVPIWTRAVHMDPQI…
160	Csa6G088160	Lac05g013040	MEDSIIQYSAFSILSLIAFIIAIKHFLKPKSLKNLPPTPPSIPIIGHLHLLKPPVHRSLLALSQKHGPVLSLRFGSRLVVVVSSMDAAEECFTKNDIVFANRPDFAVSRCLSYNHTTLGAAPYGDHWRKLRRVSALEILSSNRLNANFAIRRDEVRRLVKKLCRASSRDFARVEFKSIVKELTLNITMRMVAGKRYYGEEAAESSEATTFRAVVDELFEFTLSSYPADFLPILKYIDFQGFMKRAKKLIKRVDSFWQGLIDEHRTGKVSNEEMENSMVAHFLKLQVSQPEYYTDDIIKGLILTMILGGSDTTAVTIEWAMSNLLNHPAVLNKARAELESQLGADQLLEETDLSKLSYLRCIVLETLRLYPAGPLLLPHRSSADCTISGFDVPSDTILLV…
170	Csa6G088170	Lac07g007990	MEIWFIVLVSLCICSLLSSIFTHFRSSTSLPPGPPSIPIVSGFLWLRRSPLQIESLLRNFIAKYGPIMTLHIGTRPAVFIADRSIAHKALLQNGALFADRPPALLLSKIMTSNQHNISSASYGPLWRLLRRNLTSQILHPSRVKSYNRARKWVLDILLNRLLSHSESGTPVRVVDHFQYAMFCLLVLMCFGDKLDEAQIHEIERVHRALLLNFGRFNILNFWPKLTKIFLRKHWETFFQLRIDQEKVVIPLIQAKRKAGQNRANRAETEEEYVVSYVDTLLDLELPDDNRKLTDDEIVTICSEFLNAGTDTTSTALQWMMANLVKYPEIQNKLYAEMKGVMGDGSGEEVKEEDLGKLPYLKAVVLEGLRRHPPGHFVLPHAVKEDTVLENYVIPKDGSV…
180	Csa6G088180	Lac05g013060	MNWASMETAITTHFQLLIPFFLFIFTIFLLQRRKPTTKNLPPSPLALPVIGHLHLLKHPIHRTLQTLSQKHGPIFTLRLGSRLVVVVSSTSAVEECFTTNDIVFANRPEFVSGKYLTYGNSTLGAAPYGDHWRNLRRLSATEVLSSIRLNSSAGIRREEIGILLRKLHRVSGDDFGRVKLKSLFSELTFNIIMRMVAGKRYYGEEVAELEEAKKFREIMEKAFQLGSYPGDFLPFLKWVDRQYTKRVESLGRDTDGFLQNLVDEHRRDEGEGKKMNTMISHLLCLQKTQPDYYTDEIIKGLIVTILSAATETSSVTIEWAMSNLLNHPEALNKVKDELDKHIGQERFVEEDDIPNLQYLQNVISETLRLYPAAPLLAPHLSSDSCSLGGYHIPPDTILM…
710	Csa6G088710	Lac05g013090	MDPQSTWTAGLATVAAVVVIFVTHFIYRWRNPKCNGVLPPGSMGFPLIGETLQLIVPGYTLDLPPFIKKRVQKYGPIFRTSLVGRPIVVTADPEINNFIYQQEGRTVELWYLDSISKVFKQDGEARTTAGGVIHKYLRSITLNHFGSESLKVKLLADIQRYVDKVLVQWSKQPSVEVQNGTLAMLYDFNADIMFGYDPEKSSENISESLITLAEGFMAFPLNIPGTKYNKCLKAQKKLINMFKALVKDRRQAAAARGDFLEQALRDVDNEQFMTEEFVVNLLFGILFASGSVSGSLTLMFKLLSENPSVVQELTAEHEAFLKQRKDPESPITWEEYKSMTFTLQVIYETLRLSNALPFLLRRTVKDVNIKGYTIPAGWTLMVANSALHLNPGTHKDPLA…
