# Supplementary material for: Metabolome and Transcriptome Analyses of Cucurbitacin Biosynthesis in Luffa (Luffa acutangula)
Source: Front Plant Sci. 2022 Jun 7;13:886870. doi: 10.3389/fpls.2022.886870 (PMC9209774; doi:10.3389/fpls.2022.886870)
Supplement: Supplementary file 16 [file Table_11.xlsx]

## Sheet: Sheet1
Supplemental Table S11: The sequence of Bi promoter.
>Bi-promoter
TAGGATCCTTAGAGGTCTAGACCCATAAGTCTCCAACCTATAGTCGATGGTCGTGGGTTCGGTCTCTATTACCAACGTGGACATGATCAATCCTCTAGAAGGTGGGCCTCAAAACCACGACCATGCGAGCCTTGGGGGTCGGCCTCCATGTCCAGCTCATTCAGTTGCAATTGGCGTGCTTGTCCTACCGCACTGATGTCCAAGTTCAGCTTCTTTTAACGTCCAGTGCACTTTGTACTTTAGTTCCAACCCTCAAGATGGTGTCTCTTTGGGTTCACCATTCTTGGATTGGATCTCAAATTTTTTTGGACCGAATACCCGTTTGTGTTACAATATAGTGGAAGAATTATCAATTTTTTTTTTGAGTACATCAACATTTGGGGTGGGAGATTCGAACCT…
ABREs were highlighted in red.
